# Supplementary material for: Proteomic analysis of equine amniotic mesenchymal stromal cells and their extracellular vesicles: comparing their regenerative properties
Source: Extracell Vesicles Circ Nucl Acids. 2026 Mar 9;7(1):302–27. doi: 10.20517/evcna.2025.66 (PMC13074302; doi:10.20517/evcna.2025.66)
Supplement: Supplementary file 1 [file evcna-7-1-302-SupplementaryMaterials.zip]

Archive with 2 entries (2 files):
- evcna6066-SupplementaryMaterials/Supplementary Figures 1-5.pdf
- evcna6066-SupplementaryMaterials/Supplementary File 1.csv
