# Supplementary material for: Proteomic analysis of equine amniotic mesenchymal stromal cells and their extracellular vesicles: comparing their regenerative properties
Source: Extracell Vesicles Circ Nucl Acids. 2026 Mar 9;7(1):302–27. doi: 10.20517/evcna.2025.66 (PMC13074302; doi:10.20517/evcna.2025.66)
Supplement: Supplementary file 1 [file evcna-7-1-302-SupplementaryMaterials.zip › evcna6066-SupplementaryMaterials/Supplementary File 1.csv]

Protein	Protein.ID	Entry.Name	Gene	Protein.Length	Organism	Protein.Existence	Description	Protein.Probability	Top.Peptide.Probability	Combined.Total.Peptides	Combined.Spectral.Count	Combined.Unique.Spectral.Count	Combined.Total.Spectral.Count	amn_1.Spectral.Count	amn_2.Spectral.Count	amn_3.Spectral.Count	ev_1.Spectral.Count	ev_2.Spectral.Count	ev_3.Spectral.Count	amn_1.Unique.Spectral.Count	amn_2.Unique.Spectral.Count	amn_3.Unique.Spectral.Count	ev_1.Unique.Spectral.Count	ev_2.Unique.Spectral.Count	ev_3.Unique.Spectral.Count	amn_1.Total.Spectral.Count	amn_2.Total.Spectral.Count	amn_3.Total.Spectral.Count	ev_1.Total.Spectral.Count	ev_2.Total.Spectral.Count	ev_3.Total.Spectral.Count	amn_1.Intensity	amn_2.Intensity	amn_3.Intensity	ev_1.Intensity	ev_2.Intensity	ev_3.Intensity	amn_1.MaxLFQ.Intensity	amn_2.MaxLFQ.Intensity	amn_3.MaxLFQ.Intensity	ev_1.MaxLFQ.Intensity	ev_2.MaxLFQ.Intensity	ev_3.MaxLFQ.Intensity	Indistinguishable.Proteins	amn_mean	ev_mean	amn_mean_adj	ev_mean_adj	log2FC
tr|A0A060D0Y2|A0A060D0Y2_HORSE	A0A060D0Y2	A0A060D0Y2_HORSE	COL1A1	87	Equus caballus	2:Experimental evidence at transcript level	Collagen alpha-1(I) (Fragment)	0.9993	0.999	3	3	3	5	1	1	1	0	0	0	1	1	1	0	0	0	1	2	2	0	0	0	5460686	5666570.5	5602320	0	0	0	5460686	5666570.5	5602320	0	0	0		5576525.5	0	5576525.5	1.00E-10	-55.63021604
tr|A0A0B4J1B8|A0A0B4J1B8_HORSE	A0A0B4J1B8	A0A0B4J1B8_HORSE	SH3BGRL3	204	Equus caballus	1:Experimental evidence at protein level	SH3 domain-binding glutamic acid-rich-like protein 3	1	0.999	3	9	0	9	4	2	3	0	0	0	0	0	0	0	0	0	4	2	3	0	0	0	27291200	25812780	25085136	0	0	0	12262725	11290060	11349615	0	0	0	tr|A0A5F5PGG8|A0A5F5PGG8_HORSE, tr|A0A9L0S747|A0A9L0S747_HORSE	26063038.67	0	26063038.67	1.00E-10	-57.85478291
tr|A0A0B4J1C5|A0A0B4J1C5_HORSE	A0A0B4J1C5	A0A0B4J1C5_HORSE	UBA52	127	Equus caballus	3:Protein inferred from homology	Ubiquitin-ribosomal protein eL40 fusion protein	1	0.9983	4	7	7	39	2	3	2	0	0	0	2	3	2	0	0	0	8	10	8	3	5	5	45502540	34967112	33189448	0	0	0	46446344	30380432	31812068	0	0	0		37886366.67	0	37886366.67	1.00E-10	-58.3944564
tr|A0A0R4V419|A0A0R4V419_HORSE	A0A0R4V419	A0A0R4V419_HORSE	COX2	227	Equus caballus	3:Protein inferred from homology	Cytochrome c oxidase subunit 2	1	0.999	3	10	0	10	4	4	2	0	0	0	0	0	0	0	0	0	4	4	2	0	0	0	31058454	33956992	31803908	0	0	0	25693184	26107716	25345200	0	0	0	tr|A0A0S0G6M0|A0A0S0G6M0_HORSE, tr|A0A0U3CA31|A0A0U3CA31_HORSE, tr|A0A0U3CLZ9|A0A0U3CLZ9_HORSE, tr|A0A7S6PVY0|A0A7S6PVY0_HORSE, tr|A0A7S6PW00|A0A7S6PW00_HORSE, tr|A0A7S6PW63|A0A7S6PW63_HORSE, tr|A0A7S6TAN6|A0A7S6TAN6_HORSE, tr|A0A8A2H9H2|A0A8A2H9H2_HORSE, tr|A5JYA4|A5JYA4_HORSE, tr|A5JYB7|A5JYB7_HORSE, tr|G8CZV2|G8CZV2_HORSE, tr|G8CZZ1|G8CZZ1_HORSE, tr|G8D017|G8D017_HORSE, tr|G8D0G0|G8D0G0_HORSE,…	32273118	0	32273118	1.00E-10	-58.16311058
tr|A0A343SSM4|A0A343SSM4_HORSE	A0A343SSM4	A0A343SSM4_HORSE	ATP8	67	Equus caballus	3:Protein inferred from homology	ATP synthase protein 8	1	0.9978	3	14	0	14	5	5	4	0	0	0	0	0	0	0	0	0	5	5	4	0	0	0	25617182	24427916	13297472	0	0	0	16415173	11625924	13297472	0	0	0	tr|A0A8A2H9R3|A0A8A2H9R3_HORSE, tr|D3GDA4|D3GDA4_HORSE, tr|D3GDA7|D3GDA7_HORSE, tr|D3GDA8|D3GDA8_HORSE, tr|M4I537|M4I537_HORSE, tr|Q6J6X1|Q6J6X1_HORSE	21114190	0	21114190	1.00E-10	-57.55099052
tr|A0A3Q2GRQ2|A0A3Q2GRQ2_HORSE	A0A3Q2GRQ2	A0A3Q2GRQ2_HORSE	NIPBL	2573	Equus caballus	3:Protein inferred from homology	Nipped-B protein	1	0.9975	2	4	0	4	1	2	1	0	0	0	0	0	0	0	0	0	1	2	1	0	0	0	0	1125232	0	0	0	0	0	0	0	0	0	0	tr|A0A5F5PQE9|A0A5F5PQE9_HORSE, tr|F6VMU3|F6VMU3_HORSE, tr|F6VMX8|F6VMX8_HORSE	375077.3333	0	375077.3333	1.00E-10	-51.7361095
tr|A0A3Q2GRR8|A0A3Q2GRR8_HORSE	A0A3Q2GRR8	A0A3Q2GRR8_HORSE	DRAP1	256	Equus caballus	4:Protein predicted	DR1 associated protein 1	1	0.999	2	10	0	10	4	3	3	0	0	0	0	0	0	0	0	0	4	3	3	0	0	0	8287040	9509713	8044777.5	0	0	0	5911416	6383134.5	5771599	0	0	0	tr|A0A5F5PEE1|A0A5F5PEE1_HORSE, tr|F6VNK6|F6VNK6_HORSE	8613843.5	0	8613843.5	1.00E-10	-56.25750663
tr|A0A3Q2GRS1|A0A3Q2GRS1_HORSE	A0A3Q2GRS1	A0A3Q2GRS1_HORSE	AP1M1	536	Equus caballus	3:Protein inferred from homology	Adaptor related protein complex 1 subunit mu 1	0.9993	0.999	13	4	0	53	2	1	1	0	0	0	0	0	0	0	0	0	16	17	20	0	0	0	4804955.5	4557121	4315068.5	0	0	0	4804955.5	4557121	4315068.5	0	0	0		4559048.333	0	4559048.333	1.00E-10	-55.33958222
tr|A0A3Q2GRS4|A0A3Q2GRS4_HORSE	A0A3Q2GRS4	A0A3Q2GRS4_HORSE	AAK1	1203	Equus caballus	4:Protein predicted	AP2-associated protein kinase 1	1	0.9981	2	5	0	5	1	2	2	0	0	0	0	0	0	0	0	0	1	2	2	0	0	0	0	0	0	0	0	0	0	0	0	0	0	0	tr|A0A3Q2GYM2|A0A3Q2GYM2_HORSE, tr|A0A3Q2H0W6|A0A3Q2H0W6_HORSE, tr|A0A3Q2HMW1|A0A3Q2HMW1_HORSE, tr|A0A3Q2ICD9|A0A3Q2ICD9_HORSE, tr|A0A3Q2L2G5|A0A3Q2L2G5_HORSE, tr|A0A9L0QWK5|A0A9L0QWK5_HORSE, tr|A0A9L0QYU2|A0A9L0QYU2_HORSE, tr|F6TWC1|F6TWC1_HORSE, tr|F7B0G7|F7B0G7_HORSE	0	0	1.00E-10	1.00E-10	0
tr|A0A3Q2GRS8|A0A3Q2GRS8_HORSE	A0A3Q2GRS8	A0A3Q2GRS8_HORSE	UGGT1	1546	Equus caballus	1:Experimental evidence at protein level	UDP-glucose glycoprotein glucosyltransferase 1	0.9999	0.999	41	3	3	187	1	1	1	0	0	0	1	1	1	0	0	0	58	63	61	2	2	1	4311510.5	4197324.5	4364345	0	0	0	4311510.5	4197324.5	4364345	0	0	0		4291060	0	4291060	1.00E-10	-55.25218359
tr|A0A3Q2GRT7|A0A3Q2GRT7_HORSE	A0A3Q2GRT7	A0A3Q2GRT7_HORSE	MVP	854	Equus caballus	1:Experimental evidence at protein level	Major vault protein	1	0.9894	39	8	8	279	3	2	1	1	1	0	3	2	1	1	1	0	75	70	70	24	24	16	9690504	8803544	10509583	18708224	16858174	0	9690504	8803544	10509583	18708224	16858174	0		9667877	11855466	9667877	11855466	0.294281348
tr|A0A3Q2GRU7|A0A3Q2GRU7_HORSE	A0A3Q2GRU7	A0A3Q2GRU7_HORSE	USP47	1356	Equus caballus	4:Protein predicted	Ubiquitin carboxyl-terminal hydrolase 47	1	0.9988	11	21	3	21	4	9	6	0	1	1	1	1	1	0	0	0	4	9	6	0	1	1	9845364	11818501	3693372.5	0	0	0	3445030.8	3668603	2573238.8	0	0	0		8452412.5	0	8452412.5	1.00E-10	-56.23021269
tr|A0A3Q2GRU8|A0A3Q2GRU8_HORSE	A0A3Q2GRU8	A0A3Q2GRU8_HORSE	NPR3	496	Equus caballus	4:Protein predicted	Natriuretic peptide receptor 3	1	0.9989	6	14	0	14	3	7	4	0	0	0	0	0	0	0	0	0	3	7	4	0	0	0	5731255	3903722.5	3773584.8	0	0	0	5731255	3903722.5	3773584.8	0	0	0	tr|F7DBN8|F7DBN8_HORSE	4469520.767	0	4469520.767	1.00E-10	-55.31096967
tr|A0A3Q2GRZ8|A0A3Q2GRZ8_HORSE	A0A3Q2GRZ8	A0A3Q2GRZ8_HORSE	UBAC1	385	Equus caballus	4:Protein predicted	UBA domain containing 1	0.9985	0.9911	2	2	0	2	0	2	0	0	0	0	0	0	0	0	0	0	0	2	0	0	0	0	0	0	0	0	0	0	0	0	0	0	0	0	tr|A0A3Q2GW48|A0A3Q2GW48_HORSE, tr|A0A3Q2HCY3|A0A3Q2HCY3_HORSE, tr|A0A3Q2HWV8|A0A3Q2HWV8_HORSE, tr|A0A5F5PRF4|A0A5F5PRF4_HORSE, tr|F7BE56|F7BE56_HORSE	0	0	1.00E-10	1.00E-10	0
tr|A0A3Q2GS47|A0A3Q2GS47_HORSE	A0A3Q2GS47	A0A3Q2GS47_HORSE	GPC4	556	Equus caballus	3:Protein inferred from homology	Glypican 4	1	0.9972	6	21	0	21	0	1	0	6	9	5	0	0	0	0	0	0	0	1	0	6	9	5	0	3038967	0	177060256	243902688	178465264	0	3038967	0	84595616	98264648	82196760	tr|A0A9L0T4N7|A0A9L0T4N7_HORSE, tr|A0A9L0T5K5|A0A9L0T5K5_HORSE, tr|F6PWF8|F6PWF8_HORSE	1012989	199809402.7	1012989	199809402.7	7.623862157
tr|A0A3Q2GS74|A0A3Q2GS74_HORSE	A0A3Q2GS74	A0A3Q2GS74_HORSE	PHKA1	1035	Equus caballus	1:Experimental evidence at protein level	Phosphorylase b kinase regulatory subunit	0.9999	0.9925	2	4	0	4	0	2	2	0	0	0	0	0	0	0	0	0	0	2	2	0	0	0	0	0	0	0	0	0	0	0	0	0	0	0	tr|A0A3Q2HUC2|A0A3Q2HUC2_HORSE, tr|A0A3Q2HZF5|A0A3Q2HZF5_HORSE, tr|A0A3Q2IC82|A0A3Q2IC82_HORSE, tr|A0A3Q2LFE3|A0A3Q2LFE3_HORSE, tr|A0A9L0STL3|A0A9L0STL3_HORSE, tr|F6YKM1|F6YKM1_HORSE	0	0	1.00E-10	1.00E-10	0
tr|A0A3Q2GS75|A0A3Q2GS75_HORSE	A0A3Q2GS75	A0A3Q2GS75_HORSE	STK39	529	Equus caballus	3:Protein inferred from homology	non-specific serine/threonine protein kinase	0.9868	0.9948	2	1	0	3	1	0	0	0	0	0	0	0	0	0	0	0	1	1	1	0	0	0	0	0	0	0	0	0	0	0	0	0	0	0	tr|A0A3Q2HZN1|A0A3Q2HZN1_HORSE, tr|A0A9L0R9D3|A0A9L0R9D3_HORSE, tr|A0A9L0RMG1|A0A9L0RMG1_HORSE, tr|A0A9L0RQK7|A0A9L0RQK7_HORSE, tr|A0A9L0TCM8|A0A9L0TCM8_HORSE	0	0	1.00E-10	1.00E-10	0
tr|A0A3Q2GS77|A0A3Q2GS77_HORSE	A0A3Q2GS77	A0A3Q2GS77_HORSE	NF1	2985	Equus caballus	4:Protein predicted	Neurofibromin 1	1	0.9981	5	9	0	9	3	3	2	0	1	0	0	0	0	0	0	0	3	3	2	0	1	0	8151613	7469255	6983073	0	94354416	0	8151613	7469255	6983073	0	0	0	tr|A0A3Q2HTJ8|A0A3Q2HTJ8_HORSE, tr|A0A3Q2IBN4|A0A3Q2IBN4_HORSE, tr|A0A3Q2IIN7|A0A3Q2IIN7_HORSE, tr|A0A3Q2L300|A0A3Q2L300_HORSE, tr|F6XRM7|F6XRM7_HORSE, tr|F6XRN7|F6XRN7_HORSE	7534647	31451472	7534647	31451472	2.061515712
tr|A0A3Q2GSD5|A0A3Q2GSD5_HORSE	A0A3Q2GSD5	A0A3Q2GSD5_HORSE	CALD1	806	Equus caballus	1:Experimental evidence at protein level	Caldesmon 1	1	0.999	47	15	0	503	5	6	4	0	0	0	0	0	0	0	0	0	150	157	153	15	12	16	34703192	45047664	27577826	0	0	0	20713588	16864492	17882086	0	0	0	tr|A0A3Q2I686|A0A3Q2I686_HORSE	35776227.33	0	35776227.33	1.00E-10	-58.31177887
tr|A0A3Q2GSF0|A0A3Q2GSF0_HORSE	A0A3Q2GSF0	A0A3Q2GSF0_HORSE	GRHPR	386	Equus caballus	1:Experimental evidence at protein level	Glyoxylate and hydroxypyruvate reductase	1	0.999	4	13	0	13	4	4	5	0	0	0	0	0	0	0	0	0	4	4	5	0	0	0	26369784	21802696	29279590	0	0	0	10671154	11428909	11656953	0	0	0	tr|A0A3Q2HTW8|A0A3Q2HTW8_HORSE, tr|F6YQH0|F6YQH0_HORSE	25817356.67	0	25817356.67	1.00E-10	-57.84111891
tr|A0A3Q2GSF6|A0A3Q2GSF6_HORSE	A0A3Q2GSF6	A0A3Q2GSF6_HORSE	RDH11	321	Equus caballus	3:Protein inferred from homology	Retinol dehydrogenase 11	1	0.999	4	14	0	14	4	4	6	0	0	0	0	0	0	0	0	0	4	4	6	0	0	0	28274006	36238868	29480314	0	0	0	12147694	13466556	11607698	0	0	0	tr|A0A5F5Q0A4|A0A5F5Q0A4_HORSE, tr|A0A9L0RMG5|A0A9L0RMG5_HORSE, tr|A0A9L0RN16|A0A9L0RN16_HORSE, tr|A0A9L0SJM6|A0A9L0SJM6_HORSE, tr|F6TCQ5|F6TCQ5_HORSE, tr|F6VBU9|F6VBU9_HORSE	31331062.67	0	31331062.67	1.00E-10	-58.12037132
tr|A0A3Q2GSF8|A0A3Q2GSF8_HORSE	A0A3Q2GSF8	A0A3Q2GSF8_HORSE	NAP1L1	364	Equus caballus	1:Experimental evidence at protein level	Nucleosome assembly protein 1 like 1	1	0.999	10	47	0	66	12	11	11	5	4	4	0	0	0	0	0	0	17	15	15	6	6	7	188307280	178989552	165653984	367127712	332192384	350310208	48463444	41940468	41490004	120695328	118055992	117841808	tr|A0A3Q2GW07|A0A3Q2GW07_HORSE, tr|A0A3Q2H384|A0A3Q2H384_HORSE, tr|F7CC77|F7CC77_HORSE, tr|K9K228|K9K228_HORSE	177650272	349876768	177650272	349876768	0.977806974
tr|A0A3Q2GSH4|A0A3Q2GSH4_HORSE	A0A3Q2GSH4	A0A3Q2GSH4_HORSE	HMGB3	310	Equus caballus	3:Protein inferred from homology	High mobility group box 3	1	0.9989	4	13	0	13	3	3	3	1	1	2	0	0	0	0	0	0	3	3	3	1	1	2	63470984	36230168	57007564	18860066	26387384	32698614	20536052	18205770	24655814	37534396	52514900	65075208	tr|A0A3Q2GXG6|A0A3Q2GXG6_HORSE, tr|A0A9L0R2P2|A0A9L0R2P2_HORSE, tr|A0A9L0RX07|A0A9L0RX07_HORSE, tr|A0A9L0SRK5|A0A9L0SRK5_HORSE	52236238.67	25982021.33	52236238.67	25982021.33	-1.007537345
tr|A0A3Q2GSJ8|A0A3Q2GSJ8_HORSE	A0A3Q2GSJ8	A0A3Q2GSJ8_HORSE	BGN	387	Equus caballus	3:Protein inferred from homology	Biglycan	1	0.999	12	239	0	239	26	23	24	47	56	63	0	0	0	0	0	0	26	23	24	47	56	63	105285736	113735832	115972176	8386320900	8628045800	8695819300	27131474	31498410	34642832	1715806850	1516313220	1715542530	tr|A0A3Q2I6I5|A0A3Q2I6I5_HORSE, tr|A0A9L0TBP7|A0A9L0TBP7_HORSE	111664581.3	8570062000	111664581.3	8570062000	6.262062084
tr|A0A3Q2GSM1|A0A3Q2GSM1_HORSE	A0A3Q2GSM1	A0A3Q2GSM1_HORSE	PRPS2	318	Equus caballus	3:Protein inferred from homology	Ribose-phosphate pyrophosphokinase 2	0.9984	0.9925	6	1	1	23	0	0	1	0	0	0	0	0	1	0	0	0	6	8	9	0	0	0	63760664	65988232	63400120	0	0	0	63760664	65988232	63400120	0	0	0		64383005.33	0	64383005.33	1.00E-10	-59.15945754
tr|A0A3Q2GSM3|A0A3Q2GSM3_HORSE	A0A3Q2GSM3	A0A3Q2GSM3_HORSE	ENO1	447	Equus caballus	1:Experimental evidence at protein level	phosphopyruvate hydratase	1	0.999	27	837	0	837	257	263	263	17	19	18	0	0	0	0	0	0	257	263	263	17	19	18	18558949400	18644883500	17797742600	1462013060	1164000900	1085209340	2706608640	2541307650	2563288580	305365024	280730496	252805056	tr|A0A3Q2IEM4|A0A3Q2IEM4_HORSE, tr|I3RM62|I3RM62_HORSE	18333858500	1237074433	18333858500	1237074433	-3.889506231
tr|A0A3Q2GSP0|A0A3Q2GSP0_HORSE	A0A3Q2GSP0	A0A3Q2GSP0_HORSE	CELF1	555	Equus caballus	3:Protein inferred from homology	CUGBP Elav-like family member 1	1	0.9989	3	7	0	7	3	3	1	0	0	0	0	0	0	0	0	0	3	3	1	0	0	0	2787157	802617.1	0	0	0	0	0	0	0	0	0	0	tr|A0A3Q2GSV5|A0A3Q2GSV5_HORSE, tr|A0A9L0RCR3|A0A9L0RCR3_HORSE, tr|A0A9L0RPJ9|A0A9L0RPJ9_HORSE, tr|A0A9L0SXW3|A0A9L0SXW3_HORSE, tr|A0A9L0SYM1|A0A9L0SYM1_HORSE, tr|A0A9L0T8P9|A0A9L0T8P9_HORSE, tr|A0A9L0TD11|A0A9L0TD11_HORSE, tr|A0A9L0TPX5|A0A9L0TPX5_HORSE	1196591.367	0	1196591.367	1.00E-10	-53.40978008
tr|A0A3Q2GSP9|A0A3Q2GSP9_HORSE	A0A3Q2GSP9	A0A3Q2GSP9_HORSE	AKAP9	3848	Equus caballus	4:Protein predicted	A-kinase anchoring protein 9	1	0.9961	6	9	0	9	1	4	4	0	0	0	0	0	0	0	0	0	1	4	4	0	0	0	5249755	17857252	3784791	0	0	0	5249755	0	2682895	0	0	0	tr|A0A3Q2GSR9|A0A3Q2GSR9_HORSE, tr|A0A3Q2GVW9|A0A3Q2GVW9_HORSE, tr|A0A3Q2GZT9|A0A3Q2GZT9_HORSE, tr|A0A3Q2HHE8|A0A3Q2HHE8_HORSE, tr|A0A3Q2HLQ4|A0A3Q2HLQ4_HORSE, tr|A0A3Q2HYV3|A0A3Q2HYV3_HORSE, tr|A0A3Q2IDL7|A0A3Q2IDL7_HORSE, tr|A0A9L0TAW3|A0A9L0TAW3_HORSE, tr|F6V2R6|F6V2R6_HORSE	8963932.667	0	8963932.667	1.00E-10	-56.31498133
tr|A0A3Q2GSQ0|A0A3Q2GSQ0_HORSE	A0A3Q2GSQ0	A0A3Q2GSQ0_HORSE	AFG2A	838	Equus caballus	4:Protein predicted	vesicle-fusing ATPase	1	0.9954	4	4	0	15	3	0	1	0	0	0	0	0	0	0	0	0	5	2	3	2	2	1	0	0	0	0	0	0	0	0	0	0	0	0	tr|A0A3Q2HVW6|A0A3Q2HVW6_HORSE, tr|A0A9L0RHA3|A0A9L0RHA3_HORSE	0	0	1.00E-10	1.00E-10	0
tr|A0A3Q2GSR0|A0A3Q2GSR0_HORSE	A0A3Q2GSR0	A0A3Q2GSR0_HORSE	ANXA5	326	Equus caballus	1:Experimental evidence at protein level	Annexin	1	0.999	26	390	0	403	81	91	92	41	40	45	0	0	0	0	0	0	85	95	96	41	41	45	5500500500	5258304500	5419854300	6510441000	6198087200	6167107600	794109570	696548420	730617600	1131673090	1014816130	1022663040	tr|A0A3Q2I5B6|A0A3Q2I5B6_HORSE, tr|A0A3Q2I9D4|A0A3Q2I9D4_HORSE	5392886433	6291878600	5392886433	6291878600	0.222433182
tr|A0A3Q2GSS2|A0A3Q2GSS2_HORSE	A0A3Q2GSS2	A0A3Q2GSS2_HORSE	EPS15L1	1148	Equus caballus	1:Experimental evidence at protein level	Epidermal growth factor receptor pathway substrate 15 like 1	1	0.9989	13	25	0	39	9	9	7	0	0	0	0	0	0	0	0	0	11	14	8	2	2	2	20207366	16951344	10997078	0	0	0	5544383.5	5304423.5	4907341	0	0	0	tr|F7A7K1|F7A7K1_HORSE	16051929.33	0	16051929.33	1.00E-10	-57.15552432
tr|A0A3Q2GST5|A0A3Q2GST5_HORSE	A0A3Q2GST5	A0A3Q2GST5_HORSE	MYO18A	2057	Equus caballus	3:Protein inferred from homology	Myosin XVIIIA	1	0.9987	9	13	0	13	4	4	4	0	0	1	0	0	0	0	0	0	4	4	4	0	0	1	3119350.8	0	0	0	0	0	0	0	0	0	0	0	tr|A0A5F5Q4T0|A0A5F5Q4T0_HORSE, tr|F6T845|F6T845_HORSE	1039783.6	0	1039783.6	1.00E-10	-53.20713282
tr|A0A3Q2GST7|A0A3Q2GST7_HORSE	A0A3Q2GST7	A0A3Q2GST7_HORSE	PFKM	851	Equus caballus	3:Protein inferred from homology	ATP-dependent 6-phosphofructokinase	1	0.9989	11	33	0	72	9	11	13	0	0	0	0	0	0	0	0	0	19	23	26	1	1	2	26501784	35394292	28910298	0	0	0	8112993.5	10409168	9084054	0	0	0	tr|A0A3Q2H8A2|A0A3Q2H8A2_HORSE, tr|A0A3Q2H8U7|A0A3Q2H8U7_HORSE, tr|A0A9L0RR79|A0A9L0RR79_HORSE	30268791.33	0	30268791.33	1.00E-10	-58.07060868
tr|A0A3Q2GSU0|A0A3Q2GSU0_HORSE	A0A3Q2GSU0	A0A3Q2GSU0_HORSE	MYOF	2077	Equus caballus	1:Experimental evidence at protein level	Myoferlin	1	0.999	67	293	0	293	95	91	100	2	2	3	0	0	0	0	0	0	95	91	100	2	2	3	694892290	1249156350	1344800380	0	0	0	344989312	336037504	338963776	0	0	0		1096283007	0	1096283007	1.00E-10	-63.24925408
tr|A0A3Q2GSV3|A0A3Q2GSV3_HORSE	A0A3Q2GSV3	A0A3Q2GSV3_HORSE	RHOT1	752	Equus caballus	3:Protein inferred from homology	Ras homolog family member T1	1	0.9943	2	2	0	2	1	0	1	0	0	0	0	0	0	0	0	0	1	0	1	0	0	0	4360396.5	0	0	0	0	0	0	0	0	0	0	0	tr|A0A3Q2H385|A0A3Q2H385_HORSE, tr|A0A3Q2HE92|A0A3Q2HE92_HORSE, tr|A0A3Q2I0K1|A0A3Q2I0K1_HORSE, tr|A0A3Q2IDF9|A0A3Q2IDF9_HORSE, tr|A0A9L0S270|A0A9L0S270_HORSE, tr|A0A9L0T118|A0A9L0T118_HORSE, tr|F7BQG6|F7BQG6_HORSE	1453465.5	0	1453465.5	1.00E-10	-53.69034635
tr|A0A3Q2GSY6|A0A3Q2GSY6_HORSE	A0A3Q2GSY6	A0A3Q2GSY6_HORSE	RNASEL	653	Equus caballus	4:Protein predicted	Ribonuclease L	1	0.9985	5	8	0	8	2	3	3	0	0	0	0	0	0	0	0	0	2	3	3	0	0	0	7531568	7297921.5	10089289	0	0	0	4771459.5	4730275	6566173	0	0	0	tr|A0A9L0RM21|A0A9L0RM21_HORSE, tr|A0A9L0T514|A0A9L0T514_HORSE, tr|F7CVJ0|F7CVJ0_HORSE	8306259.5	0	8306259.5	1.00E-10	-56.20504846
tr|A0A3Q2GSY8|A0A3Q2GSY8_HORSE	A0A3Q2GSY8	A0A3Q2GSY8_HORSE	NPEPL1	486	Equus caballus	3:Protein inferred from homology	Aminopeptidase like 1	1	0.9987	4	7	0	7	2	3	2	0	0	0	0	0	0	0	0	0	2	3	2	0	0	0	2639126.8	8826424	4074063.8	0	0	0	2639126.8	0	4074063.8	0	0	0	tr|A0A3Q2I8G2|A0A3Q2I8G2_HORSE, tr|F7B8T0|F7B8T0_HORSE	5179871.533	0	5179871.533	1.00E-10	-55.52376584
tr|A0A3Q2GT55|A0A3Q2GT55_HORSE	A0A3Q2GT55	A0A3Q2GT55_HORSE	NCBP1	793	Equus caballus	3:Protein inferred from homology	Nuclear cap binding protein subunit 1	1	0.9989	10	22	0	22	6	9	7	0	0	0	0	0	0	0	0	0	6	9	7	0	0	0	25419224	30512586	21385046	0	0	0	8865067	8816881	9172760	0	0	0	tr|A0A9L0STK5|A0A9L0STK5_HORSE, tr|F7DG19|F7DG19_HORSE	25772285.33	0	25772285.33	1.00E-10	-57.83859809
tr|A0A3Q2GT75|A0A3Q2GT75_HORSE	A0A3Q2GT75	A0A3Q2GT75_HORSE	CTBP1	441	Equus caballus	3:Protein inferred from homology	C-terminal binding protein 1	1	0.999	9	31	0	31	12	11	8	0	0	0	0	0	0	0	0	0	12	11	8	0	0	0	73792280	70474368	79278144	0	0	0	24961738	25295772	27702490	0	0	0	tr|A0A3Q2H3X9|A0A3Q2H3X9_HORSE, tr|F6V852|F6V852_HORSE	74514930.67	0	74514930.67	1.00E-10	-59.37030714
tr|A0A3Q2GT90|A0A3Q2GT90_HORSE	A0A3Q2GT90	A0A3Q2GT90_HORSE	OGA	862	Equus caballus	4:Protein predicted	O-GlcNAcase	1	0.999	6	9	0	9	3	1	5	0	0	0	0	0	0	0	0	0	3	1	5	0	0	0	15291327	5302492	15849864	0	0	0	6501713	9580476	7278289.5	0	0	0	tr|A0A5F5PZM4|A0A5F5PZM4_HORSE	12147894.33	0	12147894.33	1.00E-10	-56.75348388
tr|A0A3Q2GTB4|A0A3Q2GTB4_HORSE	A0A3Q2GTB4	A0A3Q2GTB4_HORSE	NFIC	415	Equus caballus	3:Protein inferred from homology	Nuclear factor 1	1	0.9987	3	8	0	8	4	2	2	0	0	0	0	0	0	0	0	0	4	2	2	0	0	0	10588815	12501461	10176442	0	0	0	5696869	6744460	5489202.5	0	0	0	tr|A0A3Q2GYS1|A0A3Q2GYS1_HORSE, tr|A0A3Q2H5T8|A0A3Q2H5T8_HORSE, tr|A0A3Q2HWD6|A0A3Q2HWD6_HORSE, tr|A0A3Q2HZZ1|A0A3Q2HZZ1_HORSE, tr|A0A3Q2KMC1|A0A3Q2KMC1_HORSE, tr|A0A3Q2LKY4|A0A3Q2LKY4_HORSE, tr|F6TJT8|F6TJT8_HORSE	11088906	0	11088906	1.00E-10	-56.62189465
tr|A0A3Q2GTB7|A0A3Q2GTB7_HORSE	A0A3Q2GTB7	A0A3Q2GTB7_HORSE	UBR4	5192	Equus caballus	3:Protein inferred from homology	Ubiquitin protein ligase E3 component n-recognin 4	1	0.999	65	201	0	201	60	61	66	3	5	6	0	0	0	0	0	0	60	61	66	3	5	6	291732480	321233344	246933744	14681812000	14658477100	14538809300	344057472	366762432	354141472	1164810240	1191960830	1115226880	tr|A0A3Q2KP45|A0A3Q2KP45_HORSE	286633189.3	14626366133	286633189.3	14626366133	5.673221902
tr|A0A3Q2GTD4|A0A3Q2GTD4_HORSE	A0A3Q2GTD4	A0A3Q2GTD4_HORSE	FXR1	698	Equus caballus	3:Protein inferred from homology	RNA-binding protein FXR1	0.9877	0.999	18	41	0	52	11	13	17	0	0	0	0	0	0	0	0	0	14	16	21	0	0	1	72999768	82511648	68537440	0	0	0	24913714	23173196	26135048	0	0	0		74682952	0	74682952	1.00E-10	-59.37355657
tr|A0A3Q2GTD9|A0A3Q2GTD9_HORSE	A0A3Q2GTD9	A0A3Q2GTD9_HORSE	PRPF40A	816	Equus caballus	4:Protein predicted	Pre-mRNA processing factor 40 homolog A	1	0.999	7	20	0	20	8	4	8	0	0	0	0	0	0	0	0	0	8	4	8	0	0	0	24982790	25020912	22038150	0	0	0	9073697	10153283	7683584	0	0	0	tr|A0A3Q2HAZ9|A0A3Q2HAZ9_HORSE, tr|A0A3Q2HQV7|A0A3Q2HQV7_HORSE, tr|A0A9L0REB6|A0A9L0REB6_HORSE, tr|A0A9L0RT89|A0A9L0RT89_HORSE, tr|F6X982|F6X982_HORSE	24013950.67	0	24013950.67	1.00E-10	-57.73665038
tr|A0A3Q2GTF3|A0A3Q2GTF3_HORSE	A0A3Q2GTF3	A0A3Q2GTF3_HORSE	BCLAF1	927	Equus caballus	3:Protein inferred from homology	BCL2 associated transcription factor 1	1	0.999	8	22	0	25	6	6	10	0	0	0	0	0	0	0	0	0	7	7	11	0	0	0	67123704	68682448	79783648	0	0	0	18104534	18411634	21102062	0	0	0	tr|A0A3Q2I4H0|A0A3Q2I4H0_HORSE	71863266.67	0	71863266.67	1.00E-10	-59.31803213
tr|A0A3Q2GTG2|A0A3Q2GTG2_HORSE	A0A3Q2GTG2	A0A3Q2GTG2_HORSE	BSDC1	442	Equus caballus	4:Protein predicted	BSD domain containing 1	1	0.9934	2	3	0	3	0	1	2	0	0	0	0	0	0	0	0	0	0	1	2	0	0	0	0	0	0	0	0	0	0	0	0	0	0	0	tr|A0A3Q2I351|A0A3Q2I351_HORSE, tr|A0A5F5PWA3|A0A5F5PWA3_HORSE, tr|A0A5F5Q2T2|A0A5F5Q2T2_HORSE, tr|A0A9L0R7X2|A0A9L0R7X2_HORSE, tr|A0A9L0S511|A0A9L0S511_HORSE, tr|A0A9L0SP31|A0A9L0SP31_HORSE, tr|A0A9L0TGF4|A0A9L0TGF4_HORSE, tr|F6YBN2|F6YBN2_HORSE	0	0	1.00E-10	1.00E-10	0
tr|A0A3Q2GTG5|A0A3Q2GTG5_HORSE	A0A3Q2GTG5	A0A3Q2GTG5_HORSE	DYNLL2	239	Equus caballus	1:Experimental evidence at protein level	Dynein light chain	1	0.999	4	29	0	29	9	11	9	0	0	0	0	0	0	0	0	0	9	11	9	0	0	0	124336856	140500976	133554560	0	0	0	71314984	80646272	77940256	0	0	0	tr|A0A9L0RSS3|A0A9L0RSS3_HORSE, tr|A0A9L0SKG8|A0A9L0SKG8_HORSE	132797464	0	132797464	1.00E-10	-60.2039333
tr|A0A3Q2GTH3|A0A3Q2GTH3_HORSE	A0A3Q2GTH3	A0A3Q2GTH3_HORSE	ACOT9	451	Equus caballus	3:Protein inferred from homology	Acyl-CoA thioesterase 9	1	0.9983	4	8	0	8	3	2	3	0	0	0	0	0	0	0	0	0	3	2	3	0	0	0	5132077	7820557.5	14100434	0	0	0	4467418.5	4195795.5	5331275	0	0	0	tr|A0A9L0RBA4|A0A9L0RBA4_HORSE, tr|A0A9L0S5Q0|A0A9L0S5Q0_HORSE, tr|F6V676|F6V676_HORSE, tr|K9K318|K9K318_HORSE	9017689.5	0	9017689.5	1.00E-10	-56.32360735
tr|A0A3Q2GTI1|A0A3Q2GTI1_HORSE	A0A3Q2GTI1	A0A3Q2GTI1_HORSE	RSL1D1	471	Equus caballus	4:Protein predicted	Ribosomal L1 domain containing 1	1	0.999	13	29	0	29	9	10	10	0	0	0	0	0	0	0	0	0	9	10	10	0	0	0	46703240	48867132	49832428	0	0	0	17320242	15241749	16266698	0	0	0	tr|A0A9L0R2T5|A0A9L0R2T5_HORSE, tr|F6QLY4|F6QLY4_HORSE	48467600	0	48467600	1.00E-10	-58.74979826
tr|A0A3Q2GTJ5|A0A3Q2GTJ5_HORSE	A0A3Q2GTJ5	A0A3Q2GTJ5_HORSE	WDR18	493	Equus caballus	3:Protein inferred from homology	WD repeat-containing protein 18	1	0.999	5	11	0	11	4	3	4	0	0	0	0	0	0	0	0	0	4	3	4	0	0	0	15735822	13562003	16570888	0	0	0	5707543.5	7380182.5	5672804	0	0	0	tr|A0A3Q2HQD8|A0A3Q2HQD8_HORSE	15289571	0	15289571	1.00E-10	-57.08532554
tr|A0A3Q2GTM2|A0A3Q2GTM2_HORSE	A0A3Q2GTM2	A0A3Q2GTM2_HORSE	NOP58	562	Equus caballus	3:Protein inferred from homology	NOP58 ribonucleoprotein	1	0.999	14	54	4	54	20	15	19	0	0	0	2	1	1	0	0	0	20	15	19	0	0	0	124416656	158061152	137873408	0	0	0	39714048	42077156	39855100	0	0	0		140117072	0	140117072	1.00E-10	-60.28133845
tr|A0A3Q2GTM3|A0A3Q2GTM3_HORSE	A0A3Q2GTM3	A0A3Q2GTM3_HORSE	OXCT1	493	Equus caballus	1:Experimental evidence at protein level	Succinyl-CoA:3-ketoacid-coenzyme A transferase	1	0.9919	3	4	0	4	2	0	2	0	0	0	0	0	0	0	0	0	2	0	2	0	0	0	2268590	1569993	1791907.2	0	0	0	2268590	1569993	1791907.2	0	0	0	tr|A0A3Q2H1B7|A0A3Q2H1B7_HORSE, tr|H1ADS7|H1ADS7_HORSE	1876830.067	0	1876830.067	1.00E-10	-54.05914755
tr|A0A3Q2GTM7|A0A3Q2GTM7_HORSE	A0A3Q2GTM7	A0A3Q2GTM7_HORSE	CTH	414	Equus caballus	1:Experimental evidence at protein level	Cystathionine gamma-lyase	1	0.999	8	20	0	20	7	7	6	0	0	0	0	0	0	0	0	0	7	7	6	0	0	0	20133364	39670784	31255466	0	0	0	10621411	12040116	10548131	0	0	0	tr|A0A3Q2I3C5|A0A3Q2I3C5_HORSE, tr|A0A5F5PLH3|A0A5F5PLH3_HORSE, tr|A0A9L0R180|A0A9L0R180_HORSE, tr|A0A9L0R7S5|A0A9L0R7S5_HORSE, tr|A0A9L0TA00|A0A9L0TA00_HORSE, tr|A0A9L0TG95|A0A9L0TG95_HORSE, tr|F7D1J3|F7D1J3_HORSE	30353204.67	0	30353204.67	1.00E-10	-58.07462646
tr|A0A3Q2GTN0|A0A3Q2GTN0_HORSE	A0A3Q2GTN0	A0A3Q2GTN0_HORSE	CCDC88A	1845	Equus caballus	4:Protein predicted	Coiled-coil domain containing 88A	1	0.9945	2	3	0	3	0	1	2	0	0	0	0	0	0	0	0	0	0	1	2	0	0	0	0	0	0	0	0	0	0	0	0	0	0	0	tr|A0A3Q2HSZ5|A0A3Q2HSZ5_HORSE, tr|A0A3Q2HZC7|A0A3Q2HZC7_HORSE, tr|A0A3Q2KTS2|A0A3Q2KTS2_HORSE, tr|A0A3Q2L384|A0A3Q2L384_HORSE, tr|A0A3Q2LJ56|A0A3Q2LJ56_HORSE, tr|A0A5F5PQ04|A0A5F5PQ04_HORSE, tr|A0A5F5PTW0|A0A5F5PTW0_HORSE, tr|A0A9L0SZ12|A0A9L0SZ12_HORSE, tr|F7DCP5|F7DCP5_HORSE	0	0	1.00E-10	1.00E-10	0
tr|A0A3Q2GTN6|A0A3Q2GTN6_HORSE	A0A3Q2GTN6	A0A3Q2GTN6_HORSE	HSPB1	189	Equus caballus	1:Experimental evidence at protein level	Heat shock protein beta-1	1	0.999	16	262	115	262	66	66	70	19	23	18	32	29	36	6	8	4	66	66	70	19	23	18	2251580670	2123451520	2125933310	1102857980	1294024960	1013386750	581357570	528025600	515750784	302289216	305160480	334050912		2166988500	1136756563	2166988500	1136756563	-0.930768163
tr|A0A3Q2GTN7|A0A3Q2GTN7_HORSE	A0A3Q2GTN7	A0A3Q2GTN7_HORSE	AFG3L2	837	Equus caballus	3:Protein inferred from homology	AFG3 like matrix AAA peptidase subunit 2	1	0.9988	5	10	0	10	2	3	5	0	0	0	0	0	0	0	0	0	2	3	5	0	0	0	3918202.5	5594350	5235051	0	0	0	3918202.5	4079158.2	3678727	0	0	0	tr|A0A9L0RMZ3|A0A9L0RMZ3_HORSE, tr|A0A9L0SST4|A0A9L0SST4_HORSE, tr|F6VU10|F6VU10_HORSE	4915867.833	0	4915867.833	1.00E-10	-55.44829565
tr|A0A3Q2GTP1|A0A3Q2GTP1_HORSE	A0A3Q2GTP1	A0A3Q2GTP1_HORSE	SH3GLB1	403	Equus caballus	3:Protein inferred from homology	Endophilin-B1	1	0.999	7	35	0	35	10	15	10	0	0	0	0	0	0	0	0	0	10	15	10	0	0	0	55106936	75572400	48347344	0	0	0	16510658	16927292	13867020	0	0	0	tr|A0A3Q2LT62|A0A3Q2LT62_HORSE, tr|A0A5F5PLR3|A0A5F5PLR3_HORSE	59675560	0	59675560	1.00E-10	-59.04991781
tr|A0A3Q2GTQ7|A0A3Q2GTQ7_HORSE	A0A3Q2GTQ7	A0A3Q2GTQ7_HORSE	SMC1A	1373	Equus caballus	3:Protein inferred from homology	Structural maintenance of chromosomes protein	0.9989	0.9864	12	2	0	28	0	2	0	0	0	0	0	0	0	0	0	0	9	10	9	0	0	0	0	0	0	0	0	0	0	0	0	0	0	0	tr|A0A3Q2I7I7|A0A3Q2I7I7_HORSE, tr|A0A3Q2LCU8|A0A3Q2LCU8_HORSE, tr|A0A5F5PHS5|A0A5F5PHS5_HORSE, tr|A0A5F5PJH7|A0A5F5PJH7_HORSE, tr|F7CM75|F7CM75_HORSE	0	0	1.00E-10	1.00E-10	0
tr|A0A3Q2GTR9|A0A3Q2GTR9_HORSE	A0A3Q2GTR9	A0A3Q2GTR9_HORSE	CAVIN1	223	Equus caballus	1:Experimental evidence at protein level	Caveolae associated protein 1	0.9999	0.999	6	2	2	47	1	1	0	0	0	0	1	1	0	0	0	0	13	13	13	3	2	3	5591210	0	0	0	0	0	0	0	0	0	0	0		1863736.667	0	1863736.667	1.00E-10	-54.04904755
tr|A0A3Q2GTT7|A0A3Q2GTT7_HORSE	A0A3Q2GTT7	A0A3Q2GTT7_HORSE	EML1	829	Equus caballus	3:Protein inferred from homology	EMAP like 1	1	0.9974	3	4	0	4	1	3	0	0	0	0	0	0	0	0	0	0	1	3	0	0	0	0	0	0	0	0	0	0	0	0	0	0	0	0	tr|A0A3Q2H1B3|A0A3Q2H1B3_HORSE, tr|A0A3Q2HCG3|A0A3Q2HCG3_HORSE, tr|A0A3Q2HG70|A0A3Q2HG70_HORSE, tr|A0A3Q2HSR8|A0A3Q2HSR8_HORSE, tr|A0A3Q2LJD4|A0A3Q2LJD4_HORSE, tr|F7BYH5|F7BYH5_HORSE	0	0	1.00E-10	1.00E-10	0
tr|A0A3Q2GTT9|A0A3Q2GTT9_HORSE	A0A3Q2GTT9	A0A3Q2GTT9_HORSE	CAPG	373	Equus caballus	1:Experimental evidence at protein level	Capping actin protein, gelsolin like	1	0.999	17	146	0	146	49	47	48	1	0	1	0	0	0	0	0	0	49	47	48	1	0	1	1091812860	1157301630	1086189440	0	0	7663371	150578208	148146704	149174672	0	0	18686892	tr|A0A3Q2H2Z9|A0A3Q2H2Z9_HORSE, tr|A0A3Q2H7R9|A0A3Q2H7R9_HORSE, tr|A0A9L0QXK1|A0A9L0QXK1_HORSE, tr|A0A9L0SG39|A0A9L0SG39_HORSE, tr|A0A9L0SI60|A0A9L0SI60_HORSE, tr|A0A9L0SN05|A0A9L0SN05_HORSE, tr|F7D144|F7D144_HORSE	1111767977	2554457	1111767977	2554457	-8.765623367
tr|A0A3Q2GTU4|A0A3Q2GTU4_HORSE	A0A3Q2GTU4	A0A3Q2GTU4_HORSE	ALDOA	373	Equus caballus	1:Experimental evidence at protein level	Fructose-bisphosphate aldolase	1	0.999	30	25	0	408	7	10	6	1	0	1	0	0	0	0	0	0	111	132	130	17	10	8	440066432	452346944	448020320	52676580	0	0	361191520	405614976	399000192	52676580	0	0		446811232	17558860	446811232	17558860	-4.669394366
tr|A0A3Q2GTW6|A0A3Q2GTW6_HORSE	A0A3Q2GTW6	A0A3Q2GTW6_HORSE	DNAJC8	251	Equus caballus	4:Protein predicted	DnaJ heat shock protein family (Hsp40) member C8	1	0.999	5	16	0	16	5	4	7	0	0	0	0	0	0	0	0	0	5	4	7	0	0	0	20784960	39090824	29947278	0	0	0	12446158	11283073	12337724	0	0	0	tr|A0A3Q2HG29|A0A3Q2HG29_HORSE, tr|A0A3Q2HXJ7|A0A3Q2HXJ7_HORSE, tr|A0A3Q2I225|A0A3Q2I225_HORSE, tr|F6QL65|F6QL65_HORSE, tr|K9K9T5|K9K9T5_HORSE	29941020.67	0	29941020.67	1.00E-10	-58.05490102
tr|A0A3Q2GTY7|A0A3Q2GTY7_HORSE	A0A3Q2GTY7	A0A3Q2GTY7_HORSE	PSMD1	959	Equus caballus	1:Experimental evidence at protein level	26S proteasome non-ATPase regulatory subunit 1	1	0.999	33	125	0	125	35	45	43	1	0	1	0	0	0	0	0	0	35	45	43	1	0	1	323945056	349724448	348752960	61613552	0	29949946	33712992	35223308	34448708	131234336	0	36071944	tr|A0A9L0RNR5|A0A9L0RNR5_HORSE	340807488	30521166	340807488	30521166	-3.48107505
tr|A0A3Q2GU07|A0A3Q2GU07_HORSE	A0A3Q2GU07	A0A3Q2GU07_HORSE	GORASP1	330	Equus caballus	3:Protein inferred from homology	Golgi reassembly stacking protein 1	0.9997	0.999	2	4	0	4	1	1	2	0	0	0	0	0	0	0	0	0	1	1	2	0	0	0	7970322	6470794	8041696	0	0	0	7970322	6470794	8041696	0	0	0	tr|F6W8U2|F6W8U2_HORSE	7494270.667	0	7494270.667	1.00E-10	-56.0566376
tr|A0A3Q2GU09|A0A3Q2GU09_HORSE	A0A3Q2GU09	A0A3Q2GU09_HORSE	SMAD2	467	Equus caballus	3:Protein inferred from homology	Mothers against decapentaplegic homolog	0.9999	0.9984	2	6	0	6	2	2	2	0	0	0	0	0	0	0	0	0	2	2	2	0	0	0	7421613.5	6584995	5002096.5	0	0	0	7421613.5	6584995	5002096.5	0	0	0	tr|A0A3Q2H791|A0A3Q2H791_HORSE, tr|A0A3Q2HYJ4|A0A3Q2HYJ4_HORSE, tr|A0A5F5Q178|A0A5F5Q178_HORSE, tr|A0A9L0RBE1|A0A9L0RBE1_HORSE, tr|F6UYG1|F6UYG1_HORSE	6336235	0	6336235	1.00E-10	-55.81447536
tr|A0A3Q2GU15|A0A3Q2GU15_HORSE	A0A3Q2GU15	A0A3Q2GU15_HORSE	KIF5C	934	Equus caballus	3:Protein inferred from homology	Kinesin-like protein	0.9893	0.9907	10	1	0	36	0	1	0	0	0	0	0	0	0	0	0	0	11	13	10	0	0	2	0	0	0	0	0	0	0	0	0	0	0	0	tr|A0A9L0RAK7|A0A9L0RAK7_HORSE, tr|F7DJN7|F7DJN7_HORSE	0	0	1.00E-10	1.00E-10	0
tr|A0A3Q2GU27|A0A3Q2GU27_HORSE	A0A3Q2GU27	A0A3Q2GU27_HORSE	EFR3A	821	Equus caballus	3:Protein inferred from homology	EFR3 homolog A	1	0.9951	3	4	0	4	1	3	0	0	0	0	0	0	0	0	0	0	1	3	0	0	0	0	0	9942490	0	0	0	0	0	0	0	0	0	0	tr|A0A3Q2KQA4|A0A3Q2KQA4_HORSE, tr|A0A9L0RGC8|A0A9L0RGC8_HORSE, tr|A0A9L0RXG3|A0A9L0RXG3_HORSE, tr|A0A9L0S4L8|A0A9L0S4L8_HORSE, tr|A0A9L0SGW8|A0A9L0SGW8_HORSE, tr|F6UA29|F6UA29_HORSE	3314163.333	0	3314163.333	1.00E-10	-54.87949422
tr|A0A3Q2GU36|A0A3Q2GU36_HORSE	A0A3Q2GU36	A0A3Q2GU36_HORSE	ARHGEF7	731	Equus caballus	4:Protein predicted	Rho guanine nucleotide exchange factor 7	1	0.999	8	19	0	19	5	5	9	0	0	0	0	0	0	0	0	0	5	5	9	0	0	0	11647062	12892235	513476896	0	0	0	24263724	21439014	23198890	0	0	0	tr|A0A3Q2HNC2|A0A3Q2HNC2_HORSE, tr|A0A3Q2HPA5|A0A3Q2HPA5_HORSE, tr|A0A3Q2IH10|A0A3Q2IH10_HORSE, tr|A0A3Q2ILZ2|A0A3Q2ILZ2_HORSE, tr|A0A3Q2LM59|A0A3Q2LM59_HORSE, tr|A0A5F5PNE0|A0A5F5PNE0_HORSE, tr|A0A5F5PV07|A0A5F5PV07_HORSE, tr|F7CFL4|F7CFL4_HORSE	179338731	0	179338731	1.00E-10	-60.6373928
tr|A0A3Q2GU45|A0A3Q2GU45_HORSE	A0A3Q2GU45	A0A3Q2GU45_HORSE	NDUFV2	225	Equus caballus	1:Experimental evidence at protein level	NADH dehydrogenase [ubiquinone] flavoprotein 2, mitochondrial	1	0.9989	4	15	0	15	3	5	7	0	0	0	0	0	0	0	0	0	3	5	7	0	0	0	11278284	32350072	27947188	0	0	0	16277616	14831762	12096965	0	0	0	tr|A0A3Q2KSH8|A0A3Q2KSH8_HORSE, tr|A0A9L0RXB1|A0A9L0RXB1_HORSE, tr|A0A9L0S1A2|A0A9L0S1A2_HORSE, tr|A0A9L0SCY5|A0A9L0SCY5_HORSE, tr|F7B7S1|F7B7S1_HORSE	23858514.67	0	23858514.67	1.00E-10	-57.72728184
tr|A0A3Q2GU46|A0A3Q2GU46_HORSE	A0A3Q2GU46	A0A3Q2GU46_HORSE	PTPN2	378	Equus caballus	3:Protein inferred from homology	Tyrosine-protein phosphatase non-receptor type	1	0.9969	2	3	0	3	1	1	1	0	0	0	0	0	0	0	0	0	1	1	1	0	0	0	0	2187867	0	0	0	0	0	0	0	0	0	0	tr|A0A3Q2HYS9|A0A3Q2HYS9_HORSE, tr|A0A9L0R304|A0A9L0R304_HORSE, tr|A0A9L0T8E9|A0A9L0T8E9_HORSE, tr|F7D1Z0|F7D1Z0_HORSE	729289	0	729289	1.00E-10	-52.69541206
tr|A0A3Q2GU50|A0A3Q2GU50_HORSE	A0A3Q2GU50	A0A3Q2GU50_HORSE	HBS1L	662	Equus caballus	3:Protein inferred from homology	HBS1-like protein	1	0.9986	4	7	0	7	2	1	4	0	0	0	0	0	0	0	0	0	2	1	4	0	0	0	2754857.5	6338642	7149251.5	0	0	0	2754857.5	2878145.2	3239082	0	0	0	tr|A0A9L0RHR0|A0A9L0RHR0_HORSE	5414250.333	0	5414250.333	1.00E-10	-55.58761111
tr|A0A3Q2GU68|A0A3Q2GU68_HORSE	A0A3Q2GU68	A0A3Q2GU68_HORSE	LARP1	1101	Equus caballus	1:Experimental evidence at protein level	La ribonucleoprotein 1, translational regulator	1	0.999	10	27	0	27	9	10	8	0	0	0	0	0	0	0	0	0	9	10	8	0	0	0	12290256	14005882	11427503	0	0	0	7364168	5728233.5	6752818	0	0	0		12574547	0	12574547	1.00E-10	-56.80328404
tr|A0A3Q2GUA6|A0A3Q2GUA6_HORSE	A0A3Q2GUA6	A0A3Q2GUA6_HORSE	LRRFIP2	678	Equus caballus	3:Protein inferred from homology	Leucine-rich repeat flightless-interacting protein 2	1	0.9985	3	6	0	10	4	1	1	0	0	0	0	0	0	0	0	0	5	3	2	0	0	0	7804206.5	1683304	0	0	0	0	0	0	0	0	0	0	tr|A0A3Q2HFD8|A0A3Q2HFD8_HORSE, tr|A0A3Q2HJ05|A0A3Q2HJ05_HORSE, tr|A0A3Q2I2D7|A0A3Q2I2D7_HORSE, tr|A0A3Q2KU34|A0A3Q2KU34_HORSE, tr|F6Q1Z8|F6Q1Z8_HORSE, tr|K9K449|K9K449_HORSE	3162503.5	0	3162503.5	1.00E-10	-54.81191659
tr|A0A3Q2GUA8|A0A3Q2GUA8_HORSE	A0A3Q2GUA8	A0A3Q2GUA8_HORSE	MPRIP	994	Equus caballus	4:Protein predicted	Myosin phosphatase Rho interacting protein	1	0.999	14	34	0	34	11	9	14	0	0	0	0	0	0	0	0	0	11	9	14	0	0	0	18837360	16991210	17028778	0	0	0	6256488.5	6235396	6155193.5	0	0	0	tr|A0A3Q2HT40|A0A3Q2HT40_HORSE	17619116	0	17619116	1.00E-10	-57.28991916
tr|A0A3Q2GUB9|A0A3Q2GUB9_HORSE	A0A3Q2GUB9	A0A3Q2GUB9_HORSE	DYNLT1	113	Equus caballus	3:Protein inferred from homology	Dynein light chain Tctex-type 1	1	0.999	2	12	0	12	4	3	5	0	0	0	0	0	0	0	0	0	4	3	5	0	0	0	22664588	30297128	24772682	0	0	0	12051799	13767429	11938553	0	0	0	tr|A0A9L0SS35|A0A9L0SS35_HORSE, tr|F6XFJ1|F6XFJ1_HORSE	25911466	0	25911466	1.00E-10	-57.84636825
tr|A0A3Q2GUD0|A0A3Q2GUD0_HORSE	A0A3Q2GUD0	A0A3Q2GUD0_HORSE	PTPN11	558	Equus caballus	3:Protein inferred from homology	protein-tyrosine-phosphatase	1	0.999	10	22	0	22	8	8	6	0	0	0	0	0	0	0	0	0	8	8	6	0	0	0	61679592	61073672	58642600	0	0	0	15711358	15028074	15172123	0	0	0	tr|A0A3Q2H1M8|A0A3Q2H1M8_HORSE, tr|A0A9L0R0A0|A0A9L0R0A0_HORSE, tr|A0A9L0R6G2|A0A9L0R6G2_HORSE, tr|A0A9L0RQ16|A0A9L0RQ16_HORSE, tr|F6R6R8|F6R6R8_HORSE	60465288	0	60465288	1.00E-10	-59.06888477
tr|A0A3Q2GUE0|A0A3Q2GUE0_HORSE	A0A3Q2GUE0	A0A3Q2GUE0_HORSE	SLK	1194	Equus caballus	3:Protein inferred from homology	non-specific serine/threonine protein kinase	1	0.9988	10	21	0	21	5	6	10	0	0	0	0	0	0	0	0	0	5	6	10	0	0	0	3692028	5079054.5	6291877	0	0	0	2233582.8	3013845.5	3082328.2	0	0	0	tr|A0A3Q2HIU3|A0A3Q2HIU3_HORSE, tr|A0A9L0RM73|A0A9L0RM73_HORSE, tr|F6Q2E5|F6Q2E5_HORSE	5020986.5	0	5020986.5	1.00E-10	-55.47882036
tr|A0A3Q2GUF2|A0A3Q2GUF2_HORSE	A0A3Q2GUF2	A0A3Q2GUF2_HORSE	C11orf68	296	Equus caballus	3:Protein inferred from homology	Chromosome 11 open reading frame 68	1	0.9988	3	15	0	15	4	6	5	0	0	0	0	0	0	0	0	0	4	6	5	0	0	0	10249062	9491872	9175999	0	0	0	4887943	5632166	5590863	0	0	0	tr|A0A9L0RVH5|A0A9L0RVH5_HORSE, tr|A0A9L0SXJ4|A0A9L0SXJ4_HORSE	9638977.667	0	9638977.667	1.00E-10	-56.41972966
tr|A0A3Q2GUF9|A0A3Q2GUF9_HORSE	A0A3Q2GUF9	A0A3Q2GUF9_HORSE	AOC2	231	Equus caballus	3:Protein inferred from homology	Proteasome activator complex subunit 3	1	0.999	5	27	0	27	9	10	8	0	0	0	0	0	0	0	0	0	9	10	8	0	0	0	32133688	34619656	37884836	0	0	0	12008742	12059259	13258471	0	0	0		34879393.33	0	34879393.33	1.00E-10	-58.27515256
tr|A0A3Q2GUH6|A0A3Q2GUH6_HORSE	A0A3Q2GUH6	A0A3Q2GUH6_HORSE	GPX4	164	Equus caballus	3:Protein inferred from homology	Glutathione peroxidase	1	0.9977	2	7	0	7	3	1	3	0	0	0	0	0	0	0	0	0	3	1	3	0	0	0	6948351.5	4852209	0	0	0	0	6948351.5	4852209	0	0	0	0	tr|A0A9L0R7B3|A0A9L0R7B3_HORSE, tr|A0A9L0RAJ3|A0A9L0RAJ3_HORSE, tr|A0A9L0SC65|A0A9L0SC65_HORSE, tr|A0A9L0SR25|A0A9L0SR25_HORSE	3933520.167	0	3933520.167	1.00E-10	-55.1266705
tr|A0A3Q2GUH8|A0A3Q2GUH8_HORSE	A0A3Q2GUH8	A0A3Q2GUH8_HORSE	MYO6	1262	Equus caballus	3:Protein inferred from homology	Unconventional myosin-VI	1	0.999	11	20	0	20	8	7	5	0	0	0	0	0	0	0	0	0	8	7	5	0	0	0	50622208	38884584	38439000	0	0	0	8547723	9124541	10160259	0	0	0	tr|A0A3Q2LG59|A0A3Q2LG59_HORSE, tr|A0A9L0SQC2|A0A9L0SQC2_HORSE, tr|F6XF24|F6XF24_HORSE	42648597.33	0	42648597.33	1.00E-10	-58.56527591
tr|A0A3Q2GUJ2|A0A3Q2GUJ2_HORSE	A0A3Q2GUJ2	A0A3Q2GUJ2_HORSE	PKN2	921	Equus caballus	3:Protein inferred from homology	protein kinase C	1	0.9987	5	9	0	12	2	3	4	0	0	0	0	0	0	0	0	0	3	5	4	0	0	0	0	4706884	5299532	0	0	0	0	2693335	3590737.8	0	0	0	tr|A0A3Q2HKC5|A0A3Q2HKC5_HORSE, tr|A0A9L0R783|A0A9L0R783_HORSE, tr|A0A9L0RND7|A0A9L0RND7_HORSE, tr|A0A9L0T3I7|A0A9L0T3I7_HORSE, tr|F6S2E6|F6S2E6_HORSE	3335472	0	3335472	1.00E-10	-54.88874045
tr|A0A3Q2GUK5|A0A3Q2GUK5_HORSE	A0A3Q2GUK5	A0A3Q2GUK5_HORSE	FNDC3B	1168	Equus caballus	4:Protein predicted	Fibronectin type III domain containing 3B	1	0.999	16	60	0	60	20	22	18	0	0	0	0	0	0	0	0	0	20	22	18	0	0	0	114723312	141958864	137469856	0	0	0	25689612	26630688	24246744	0	0	0	tr|A0A3Q2H615|A0A3Q2H615_HORSE, tr|A0A3Q2HYE5|A0A3Q2HYE5_HORSE, tr|F7E1R0|F7E1R0_HORSE	131384010.7	0	131384010.7	1.00E-10	-60.18849542
tr|A0A3Q2GUM0|A0A3Q2GUM0_HORSE	A0A3Q2GUM0	A0A3Q2GUM0_HORSE	ANTXR2	452	Equus caballus	3:Protein inferred from homology	Anthrax toxin receptor	1	0.999	7	26	0	26	8	10	8	0	0	0	0	0	0	0	0	0	8	10	8	0	0	0	24916482	22955964	25515324	0	0	0	18166368	14319867	16232480	0	0	0	tr|A0A3Q2I528|A0A3Q2I528_HORSE, tr|A0A3Q2I6R8|A0A3Q2I6R8_HORSE, tr|A0A3Q2KJU5|A0A3Q2KJU5_HORSE, tr|A0A9L0S7L1|A0A9L0S7L1_HORSE, tr|A0A9L0SCD3|A0A9L0SCD3_HORSE, tr|A0A9L0TI00|A0A9L0TI00_HORSE, tr|F7AN24|F7AN24_HORSE	24462590	0	24462590	1.00E-10	-57.76335477
tr|A0A3Q2GUM7|A0A3Q2GUM7_HORSE	A0A3Q2GUM7	A0A3Q2GUM7_HORSE	SUCLG1	321	Equus caballus	1:Experimental evidence at protein level	Succinate--CoA ligase [ADP/GDP-forming] subunit alpha, mitochondrial	1	0.999	4	16	0	16	4	6	6	0	0	0	0	0	0	0	0	0	4	6	6	0	0	0	192442016	207791088	201832800	0	0	0	134117656	140087664	139067600	0	0	0	tr|A0A3Q2HKZ1|A0A3Q2HKZ1_HORSE, tr|A0A3Q2KXE1|A0A3Q2KXE1_HORSE, tr|A0A9L0RSI4|A0A9L0RSI4_HORSE, tr|A0A9L0S8Q1|A0A9L0S8Q1_HORSE, tr|A0A9L0SYT1|A0A9L0SYT1_HORSE, tr|A0A9L0TJG9|A0A9L0TJG9_HORSE, tr|A0A9L0TU22|A0A9L0TU22_HORSE, tr|K9K3M7|K9K3M7_HORSE	200688634.7	0	200688634.7	1.00E-10	-60.79966462
tr|A0A3Q2GUN0|A0A3Q2GUN0_HORSE	A0A3Q2GUN0	A0A3Q2GUN0_HORSE	CDC42BPB	1728	Equus caballus	3:Protein inferred from homology	non-specific serine/threonine protein kinase	1	0.9989	17	19	0	22	9	6	4	0	0	0	0	0	0	0	0	0	10	6	6	0	0	0	61376092	17071722	2297721.2	0	0	0	18746688	7836228	12698411	0	0	0	tr|A0A3Q2I3Z5|A0A3Q2I3Z5_HORSE, tr|A0A9L0R1K8|A0A9L0R1K8_HORSE, tr|A0A9L0RN76|A0A9L0RN76_HORSE, tr|A0A9L0SGI2|A0A9L0SGI2_HORSE	26915178.4	0	26915178.4	1.00E-10	-57.9011976
tr|A0A3Q2GUP3|A0A3Q2GUP3_HORSE	A0A3Q2GUP3	A0A3Q2GUP3_HORSE	PAFAH1B1	413	Equus caballus	1:Experimental evidence at protein level	Platelet-activating factor acetylhydrolase IB subunit alpha	1	0.999	16	62	0	69	23	21	18	0	0	0	0	0	0	0	0	0	24	23	21	0	1	0	155780144	182754400	195622496	0	0	0	31866162	38414108	39864580	0	0	0	tr|A0A3Q2LG22|A0A3Q2LG22_HORSE, tr|F7D3K4|F7D3K4_HORSE	178052346.7	0	178052346.7	1.00E-10	-60.62700716
tr|A0A3Q2GUS8|A0A3Q2GUS8_HORSE	A0A3Q2GUS8	A0A3Q2GUS8_HORSE	SORBS2	1172	Equus caballus	1:Experimental evidence at protein level	Sorbin and SH3 domain containing 2	1	0.999	24	120	0	120	36	41	43	0	0	0	0	0	0	0	0	0	36	41	43	0	0	0	321101440	324566112	321085856	0	0	0	44668728	42587104	41382312	0	0	0	tr|A0A3Q2H6X9|A0A3Q2H6X9_HORSE, tr|F6VBQ6|F6VBQ6_HORSE	322251136	0	322251136	1.00E-10	-61.48289115
tr|A0A3Q2GUV4|A0A3Q2GUV4_HORSE	A0A3Q2GUV4	A0A3Q2GUV4_HORSE	SLMAP	821	Equus caballus	4:Protein predicted	Sarcolemma associated protein	1	0.9987	7	12	0	12	2	3	7	0	0	0	0	0	0	0	0	0	2	3	7	0	0	0	3168859.2	7156450.5	18380846	0	0	0	3735654	5109437.5	5117419.5	0	0	0	tr|A0A3Q2H9X6|A0A3Q2H9X6_HORSE, tr|A0A3Q2I8W4|A0A3Q2I8W4_HORSE, tr|A0A3Q2LED1|A0A3Q2LED1_HORSE, tr|F7BKX2|F7BKX2_HORSE, tr|K9K9N4|K9K9N4_HORSE	9568718.567	0	9568718.567	1.00E-10	-56.40917525
tr|A0A3Q2GUV6|A0A3Q2GUV6_HORSE	A0A3Q2GUV6	A0A3Q2GUV6_HORSE	FUOM	192	Equus caballus	4:Protein predicted	L-fucose mutarotase	1	0.999	2	9	0	9	3	3	3	0	0	0	0	0	0	0	0	0	3	3	3	0	0	0	9214280	7349696.5	8707240	0	0	0	4723385.5	3764931	4461769.5	0	0	0	tr|A0A5F5PJV6|A0A5F5PJV6_HORSE, tr|A0A9L0R061|A0A9L0R061_HORSE, tr|A0A9L0SLZ0|A0A9L0SLZ0_HORSE, tr|A0A9L0TBW1|A0A9L0TBW1_HORSE, tr|A0A9L0TQ78|A0A9L0TQ78_HORSE	8423738.833	0	8423738.833	1.00E-10	-56.22531023
tr|A0A3Q2GUV7|A0A3Q2GUV7_HORSE	A0A3Q2GUV7	A0A3Q2GUV7_HORSE	PTBP3	540	Equus caballus	4:Protein predicted	Polypyrimidine tract binding protein 3	1	0.9981	7	7	0	22	1	3	3	0	0	0	0	0	0	0	0	0	5	8	9	0	0	0	1574146.2	26047084	25778672	0	0	0	6085944	8827946	10927789	0	0	0	tr|A0A3Q2I389|A0A3Q2I389_HORSE, tr|A0A3Q2KPC4|A0A3Q2KPC4_HORSE, tr|A0A9L0TJY8|A0A9L0TJY8_HORSE, tr|F6WZM6|F6WZM6_HORSE	17799967.4	0	17799967.4	1.00E-10	-57.30465221
tr|A0A3Q2GUY5|A0A3Q2GUY5_HORSE	A0A3Q2GUY5	A0A3Q2GUY5_HORSE	PRKAR2A	410	Equus caballus	1:Experimental evidence at protein level	cAMP-dependent protein kinase type II-alpha regulatory subunit	1	0.999	13	56	0	56	13	16	14	4	5	4	0	0	0	0	0	0	13	16	14	4	5	4	213730896	196877536	215413712	52602532	98557544	46322960	42755908	40517176	45993536	86987072	72628016	76346992	tr|A0A5F5PYY5|A0A5F5PYY5_HORSE	208674048	65827678.67	208674048	65827678.67	-1.66448496
tr|A0A3Q2GUZ9|A0A3Q2GUZ9_HORSE	A0A3Q2GUZ9	A0A3Q2GUZ9_HORSE	NCLN	550	Equus caballus	3:Protein inferred from homology	BOS complex subunit NCLN	1	0.999	14	60	0	60	16	23	21	0	0	0	0	0	0	0	0	0	16	23	21	0	0	0	94132512	130160536	75181520	0	0	0	27994986	26615342	25538824	0	0	0	tr|A0A3Q2H2P6|A0A3Q2H2P6_HORSE, tr|A0A3Q2H9E1|A0A3Q2H9E1_HORSE, tr|A0A3Q2HMW2|A0A3Q2HMW2_HORSE	99824856	0	99824856	1.00E-10	-59.7921767
tr|A0A3Q2GV00|A0A3Q2GV00_HORSE	A0A3Q2GV00	A0A3Q2GV00_HORSE	LAMP1	412	Equus caballus	1:Experimental evidence at protein level	Lysosomal associated membrane protein 1	1	0.999	6	21	0	21	6	7	8	0	0	0	0	0	0	0	0	0	6	7	8	0	0	0	129116200	133285128	213301024	0	0	0	50969600	52141796	51318452	0	0	0	tr|A0A9L0R9V6|A0A9L0R9V6_HORSE, tr|A0A9L0TAL9|A0A9L0TAL9_HORSE, tr|F6SH38|F6SH38_HORSE	158567450.7	0	158567450.7	1.00E-10	-60.45980237
tr|A0A3Q2GV02|A0A3Q2GV02_HORSE	A0A3Q2GV02	A0A3Q2GV02_HORSE	PPP3CC	515	Equus caballus	3:Protein inferred from homology	Serine/threonine-protein phosphatase	0.9999	0.9962	4	6	0	16	3	2	1	0	0	0	0	0	0	0	0	0	7	5	4	0	0	0	0	0	0	0	0	0	0	0	0	0	0	0	tr|A0A3Q2HAT8|A0A3Q2HAT8_HORSE, tr|A0A3Q2HFW3|A0A3Q2HFW3_HORSE, tr|A0A9L0QZF5|A0A9L0QZF5_HORSE, tr|A0A9L0RAE0|A0A9L0RAE0_HORSE, tr|A0A9L0RDY0|A0A9L0RDY0_HORSE, tr|A0A9L0RK57|A0A9L0RK57_HORSE, tr|A0A9L0TQJ9|A0A9L0TQJ9_HORSE, tr|F6R4E8|F6R4E8_HORSE	0	0	1.00E-10	1.00E-10	0
tr|A0A3Q2GV14|A0A3Q2GV14_HORSE	A0A3Q2GV14	A0A3Q2GV14_HORSE	SKIC3	1564	Equus caballus	4:Protein predicted	SKI3 subunit of superkiller complex	1	0.9989	13	21	0	21	3	8	9	0	1	0	0	0	0	0	0	0	3	8	9	0	1	0	1222705.8	11512640	8804354	0	0	0	2269237.8	3022274	3622853.5	0	0	0	tr|A0A9L0QZR8|A0A9L0QZR8_HORSE, tr|A0A9L0TKF0|A0A9L0TKF0_HORSE, tr|F6QDG2|F6QDG2_HORSE	7179899.933	0	7179899.933	1.00E-10	-55.99481326
tr|A0A3Q2GV25|A0A3Q2GV25_HORSE	A0A3Q2GV25	A0A3Q2GV25_HORSE	NARS1	530	Equus caballus	1:Experimental evidence at protein level	Asparagine--tRNA ligase, cytoplasmic	1	0.999	18	96	9	96	33	33	28	0	1	1	5	2	2	0	0	0	33	33	28	0	1	1	331850624	333160448	300429216	0	0	0	45965564	43448668	42840060	0	0	0		321813429.3	0	321813429.3	1.00E-10	-61.48093024
tr|A0A3Q2GV29|A0A3Q2GV29_HORSE	A0A3Q2GV29	A0A3Q2GV29_HORSE	RIPK2	507	Equus caballus	3:Protein inferred from homology	Receptor-interacting serine/threonine-protein kinase 2	1	0.9989	5	17	0	17	4	8	5	0	0	0	0	0	0	0	0	0	4	8	5	0	0	0	16947692	13739198	20264828	0	0	0	10736649	8436701	10668153	0	0	0	tr|F6T4A5|F6T4A5_HORSE	16983906	0	16983906	1.00E-10	-57.2369459
tr|A0A3Q2GV71|A0A3Q2GV71_HORSE	A0A3Q2GV71	A0A3Q2GV71_HORSE	SRC	540	Equus caballus	3:Protein inferred from homology	Tyrosine-protein kinase	1	0.9989	10	31	0	31	11	8	11	1	0	0	0	0	0	0	0	0	11	8	11	1	0	0	32407848	37943056	40341984	0	0	0	9689403	13103765	12461778	0	0	0	tr|A0A3Q2H6Q8|A0A3Q2H6Q8_HORSE, tr|A0A9L0QWN4|A0A9L0QWN4_HORSE, tr|F6QH40|F6QH40_HORSE	36897629.33	0	36897629.33	1.00E-10	-58.35630574
tr|A0A3Q2GV76|A0A3Q2GV76_HORSE	A0A3Q2GV76	A0A3Q2GV76_HORSE	EIF4G1	1576	Equus caballus	1:Experimental evidence at protein level	Eukaryotic translation initiation factor 4 gamma 1	1	0.999	36	169	0	169	55	41	50	8	8	7	0	0	0	0	0	0	55	41	50	8	8	7	384091648	362652224	394288960	150178832	162161616	77614000	32645006	34828392	36561356	44966104	54214524	50842876	tr|A0A9L0RMF7|A0A9L0RMF7_HORSE, tr|F6QYF7|F6QYF7_HORSE	380344277.3	129984816	380344277.3	129984816	-1.548962792
tr|A0A3Q2GVB1|A0A3Q2GVB1_HORSE	A0A3Q2GVB1	A0A3Q2GVB1_HORSE	TTC27	781	Equus caballus	3:Protein inferred from homology	Tetratricopeptide repeat protein 27	0.9998	0.9895	2	2	0	2	0	1	1	0	0	0	0	0	0	0	0	0	0	1	1	0	0	0	0	0	0	0	0	0	0	0	0	0	0	0	tr|A0A3Q2GW93|A0A3Q2GW93_HORSE, tr|A0A3Q2H9M8|A0A3Q2H9M8_HORSE, tr|A0A3Q2IB97|A0A3Q2IB97_HORSE, tr|A0A3Q2L9Z6|A0A3Q2L9Z6_HORSE, tr|A0A9L0R389|A0A9L0R389_HORSE, tr|A0A9L0S883|A0A9L0S883_HORSE, tr|A0A9L0T2W2|A0A9L0T2W2_HORSE, tr|F6T720|F6T720_HORSE, tr|K9KCV8|K9KCV8_HORSE	0	0	1.00E-10	1.00E-10	0
tr|A0A3Q2GVB6|A0A3Q2GVB6_HORSE	A0A3Q2GVB6	A0A3Q2GVB6_HORSE	CPD	1362	Equus caballus	3:Protein inferred from homology	Carboxypeptidase D	1	0.9984	10	21	0	21	6	6	9	0	0	0	0	0	0	0	0	0	6	6	9	0	0	0	37236088	49181760	53418036	0	0	218591168	25939776	31586302	33876992	0	0	218591168	tr|A0A9L0R9C6|A0A9L0R9C6_HORSE, tr|A0A9L0TSE2|A0A9L0TSE2_HORSE, tr|F6UFH2|F6UFH2_HORSE	46611961.33	72863722.67	46611961.33	72863722.67	0.644500486
tr|A0A3Q2GVD7|A0A3Q2GVD7_HORSE	A0A3Q2GVD7	A0A3Q2GVD7_HORSE	PHLDB2	1286	Equus caballus	4:Protein predicted	Pleckstrin homology like domain family B member 2	1	0.999	16	51	0	51	14	22	15	0	0	0	0	0	0	0	0	0	14	22	15	0	0	0	67190928	77831640	67003104	0	0	0	12057844	13259416	13659808	0	0	0	tr|A0A3Q2HH29|A0A3Q2HH29_HORSE, tr|A0A3Q2HNF4|A0A3Q2HNF4_HORSE, tr|A0A3Q2HNL8|A0A3Q2HNL8_HORSE, tr|A0A3Q2I6M3|A0A3Q2I6M3_HORSE, tr|A0A3Q2IC41|A0A3Q2IC41_HORSE, tr|A0A3Q2KYQ9|A0A3Q2KYQ9_HORSE, tr|A0A9L0RYY3|A0A9L0RYY3_HORSE, tr|A0A9L0T7X6|A0A9L0T7X6_HORSE, tr|F6XN33|F6XN33_HORSE	70675224	0	70675224	1.00E-10	-59.29398216
tr|A0A3Q2GVG0|A0A3Q2GVG0_HORSE	A0A3Q2GVG0	A0A3Q2GVG0_HORSE	AP2M1	437	Equus caballus	1:Experimental evidence at protein level	AP-2 complex subunit mu	1	0.999	18	85	0	85	22	28	31	1	1	2	0	0	0	0	0	0	22	28	31	1	1	2	321409632	381158080	349120512	0	0	43577456	60744096	74361368	78538696	0	0	48089880	tr|A0A5F5PGP7|A0A5F5PGP7_HORSE, tr|F7DK60|F7DK60_HORSE	350562741.3	14525818.67	350562741.3	14525818.67	-4.592981291
tr|A0A3Q2GVH2|A0A3Q2GVH2_HORSE	A0A3Q2GVH2	A0A3Q2GVH2_HORSE	C7	922	Equus caballus	1:Experimental evidence at protein level	Complement C7	1	0.999	4	17	0	17	0	0	0	6	6	5	0	0	0	0	0	0	0	0	0	6	6	5	0	0	0	511292288	519215936	494478304	0	0	0	286532384	263878176	264037632	tr|A0A3Q2H319|A0A3Q2H319_HORSE, tr|A0A3Q2I4S4|A0A3Q2I4S4_HORSE, tr|A0A3Q2KNA7|A0A3Q2KNA7_HORSE, tr|A0A9L0RWI4|A0A9L0RWI4_HORSE, tr|A0A9L0S6X7|A0A9L0S6X7_HORSE, tr|A0A9L0TLN0|A0A9L0TLN0_HORSE	0	508328842.7	1.00E-10	508328842.7	62.1404678
tr|A0A3Q2GVL1|A0A3Q2GVL1_HORSE	A0A3Q2GVL1	A0A3Q2GVL1_HORSE	SUN1	822	Equus caballus	4:Protein predicted	Sad1 and UNC84 domain containing 1	1	0.9988	4	9	0	9	2	4	3	0	0	0	0	0	0	0	0	0	2	4	3	0	0	0	11702113	14002992	9847255	0	0	0	8307195	9331773	8028762.5	0	0	0	tr|A0A3Q2GY95|A0A3Q2GY95_HORSE, tr|A0A3Q2I2E6|A0A3Q2I2E6_HORSE, tr|A0A9L0RBP1|A0A9L0RBP1_HORSE, tr|A0A9L0RXN4|A0A9L0RXN4_HORSE, tr|F6RAR8|F6RAR8_HORSE, tr|F6RJG8|F6RJG8_HORSE, tr|F6SWL9|F6SWL9_HORSE	11850786.67	0	11850786.67	1.00E-10	-56.71776044
tr|A0A3Q2GVL4|A0A3Q2GVL4_HORSE	A0A3Q2GVL4	A0A3Q2GVL4_HORSE	UCHL1	281	Equus caballus	3:Protein inferred from homology	Ubiquitin carboxyl-terminal hydrolase isozyme L1	1	0.999	8	42	0	42	12	15	15	0	0	0	0	0	0	0	0	0	12	15	15	0	0	0	202396928	189038912	134936496	0	0	0	58359248	54614332	51710196	0	0	0	tr|A0A3Q2HYD4|A0A3Q2HYD4_HORSE	175457445.3	0	175457445.3	1.00E-10	-60.60582688
tr|A0A3Q2GVM3|A0A3Q2GVM3_HORSE	A0A3Q2GVM3	A0A3Q2GVM3_HORSE	EPS8	836	Equus caballus	3:Protein inferred from homology	Epidermal growth factor receptor pathway substrate 8	1	0.9982	5	9	0	9	1	4	4	0	0	0	0	0	0	0	0	0	1	4	4	0	0	0	0	14752442	1740356.5	0	0	0	0	5641112	3741955.5	0	0	0	tr|A0A3Q2HHP6|A0A3Q2HHP6_HORSE, tr|A0A3Q2HWI2|A0A3Q2HWI2_HORSE, tr|A0A9L0RR78|A0A9L0RR78_HORSE	5497599.5	0	5497599.5	1.00E-10	-55.60965133
tr|A0A3Q2GVN7|A0A3Q2GVN7_HORSE	A0A3Q2GVN7	A0A3Q2GVN7_HORSE	RANBP3	527	Equus caballus	1:Experimental evidence at protein level	RAN binding protein 3	1	0.9979	2	7	0	7	2	2	3	0	0	0	0	0	0	0	0	0	2	2	3	0	0	0	5337065.5	7077858	3383385.2	0	0	0	5337065.5	6165971	3383385.2	0	0	0	tr|A0A3Q2H7Y4|A0A3Q2H7Y4_HORSE, tr|A0A3Q2HCL3|A0A3Q2HCL3_HORSE, tr|A0A3Q2HKB4|A0A3Q2HKB4_HORSE, tr|A0A3Q2HL13|A0A3Q2HL13_HORSE, tr|A0A9L0RQG4|A0A9L0RQG4_HORSE, tr|A0A9L0S7M4|A0A9L0S7M4_HORSE, tr|A0A9L0SQB2|A0A9L0SQB2_HORSE, tr|F6R5R0|F6R5R0_HORSE	5266102.9	0	5266102.9	1.00E-10	-55.54758523
tr|A0A3Q2GVP6|A0A3Q2GVP6_HORSE	A0A3Q2GVP6	A0A3Q2GVP6_HORSE	ACOT8	429	Equus caballus	3:Protein inferred from homology	palmitoyl-CoA hydrolase	1	0.9985	2	3	0	3	1	0	2	0	0	0	0	0	0	0	0	0	1	0	2	0	0	0	5718806.5	0	6151784	0	0	0	5718806.5	0	6151784	0	0	0		3956863.5	0	3956863.5	1.00E-10	-55.13520682
tr|A0A3Q2GVQ1|A0A3Q2GVQ1_HORSE	A0A3Q2GVQ1	A0A3Q2GVQ1_HORSE	HBB	158	Equus caballus	1:Experimental evidence at protein level	Hemoglobin, beta	1	0.999	3	144	0	144	10	12	6	32	44	40	0	0	0	0	0	0	10	12	6	32	44	40	133228080	141338048	135298560	15593806800	15650862100	16649345000	83735000	76245320	86249296	7108117000	6854689300	7067195900	tr|F6RDD3|F6RDD3_HORSE	136621562.7	15964671300	136621562.7	15964671300	6.86855384
tr|A0A3Q2GVR4|A0A3Q2GVR4_HORSE	A0A3Q2GVR4	A0A3Q2GVR4_HORSE	MARCKSL1	196	Equus caballus	1:Experimental evidence at protein level	MARCKS-related protein	1	0.999	3	9	3	9	2	4	3	0	0	0	1	1	1	0	0	0	2	4	3	0	0	0	15442293	20478724	20154926	0	0	0	8046985	10882912	10740082	0	0	0		18691981	0	18691981	1.00E-10	-57.37519709
tr|A0A3Q2GVR9|A0A3Q2GVR9_HORSE	A0A3Q2GVR9	A0A3Q2GVR9_HORSE	BSG	293	Equus caballus	1:Experimental evidence at protein level	Basigin	1	0.999	7	42	0	42	12	6	10	5	6	3	0	0	0	0	0	0	12	6	10	5	6	3	298726112	287135008	300233312	171968032	139222144	152171184	102328112	93954088	100861352	102498864	78545112	81025248	tr|A5JST8|A5JST8_HORSE	295364810.7	154453786.7	295364810.7	154453786.7	-0.935322715
tr|A0A3Q2GVS5|A0A3Q2GVS5_HORSE	A0A3Q2GVS5	A0A3Q2GVS5_HORSE	AP3S1	469	Equus caballus	3:Protein inferred from homology	Adaptor related protein complex 3 subunit sigma 1	1	0.999	4	13	0	13	4	3	6	0	0	0	0	0	0	0	0	0	4	3	6	0	0	0	37522636	17090574	22073848	0	0	0	10083700	12935830	11961409	0	0	0		25562352.67	0	25562352.67	1.00E-10	-57.82679824
tr|A0A3Q2GVS7|A0A3Q2GVS7_HORSE	A0A3Q2GVS7	A0A3Q2GVS7_HORSE	ABCC1	1525	Equus caballus	3:Protein inferred from homology	Multidrug resistance-associated protein 1	1	0.999	30	96	0	96	30	31	32	2	1	0	0	0	0	0	0	0	30	31	32	2	1	0	172929456	152415664	156888560	17564748	37573848	0	18412606	16417388	16051333	18582442	105046160	0	tr|A0A3Q2H0K6|A0A3Q2H0K6_HORSE, tr|A0A3Q2H2Z2|A0A3Q2H2Z2_HORSE, tr|F7E1E4|F7E1E4_HORSE	160744560	18379532	160744560	18379532	-3.128597977
tr|A0A3Q2GVX1|A0A3Q2GVX1_HORSE	A0A3Q2GVX1	A0A3Q2GVX1_HORSE	NT5C2	600	Equus caballus	3:Protein inferred from homology	Cytosolic purine 5'-nucleotidase	1	0.999	6	15	0	15	4	4	6	0	0	1	0	0	0	0	0	0	4	4	6	0	0	1	41140980	41773568	42249560	0	0	25327938	23064550	23517670	21502314	0	0	0	tr|A0A3Q2HJ75|A0A3Q2HJ75_HORSE, tr|A0A3Q2HTD4|A0A3Q2HTD4_HORSE, tr|A0A3Q2I3E1|A0A3Q2I3E1_HORSE, tr|A0A3Q2I5Y9|A0A3Q2I5Y9_HORSE, tr|A0A5F5PSS9|A0A5F5PSS9_HORSE, tr|A0A9L0SQA4|A0A9L0SQA4_HORSE, tr|A0A9L0TNX3|A0A9L0TNX3_HORSE, tr|F6TVA0|F6TVA0_HORSE	41721369.33	8442646	41721369.33	8442646	-2.305019381
tr|A0A3Q2GVX4|A0A3Q2GVX4_HORSE	A0A3Q2GVX4	A0A3Q2GVX4_HORSE	LAMA4	1793	Equus caballus	1:Experimental evidence at protein level	Laminin subunit alpha 4	1	0.999	62	410	0	410	4	6	7	125	123	145	0	0	0	0	0	0	4	6	7	125	123	145	10991895	20793284	11027600	10635738100	10285089800	11597873200	3999327.2	3933577.8	4297399.5	892259260	831458620	817258560	tr|F6ZDJ2|F6ZDJ2_HORSE	14270926.33	10839567033	14270926.33	10839567033	9.569012433
tr|A0A3Q2GW03|A0A3Q2GW03_HORSE	A0A3Q2GW03	A0A3Q2GW03_HORSE	UAP1L1	504	Equus caballus	1:Experimental evidence at protein level	UDP-N-acetylglucosamine pyrophosphorylase 1 like 1	1	0.999	17	60	11	60	22	20	18	0	0	0	5	3	3	0	0	0	22	20	18	0	0	0	90587328	91574672	91636176	0	0	0	16977424	16407870	17434106	0	0	0		91266058.67	0	91266058.67	1.00E-10	-59.66285604
tr|A0A3Q2GW11|A0A3Q2GW11_HORSE	A0A3Q2GW11	A0A3Q2GW11_HORSE	GNG2	128	Equus caballus	3:Protein inferred from homology	Guanine nucleotide-binding protein subunit gamma	1	0.999	4	11	0	11	5	4	2	0	0	0	0	0	0	0	0	0	5	4	2	0	0	0	31833652	25820202	27325336	0	0	0	21833682	17143568	18020170	0	0	0	tr|A0A5F5PUL5|A0A5F5PUL5_HORSE	28326396.67	0	28326396.67	1.00E-10	-57.9749247
tr|A0A3Q2GW13|A0A3Q2GW13_HORSE	A0A3Q2GW13	A0A3Q2GW13_HORSE	ENAH	799	Equus caballus	1:Experimental evidence at protein level	ENAH actin regulator	0	0.9987	16	9	0	84	2	5	2	0	0	0	0	0	0	0	0	0	26	31	27	0	0	0	11727590	15005974	14975687	0	0	0	11727590	15005974	14975687	0	0	0	tr|A0A3Q2KVA7|A0A3Q2KVA7_HORSE, tr|F6U1I2|F6U1I2_HORSE, tr|F6U2D8|F6U2D8_HORSE	13903083.67	0	13903083.67	1.00E-10	-56.94818252
tr|A0A3Q2GW15|A0A3Q2GW15_HORSE	A0A3Q2GW15	A0A3Q2GW15_HORSE	NAV1	2095	Equus caballus	3:Protein inferred from homology	Neuron navigator 1	1	0.9978	5	14	0	14	4	3	7	0	0	0	0	0	0	0	0	0	4	3	7	0	0	0	14751108	18567220	2870111.5	0	0	0	6208473	5967264	5177816	0	0	0	tr|A0A3Q2IAL5|A0A3Q2IAL5_HORSE, tr|A0A3Q2L777|A0A3Q2L777_HORSE, tr|A0A5F5PTE3|A0A5F5PTE3_HORSE, tr|A0A9L0R8U1|A0A9L0R8U1_HORSE, tr|A0A9L0S3B9|A0A9L0S3B9_HORSE, tr|A0A9L0SU79|A0A9L0SU79_HORSE, tr|A0A9L0T5X2|A0A9L0T5X2_HORSE, tr|A0A9L0T898|A0A9L0T898_HORSE, tr|F6TTQ0|F6TTQ0_HORSE	12062813.17	0	12062813.17	1.00E-10	-56.74334401
tr|A0A3Q2GW35|A0A3Q2GW35_HORSE	A0A3Q2GW35	A0A3Q2GW35_HORSE	AGFG1	602	Equus caballus	1:Experimental evidence at protein level	ArfGAP with FG repeats 1	1	0.999	7	27	0	27	12	7	8	0	0	0	0	0	0	0	0	0	12	7	8	0	0	0	69550528	80485136	79374952	0	0	0	17891532	20489134	19992504	0	0	0	tr|A0A3Q2H0G5|A0A3Q2H0G5_HORSE, tr|A0A3Q2H1M4|A0A3Q2H1M4_HORSE, tr|A0A3Q2HIJ4|A0A3Q2HIJ4_HORSE, tr|A0A9L0RHF0|A0A9L0RHF0_HORSE, tr|A0A9L0SY59|A0A9L0SY59_HORSE, tr|A0A9L0TAH0|A0A9L0TAH0_HORSE	76470205.33	0	76470205.33	1.00E-10	-59.40767536
tr|A0A3Q2GW51|A0A3Q2GW51_HORSE	A0A3Q2GW51	A0A3Q2GW51_HORSE	RNH1	683	Equus caballus	1:Experimental evidence at protein level	Ribonuclease inhibitor	1	0.999	14	71	0	71	22	25	24	0	0	0	0	0	0	0	0	0	22	25	24	0	0	0	187093312	211783776	207743920	0	0	0	71429080	62612276	62198316	0	0	0	tr|A0A9L0RHS1|A0A9L0RHS1_HORSE, tr|A0A9L0SIV3|A0A9L0SIV3_HORSE	202207002.7	0	202207002.7	1.00E-10	-60.81053867
tr|A0A3Q2GW64|A0A3Q2GW64_HORSE	A0A3Q2GW64	A0A3Q2GW64_HORSE	HNRNPA2B1	353	Equus caballus	1:Experimental evidence at protein level	Heterogeneous nuclear ribonucleoproteins A2/B1	1	0.999	21	162	0	221	46	57	52	5	1	1	0	0	0	0	0	0	65	75	74	5	1	1	2406671870	2346179070	2330693630	108408784	116185992	0	440035136	406188096	417381440	118552072	127056952	0	tr|A0A3Q2H890|A0A3Q2H890_HORSE, tr|A0A3Q2L4I4|A0A3Q2L4I4_HORSE	2361181523	74864925.33	2361181523	74864925.33	-4.979075182
tr|A0A3Q2GW68|A0A3Q2GW68_HORSE	A0A3Q2GW68	A0A3Q2GW68_HORSE	TBC1D13	275	Equus caballus	4:Protein predicted	TBC1 domain family member 13	1	0.999	2	10	0	10	4	3	3	0	0	0	0	0	0	0	0	0	4	3	3	0	0	0	5940823.5	3217194.2	5043292	0	0	0	4541235	3217194.2	5043292	0	0	0	tr|A0A9L0SV53|A0A9L0SV53_HORSE, tr|A0A9L0SZS8|A0A9L0SZS8_HORSE	4733769.9	0	4733769.9	1.00E-10	-55.3938391
tr|A0A3Q2GWA2|A0A3Q2GWA2_HORSE	A0A3Q2GWA2	A0A3Q2GWA2_HORSE	TXNIP	395	Equus caballus	3:Protein inferred from homology	Thioredoxin-interacting protein	1	0.9987	2	6	6	6	1	3	2	0	0	0	1	3	2	0	0	0	1	3	2	0	0	0	1761445.1	3249225.5	3453337.8	0	0	0	1761445.1	2130646	2267439.5	0	0	0		2821336.133	0	2821336.133	1.00E-10	-54.64722808
tr|A0A3Q2GWB7|A0A3Q2GWB7_HORSE	A0A3Q2GWB7	A0A3Q2GWB7_HORSE	SUMO2	71	Equus caballus	4:Protein predicted	Rad60/SUMO-like domain-containing protein	1	0.999	2	16	0	16	9	2	5	0	0	0	0	0	0	0	0	0	9	2	5	0	0	0	156939856	233265776	137332240	0	0	0	121774048	103082968	100993608	0	0	0	tr|A0A9L0T1E1|A0A9L0T1E1_HORSE, tr|A0A9L0TKU7|A0A9L0TKU7_HORSE, tr|A0A9R1SDH0|A0A9R1SDH0_HORSE, tr|F6V5I0|F6V5I0_HORSE	175845957.3	0	175845957.3	1.00E-10	-60.60901788
tr|A0A3Q2GWD9|A0A3Q2GWD9_HORSE	A0A3Q2GWD9	A0A3Q2GWD9_HORSE	NUP37	366	Equus caballus	4:Protein predicted	Nucleoporin 37	0.9999	0.9885	2	4	0	4	1	2	1	0	0	0	0	0	0	0	0	0	1	2	1	0	0	0	0	0	0	0	0	0	0	0	0	0	0	0	tr|A0A3Q2H9P0|A0A3Q2H9P0_HORSE, tr|F7D685|F7D685_HORSE	0	0	1.00E-10	1.00E-10	0
tr|A0A3Q2GWE7|A0A3Q2GWE7_HORSE	A0A3Q2GWE7	A0A3Q2GWE7_HORSE	NAT10	1001	Equus caballus	3:Protein inferred from homology	RNA cytidine acetyltransferase	1	0.999	16	40	0	40	12	16	12	0	0	0	0	0	0	0	0	0	12	16	12	0	0	0	38097284	128981712	91832824	0	0	0	28229530	32475250	31736650	0	0	0	tr|A0A3Q2H4F8|A0A3Q2H4F8_HORSE, tr|F6SDN4|F6SDN4_HORSE	86303940	0	86303940	1.00E-10	-59.58220404
tr|A0A3Q2GWF8|A0A3Q2GWF8_HORSE	A0A3Q2GWF8	A0A3Q2GWF8_HORSE	FBLN2	1183	Equus caballus	3:Protein inferred from homology	Fibulin 2	1	0.999	20	271	0	271	11	8	11	82	75	84	0	0	0	0	0	0	11	8	11	82	75	84	38589560	34726312	41809748	23386992600	24776558600	24699764700	10884446	10752992	10799171	3199191300	2964891140	2949927680	tr|F6YCN2|F6YCN2_HORSE	38375206.67	24287771967	38375206.67	24287771967	9.305839915
tr|A0A3Q2GWH5|A0A3Q2GWH5_HORSE	A0A3Q2GWH5	A0A3Q2GWH5_HORSE	EIF4G2	907	Equus caballus	3:Protein inferred from homology	Eukaryotic translation initiation factor 4 gamma 2	1	0.999	25	87	3	87	29	27	26	2	1	2	1	1	1	0	0	0	29	27	26	2	1	2	245702336	250141632	278256288	35166256	20886210	57698600	18044672	16717929	17225378	24543408	24721544	46278500		258033418.7	37917022	258033418.7	37917022	-2.766640361
tr|A0A3Q2GWI8|A0A3Q2GWI8_HORSE	A0A3Q2GWI8	A0A3Q2GWI8_HORSE	PGM2	619	Equus caballus	1:Experimental evidence at protein level	Phosphoglucomutase 2	1	0.999	24	123	0	123	38	41	44	0	0	0	0	0	0	0	0	0	38	41	44	0	0	0	396056480	401136544	449592832	0	0	0	43682120	49643812	51636004	0	0	0	tr|A0A9L0T5V8|A0A9L0T5V8_HORSE	415595285.3	0	415595285.3	1.00E-10	-61.849885
tr|A0A3Q2GWK7|A0A3Q2GWK7_HORSE	A0A3Q2GWK7	A0A3Q2GWK7_HORSE	SNX9	595	Equus caballus	3:Protein inferred from homology	Sorting nexin	1	0.999	7	28	0	28	7	10	10	0	0	1	0	0	0	0	0	0	7	10	10	0	0	1	57368836	55470876	47293140	0	0	0	14294131	13795466	12095527	0	0	0	tr|A0A3Q2ICR9|A0A3Q2ICR9_HORSE, tr|A0A9L0RPB9|A0A9L0RPB9_HORSE, tr|A0A9L0RUA4|A0A9L0RUA4_HORSE, tr|A0A9L0S9R8|A0A9L0S9R8_HORSE, tr|A0A9L0SRS6|A0A9L0SRS6_HORSE, tr|A0A9L0SZH7|A0A9L0SZH7_HORSE, tr|A0A9L0TGM7|A0A9L0TGM7_HORSE, tr|F6WE22|F6WE22_HORSE	53377617.33	0	53377617.33	1.00E-10	-58.88901252
tr|A0A3Q2GWL9|A0A3Q2GWL9_HORSE	A0A3Q2GWL9	A0A3Q2GWL9_HORSE	PTK2	1068	Equus caballus	4:Protein predicted	Focal adhesion kinase 1	1	0.9988	6	16	0	16	4	6	6	0	0	0	0	0	0	0	0	0	4	6	6	0	0	0	9214405	12917879	5628453	0	0	0	4936798.5	5568799.5	3773740.2	0	0	0	tr|A0A3Q2GZB7|A0A3Q2GZB7_HORSE, tr|A0A3Q2I072|A0A3Q2I072_HORSE, tr|A0A3Q2KJP8|A0A3Q2KJP8_HORSE, tr|A0A9L0RL67|A0A9L0RL67_HORSE, tr|A0A9L0RLL1|A0A9L0RLL1_HORSE, tr|A0A9L0SJA7|A0A9L0SJA7_HORSE, tr|F6U9I3|F6U9I3_HORSE	9253579	0	9253579	1.00E-10	-56.36086098
tr|A0A3Q2GWN1|A0A3Q2GWN1_HORSE	A0A3Q2GWN1	A0A3Q2GWN1_HORSE	RCC2	561	Equus caballus	4:Protein predicted	Regulator of chromosome condensation 2	1	0.999	13	46	0	46	16	15	13	1	0	1	0	0	0	0	0	0	16	15	13	1	0	1	48119200	93601680	93891424	0	0	24638582	17578432	18823142	18118766	0	0	217654128	tr|A0A5F5PPU6|A0A5F5PPU6_HORSE, tr|F6X8C3|F6X8C3_HORSE	78537434.67	8212860.667	78537434.67	8212860.667	-3.257423747
tr|A0A3Q2GWN3|A0A3Q2GWN3_HORSE	A0A3Q2GWN3	A0A3Q2GWN3_HORSE	COA1	135	Equus caballus	4:Protein predicted	Cytochrome c oxidase assembly factor 1	1	0.9941	2	4	0	4	3	0	1	0	0	0	0	0	0	0	0	0	3	0	1	0	0	0	0	0	0	0	0	0	0	0	0	0	0	0	tr|A0A9L0R4U8|A0A9L0R4U8_HORSE, tr|A0A9L0TAI7|A0A9L0TAI7_HORSE	0	0	1.00E-10	1.00E-10	0
tr|A0A3Q2GWN6|A0A3Q2GWN6_HORSE	A0A3Q2GWN6	A0A3Q2GWN6_HORSE	USP7	1088	Equus caballus	3:Protein inferred from homology	Ubiquitin carboxyl-terminal hydrolase 7	1	0.999	9	20	0	20	7	6	7	0	0	0	0	0	0	0	0	0	7	6	7	0	0	0	32448124	30494942	12502888	0	0	0	7129090.5	7779689	5679062.5	0	0	0	tr|A0A3Q2L9U6|A0A3Q2L9U6_HORSE, tr|A0A9L0R822|A0A9L0R822_HORSE, tr|A0A9L0SAK2|A0A9L0SAK2_HORSE, tr|F7B7L7|F7B7L7_HORSE	25148651.33	0	25148651.33	1.00E-10	-57.80325865
tr|A0A3Q2GWN9|A0A3Q2GWN9_HORSE	A0A3Q2GWN9	A0A3Q2GWN9_HORSE	INHCA	707	Equus caballus	3:Protein inferred from homology	Serotransferrin	1	0.9983	3	16	0	16	2	1	1	4	5	3	0	0	0	0	0	0	2	1	1	4	5	3	0	0	0	2282005760	2271502590	2212007170	0	0	0	2187070210	2063347970	2022952190	tr|F6ZEH8|F6ZEH8_HORSE	0	2255171840	1.00E-10	2255171840	64.28987117
tr|A0A3Q2GWQ7|A0A3Q2GWQ7_HORSE	A0A3Q2GWQ7	A0A3Q2GWQ7_HORSE	SEC63	705	Equus caballus	4:Protein predicted	SEC63 homolog, protein translocation regulator	1	0.999	7	28	1	28	6	13	9	0	0	0	0	1	0	0	0	0	6	13	9	0	0	0	42603432	43069500	42747928	0	0	0	16749518	17078114	16484488	0	0	0		42806953.33	0	42806953.33	1.00E-10	-58.57062277
tr|A0A3Q2GWR2|A0A3Q2GWR2_HORSE	A0A3Q2GWR2	A0A3Q2GWR2_HORSE	GALNT7	596	Equus caballus	3:Protein inferred from homology	Polypeptide N-acetylgalactosaminyltransferase	1	0.9987	4	10	0	10	2	4	4	0	0	0	0	0	0	0	0	0	2	4	4	0	0	0	10152384	12433470	12014311	0	0	0	4290734.5	6983078.5	4558593.5	0	0	0	tr|A0A3Q2HMR2|A0A3Q2HMR2_HORSE, tr|A0A9L0REX8|A0A9L0REX8_HORSE, tr|A0A9L0T5Y6|A0A9L0T5Y6_HORSE, tr|A0A9L0TI41|A0A9L0TI41_HORSE, tr|F6QKV1|F6QKV1_HORSE	11533388.33	0	11533388.33	1.00E-10	-56.67859403
tr|A0A3Q2GWR9|A0A3Q2GWR9_HORSE	A0A3Q2GWR9	A0A3Q2GWR9_HORSE	NEXN	660	Equus caballus	4:Protein predicted	Nexilin F-actin binding protein	1	0.999	20	89	0	89	30	26	27	4	0	2	0	0	0	0	0	0	30	26	27	4	0	2	314776928	344161504	396393504	41156724	0	0	43478500	49875984	51950652	22297986	0	0	tr|A0A3Q2LRD5|A0A3Q2LRD5_HORSE, tr|A0A9L0R3H5|A0A9L0R3H5_HORSE, tr|A0A9L0RP70|A0A9L0RP70_HORSE, tr|A0A9L0T9U3|A0A9L0T9U3_HORSE	351777312	13718908	351777312	13718908	-4.680424883
tr|A0A3Q2GWU2|A0A3Q2GWU2_HORSE	A0A3Q2GWU2	A0A3Q2GWU2_HORSE	LAMTOR1	145	Equus caballus	3:Protein inferred from homology	Ragulator complex protein LAMTOR1	1	0.999	4	13	0	13	5	4	4	0	0	0	0	0	0	0	0	0	5	4	4	0	0	0	333900960	27195792	28063430	0	0	0	34436604	33703400	34072224	0	0	0	tr|A0A5F5PJF4|A0A5F5PJF4_HORSE, tr|A0A5F5PSJ8|A0A5F5PSJ8_HORSE	129720060.7	0	129720060.7	1.00E-10	-60.17010731
tr|A0A3Q2GWV6|A0A3Q2GWV6_HORSE	A0A3Q2GWV6	A0A3Q2GWV6_HORSE	INPP5A	407	Equus caballus	3:Protein inferred from homology	inositol-polyphosphate 5-phosphatase	1	0.9989	4	9	0	9	3	4	2	0	0	0	0	0	0	0	0	0	3	4	2	0	0	0	0	0	788613.8	0	0	0	0	0	0	0	0	0	tr|A0A3Q2H6F0|A0A3Q2H6F0_HORSE, tr|A0A3Q2KRB1|A0A3Q2KRB1_HORSE, tr|A0A9L0R912|A0A9L0R912_HORSE, tr|A0A9L0SRU0|A0A9L0SRU0_HORSE, tr|A0A9L0T311|A0A9L0T311_HORSE	262871.2667	0	262871.2667	1.00E-10	-51.22327788
tr|A0A3Q2GWV9|A0A3Q2GWV9_HORSE	A0A3Q2GWV9	A0A3Q2GWV9_HORSE	PCK2	646	Equus caballus	1:Experimental evidence at protein level	phosphoenolpyruvate carboxykinase (GTP)	1	0.999	26	124	0	124	41	39	44	0	0	0	0	0	0	0	0	0	41	39	44	0	0	0	491613824	523546240	495601888	0	0	0	62608760	59279680	58599980	0	0	0	tr|A0A9L0R2R6|A0A9L0R2R6_HORSE	503587317.3	0	503587317.3	1.00E-10	-62.12694766
tr|A0A3Q2GWX3|A0A3Q2GWX3_HORSE	A0A3Q2GWX3	A0A3Q2GWX3_HORSE	TRIP12	1965	Equus caballus	3:Protein inferred from homology	E3 ubiquitin-protein ligase	1	0.9985	6	13	0	13	4	4	5	0	0	0	0	0	0	0	0	0	4	4	5	0	0	0	6926300.5	4576931	3287086.5	0	0	0	3383276.2	2278674.8	1775298.2	0	0	0	tr|A0A5F5Q355|A0A5F5Q355_HORSE, tr|F7D7S2|F7D7S2_HORSE, tr|F7DNJ4|F7DNJ4_HORSE, tr|F7E092|F7E092_HORSE	4930106	0	4930106	1.00E-10	-55.45246818
tr|A0A3Q2GWX4|A0A3Q2GWX4_HORSE	A0A3Q2GWX4	A0A3Q2GWX4_HORSE	ITGB5	770	Equus caballus	3:Protein inferred from homology	Integrin beta	1	0.9987	7	25	0	25	7	8	10	0	0	0	0	0	0	0	0	0	7	8	10	0	0	0	35284672	39161004	41862112	0	0	0	13274798	13049410	13459620	0	0	0	tr|A0A3Q2HMF1|A0A3Q2HMF1_HORSE, tr|A0A3Q2IDN7|A0A3Q2IDN7_HORSE, tr|A0A3Q2L500|A0A3Q2L500_HORSE, tr|A0A3Q2L7X7|A0A3Q2L7X7_HORSE, tr|A0A3Q2LBU6|A0A3Q2LBU6_HORSE, tr|F6TXW5|F6TXW5_HORSE	38769262.67	0	38769262.67	1.00E-10	-58.42769091
tr|A0A3Q2GWY3|A0A3Q2GWY3_HORSE	A0A3Q2GWY3	A0A3Q2GWY3_HORSE	TMEM201	664	Equus caballus	3:Protein inferred from homology	Transmembrane protein 201	1	0.997	5	9	0	9	3	4	2	0	0	0	0	0	0	0	0	0	3	4	2	0	0	0	7863696	12109342	9049344	0	0	0	4605224	6283495	5745701.5	0	0	0	tr|A0A3Q2I5E8|A0A3Q2I5E8_HORSE, tr|F6T9N3|F6T9N3_HORSE	9674127.333	0	9674127.333	1.00E-10	-56.42498105
tr|A0A3Q2GWY4|A0A3Q2GWY4_HORSE	A0A3Q2GWY4	A0A3Q2GWY4_HORSE	TNS3	1537	Equus caballus	3:Protein inferred from homology	Tensin 3	1	0.995	4	6	0	9	1	3	2	0	0	0	0	0	0	0	0	0	2	4	3	0	0	0	0	631347.44	0	0	0	0	0	0	0	0	0	0	tr|A0A3Q2H154|A0A3Q2H154_HORSE, tr|A0A3Q2HA20|A0A3Q2HA20_HORSE, tr|A0A3Q2HCA7|A0A3Q2HCA7_HORSE, tr|A0A3Q2I8L8|A0A3Q2I8L8_HORSE, tr|A0A3Q2I8X2|A0A3Q2I8X2_HORSE, tr|A0A3Q2IKQ1|A0A3Q2IKQ1_HORSE, tr|A0A3Q2LDP9|A0A3Q2LDP9_HORSE, tr|F7DBQ5|F7DBQ5_HORSE	210449.1467	0	210449.1467	1.00E-10	-50.90239308
tr|A0A3Q2GX09|A0A3Q2GX09_HORSE	A0A3Q2GX09	A0A3Q2GX09_HORSE	PTPN12	747	Equus caballus	3:Protein inferred from homology	Tyrosine-protein phosphatase non-receptor type 12	1	0.9989	5	11	0	11	3	6	2	0	0	0	0	0	0	0	0	0	3	6	2	0	0	0	11856501	14129566	14005402	0	0	0	5959425.5	7618831	6992577	0	0	0	tr|A0A3Q2HB13|A0A3Q2HB13_HORSE, tr|A0A3Q2KS25|A0A3Q2KS25_HORSE, tr|F6QA73|F6QA73_HORSE	13330489.67	0	13330489.67	1.00E-10	-56.88750739
tr|A0A3Q2GX12|A0A3Q2GX12_HORSE	A0A3Q2GX12	A0A3Q2GX12_HORSE	SDC4	179	Equus caballus	3:Protein inferred from homology	Syndecan	1	0.999	4	31	0	31	0	0	0	7	13	11	0	0	0	0	0	0	0	0	0	7	13	11	0	0	0	1031487230	1201181570	1244576380	0	0	0	404733056	437814752	430275584	tr|A0A9L0RVY5|A0A9L0RVY5_HORSE, tr|A0A9L0S1C5|A0A9L0S1C5_HORSE, tr|A0A9L0S9J5|A0A9L0S9J5_HORSE, tr|A0A9L0TC50|A0A9L0TC50_HORSE, tr|A0A9L0TJN1|A0A9L0TJN1_HORSE	0	1159081727	1.00E-10	1159081727	63.3296161
tr|A0A3Q2GX35|A0A3Q2GX35_HORSE	A0A3Q2GX35	A0A3Q2GX35_HORSE	CYRIB	369	Equus caballus	1:Experimental evidence at protein level	CYFIP related Rac1 interactor B	1	0.999	6	20	0	20	9	6	5	0	0	0	0	0	0	0	0	0	9	6	5	0	0	0	23354470	20800680	19529804	0	0	0	8175465.5	7397083.5	6778956.5	0	0	0	tr|A0A3Q2H1H3|A0A3Q2H1H3_HORSE, tr|A0A3Q2I8A5|A0A3Q2I8A5_HORSE, tr|A0A3Q2IC51|A0A3Q2IC51_HORSE, tr|A0A9L0RP83|A0A9L0RP83_HORSE, tr|A0A9L0SSS2|A0A9L0SSS2_HORSE, tr|A0A9L0T2D1|A0A9L0T2D1_HORSE, tr|A0A9L0T5R3|A0A9L0T5R3_HORSE, tr|F7C871|F7C871_HORSE	21228318	0	21228318	1.00E-10	-57.55876768
tr|A0A3Q2GX39|A0A3Q2GX39_HORSE	A0A3Q2GX39	A0A3Q2GX39_HORSE	SAMD4A	582	Equus caballus	3:Protein inferred from homology	Protein Smaug homolog 1	0.9999	0.9875	2	3	0	3	0	2	1	0	0	0	0	0	0	0	0	0	0	2	1	0	0	0	0	20504962	0	0	0	0	0	0	0	0	0	0	tr|A0A3Q2HRK4|A0A3Q2HRK4_HORSE, tr|A0A3Q2HVH5|A0A3Q2HVH5_HORSE, tr|A0A3Q2I5C8|A0A3Q2I5C8_HORSE, tr|A0A3Q2KRP9|A0A3Q2KRP9_HORSE, tr|A0A3Q2LSA7|A0A3Q2LSA7_HORSE, tr|A0A9L0S207|A0A9L0S207_HORSE, tr|A0A9L0SDZ6|A0A9L0SDZ6_HORSE, tr|A0A9L0TGB3|A0A9L0TGB3_HORSE, tr|F7DQR1|F7DQR1_HORSE	6834987.333	0	6834987.333	1.00E-10	-55.92378818
tr|A0A3Q2GX41|A0A3Q2GX41_HORSE	A0A3Q2GX41	A0A3Q2GX41_HORSE	LARS1	1158	Equus caballus	1:Experimental evidence at protein level	leucine--tRNA ligase	1	0.999	32	137	0	137	45	46	37	2	1	6	0	0	0	0	0	0	45	46	37	2	1	6	283511744	278048512	275738176	18971822	0	6884396.5	33213258	30600626	31202494	22885102	0	0	tr|A0A3Q2HM58|A0A3Q2HM58_HORSE, tr|A0A9L0TVJ4|A0A9L0TVJ4_HORSE, tr|F6YTK4|F6YTK4_HORSE	279099477.3	8618739.5	279099477.3	8618739.5	-5.017158723
tr|A0A3Q2GX47|A0A3Q2GX47_HORSE	A0A3Q2GX47	A0A3Q2GX47_HORSE	DCTN1	1232	Equus caballus	3:Protein inferred from homology	Dynactin subunit 1	1	0.999	35	112	0	112	34	42	34	1	1	0	0	0	0	0	0	0	34	42	34	1	1	0	463233280	591584060	527811680	0	21766906	0	124130632	146941280	148622576	0	110557472	0	tr|A0A9L0R6E0|A0A9L0R6E0_HORSE, tr|F7DD35|F7DD35_HORSE	527543006.7	7255635.333	527543006.7	7255635.333	-6.184042952
tr|A0A3Q2GX84|A0A3Q2GX84_HORSE	A0A3Q2GX84	A0A3Q2GX84_HORSE	TPM1	245	Equus caballus	1:Experimental evidence at protein level	Tropomyosin 1	1	0.999	22	632	279	632	161	175	175	34	43	44	74	76	74	17	17	21	161	175	175	34	43	44	15242627100	16196805600	16102782000	15474163700	13701870600	14376892400	6308033000	7038279200	6919810000	5477421600	5590819800	5774922200		15847404900	14517642233	15847404900	14517642233	-0.126439442
tr|A0A3Q2GX96|A0A3Q2GX96_HORSE	A0A3Q2GX96	A0A3Q2GX96_HORSE	TXNL1	285	Equus caballus	1:Experimental evidence at protein level	Thioredoxin like 1	1	0.999	6	29	0	29	7	11	11	0	0	0	0	0	0	0	0	0	7	11	11	0	0	0	58641672	67409296	74042656	0	0	0	21786192	24263370	26103354	0	0	0	tr|A0A3Q2H4U5|A0A3Q2H4U5_HORSE, tr|A0A3Q2LAR0|A0A3Q2LAR0_HORSE, tr|A0A9L0QZR3|A0A9L0QZR3_HORSE, tr|F6WYZ3|F6WYZ3_HORSE	66697874.67	0	66697874.67	1.00E-10	-59.2104184
tr|A0A3Q2GXB4|A0A3Q2GXB4_HORSE	A0A3Q2GXB4	A0A3Q2GXB4_HORSE	USP24	2466	Equus caballus	3:Protein inferred from homology	ubiquitinyl hydrolase 1	1	0.9949	3	4	0	4	2	1	1	0	0	0	0	0	0	0	0	0	2	1	1	0	0	0	7185348.5	10761184	0	0	0	0	7185348.5	10761184	0	0	0	0	tr|A0A3Q2HBI5|A0A3Q2HBI5_HORSE, tr|A0A3Q2HUD0|A0A3Q2HUD0_HORSE, tr|A0A3Q2HVE8|A0A3Q2HVE8_HORSE, tr|A0A3Q2I0K9|A0A3Q2I0K9_HORSE, tr|A0A3Q2IIQ1|A0A3Q2IIQ1_HORSE, tr|A0A3Q2L8J1|A0A3Q2L8J1_HORSE, tr|F7BCI6|F7BCI6_HORSE	5982177.5	0	5982177.5	1.00E-10	-55.73152024
tr|A0A3Q2GXB8|A0A3Q2GXB8_HORSE	A0A3Q2GXB8	A0A3Q2GXB8_HORSE	YTHDF3	585	Equus caballus	3:Protein inferred from homology	YTH domain-containing family protein	0.9993	0.999	4	6	0	17	3	1	2	0	0	0	0	0	0	0	0	0	6	5	6	0	0	0	11409771	10353814	11049235	0	0	0	11409771	10353814	11049235	0	0	0	tr|A0A9L0R930|A0A9L0R930_HORSE, tr|A0A9L0RA41|A0A9L0RA41_HORSE, tr|A0A9L0S1L1|A0A9L0S1L1_HORSE, tr|A0A9L0T275|A0A9L0T275_HORSE, tr|F7BWX2|F7BWX2_HORSE, tr|K9KCX9|K9KCX9_HORSE	10937606.67	0	10937606.67	1.00E-10	-56.6020747
tr|A0A3Q2GXC3|A0A3Q2GXC3_HORSE	A0A3Q2GXC3	A0A3Q2GXC3_HORSE	LTBP2	1848	Equus caballus	4:Protein predicted	Latent transforming growth factor beta binding protein 2	1	0.9971	10	43	0	43	1	0	4	13	14	11	0	0	0	0	0	0	1	0	4	13	14	11	49039220	55122888	51992116	340050336	310762272	295658176	21740404	15669093	14737103	213160880	180879744	161448816	tr|A0A3Q2HZF7|A0A3Q2HZF7_HORSE, tr|A0A9L0R8F4|A0A9L0R8F4_HORSE, tr|A0A9L0SIE1|A0A9L0SIE1_HORSE, tr|F6ZDB7|F6ZDB7_HORSE	52051408	315490261.3	52051408	315490261.3	2.599586378
tr|A0A3Q2GXD3|A0A3Q2GXD3_HORSE	A0A3Q2GXD3	A0A3Q2GXD3_HORSE	HK1	901	Equus caballus	1:Experimental evidence at protein level	hexokinase	1	0.999	34	180	0	180	60	56	57	2	2	3	0	0	0	0	0	0	60	56	57	2	2	3	823805250	771487100	750634620	25852644	52154536	42637408	44882496	46245328	43060664	49009552	56881396	38345228	tr|A0A3Q2H007|A0A3Q2H007_HORSE, tr|A0A3Q2HQ52|A0A3Q2HQ52_HORSE, tr|A0A5F5PLX4|A0A5F5PLX4_HORSE, tr|F7BA85|F7BA85_HORSE	781975656.7	40214862.67	781975656.7	40214862.67	-4.281322998
tr|A0A3Q2GXE1|A0A3Q2GXE1_HORSE	A0A3Q2GXE1	A0A3Q2GXE1_HORSE	H1-4	219	Equus caballus	3:Protein inferred from homology	H1.4 linker histone, cluster member	1	0.999	7	83	0	99	20	23	26	6	3	5	0	0	0	0	0	0	26	28	30	6	3	6	3057737220	4297187300	4132042750	155323456	32526554	330022656	815338050	1032234940	978054530	197927920	257607776	225483136	tr|A0A9L0SA09|A0A9L0SA09_HORSE	3828989090	172624222	3828989090	172624222	-4.471256732
tr|A0A3Q2GXE2|A0A3Q2GXE2_HORSE	A0A3Q2GXE2	A0A3Q2GXE2_HORSE	EGLN1	413	Equus caballus	4:Protein predicted	hypoxia-inducible factor-proline dioxygenase	1	0.9987	4	10	0	10	3	4	3	0	0	0	0	0	0	0	0	0	3	4	3	0	0	0	9180527	7845061	8599002	0	0	0	3448084	2704915.5	3221761	0	0	0	tr|A0A3Q2H1C0|A0A3Q2H1C0_HORSE, tr|A0A9L0RG88|A0A9L0RG88_HORSE	8541530	0	8541530	1.00E-10	-56.24534403
tr|A0A3Q2GXG8|A0A3Q2GXG8_HORSE	A0A3Q2GXG8	A0A3Q2GXG8_HORSE	WASF2	450	Equus caballus	3:Protein inferred from homology	Wiskott-Aldrich syndrome protein family member	1	0.9948	2	6	0	6	0	2	1	1	0	2	0	0	0	0	0	0	0	2	1	1	0	2	6484692	7429609.5	5434669	0	0	0	3936354.8	4285514.5	3339644.5	0	0	0	tr|A0A9L0T0E5|A0A9L0T0E5_HORSE	6449656.833	0	6449656.833	1.00E-10	-55.84007192
tr|A0A3Q2GXG9|A0A3Q2GXG9_HORSE	A0A3Q2GXG9	A0A3Q2GXG9_HORSE	RBM26	954	Equus caballus	4:Protein predicted	RNA binding motif protein 26	1	0.9927	6	9	0	9	4	3	2	0	0	0	0	0	0	0	0	0	4	3	2	0	0	0	0	0	0	0	0	0	0	0	0	0	0	0	tr|A0A3Q2HD78|A0A3Q2HD78_HORSE, tr|A0A5F5PMQ0|A0A5F5PMQ0_HORSE, tr|A0A9L0SPI6|A0A9L0SPI6_HORSE, tr|A0A9L0TQ80|A0A9L0TQ80_HORSE, tr|F7C5V4|F7C5V4_HORSE	0	0	1.00E-10	1.00E-10	0
tr|A0A3Q2GXH5|A0A3Q2GXH5_HORSE	A0A3Q2GXH5	A0A3Q2GXH5_HORSE	KRT42	419	Equus caballus	3:Protein inferred from homology	Keratin, type I cytoskeletal 17	1	0.999	6	52	0	79	6	6	9	9	12	10	0	0	0	0	0	0	10	11	14	14	17	13	82698664	95158528	93540576	904077760	841593340	791160260	24721660	32747140	36846336	608090050	607687490	569228160		90465922.67	845610453.3	90465922.67	845610453.3	3.224546856
tr|A0A3Q2GXI1|A0A3Q2GXI1_HORSE	A0A3Q2GXI1	A0A3Q2GXI1_HORSE	YAP1	494	Equus caballus	3:Protein inferred from homology	Yes1 associated transcriptional regulator	1	0.999	6	12	0	12	2	5	5	0	0	0	0	0	0	0	0	0	2	5	5	0	0	0	0	2857471	0	0	0	0	0	0	0	0	0	0	tr|A0A3Q2HT16|A0A3Q2HT16_HORSE, tr|F6T8H1|F6T8H1_HORSE	952490.3333	0	952490.3333	1.00E-10	-53.08062587
tr|A0A3Q2GXJ3|A0A3Q2GXJ3_HORSE	A0A3Q2GXJ3	A0A3Q2GXJ3_HORSE	EEA1	1442	Equus caballus	1:Experimental evidence at protein level	Early endosome antigen 1	1	0.999	23	43	0	43	11	18	14	0	0	0	0	0	0	0	0	0	11	18	14	0	0	0	20330536	47401352	53448584	0	0	0	6955653	8192329	9669444	0	0	0	tr|A0A3Q2HED8|A0A3Q2HED8_HORSE, tr|A0A3Q2HEK4|A0A3Q2HEK4_HORSE, tr|A0A3Q2IC79|A0A3Q2IC79_HORSE, tr|A0A9L0RIB0|A0A9L0RIB0_HORSE, tr|A0A9L0SNI2|A0A9L0SNI2_HORSE	40393490.67	0	40393490.67	1.00E-10	-58.48690044
tr|A0A3Q2GXL7|A0A3Q2GXL7_HORSE	A0A3Q2GXL7	A0A3Q2GXL7_HORSE	TBC1D23	674	Equus caballus	4:Protein predicted	TBC1 domain family member 23	1	0.9989	2	5	0	5	2	2	1	0	0	0	0	0	0	0	0	0	2	2	1	0	0	0	0	7639248	0	0	0	0	0	0	0	0	0	0	tr|A0A3Q2I1U4|A0A3Q2I1U4_HORSE, tr|A0A5F5Q2F9|A0A5F5Q2F9_HORSE, tr|F6YG90|F6YG90_HORSE	2546416	0	2546416	1.00E-10	-54.49931765
tr|A0A3Q2GXN7|A0A3Q2GXN7_HORSE	A0A3Q2GXN7	A0A3Q2GXN7_HORSE	SNX6	398	Equus caballus	3:Protein inferred from homology	Sorting nexin	1	0.999	10	46	0	46	16	16	14	0	0	0	0	0	0	0	0	0	16	16	14	0	0	0	96977832	120059544	71078160	0	0	0	22656068	23503420	21786472	0	0	0	tr|A0A3Q2HDA9|A0A3Q2HDA9_HORSE, tr|A0A3Q2I7E7|A0A3Q2I7E7_HORSE, tr|A0A9L0SNA3|A0A9L0SNA3_HORSE, tr|A0A9L0T431|A0A9L0T431_HORSE, tr|A0A9L0TH16|A0A9L0TH16_HORSE, tr|A0A9L0TTN2|A0A9L0TTN2_HORSE, tr|F6QD46|F6QD46_HORSE	96038512	0	96038512	1.00E-10	-59.73639066
tr|A0A3Q2GXP8|A0A3Q2GXP8_HORSE	A0A3Q2GXP8	A0A3Q2GXP8_HORSE	PDIA5	566	Equus caballus	3:Protein inferred from homology	Protein disulfide isomerase family A member 5	1	0.999	26	88	0	88	28	32	28	0	0	0	0	0	0	0	0	0	28	32	28	0	0	0	206375072	235245776	218826752	0	0	0	28524936	28849070	29160564	0	0	0	tr|A0A5F5PXC0|A0A5F5PXC0_HORSE, tr|A0A9L0TKH6|A0A9L0TKH6_HORSE	220149200	0	220149200	1.00E-10	-60.93318731
tr|A0A3Q2GXR2|A0A3Q2GXR2_HORSE	A0A3Q2GXR2	A0A3Q2GXR2_HORSE	CCT2	538	Equus caballus	1:Experimental evidence at protein level	T-complex protein 1 subunit beta	1	0.999	36	275	0	275	80	80	79	13	12	11	0	0	0	0	0	0	80	80	79	13	12	11	1180429700	1131000580	1153574020	429996320	237945312	175634240	120211992	108781328	108902120	92999920	80160392	87412760		1155001433	281191957.3	1155001433	281191957.3	-2.038267406
tr|A0A3Q2GXS0|A0A3Q2GXS0_HORSE	A0A3Q2GXS0	A0A3Q2GXS0_HORSE	PPFIBP1	1003	Equus caballus	3:Protein inferred from homology	PPFIA binding protein 1	1	0.9976	2	7	0	7	2	3	2	0	0	0	0	0	0	0	0	0	2	3	2	0	0	0	1616085.8	1855078.8	2995372.2	0	0	0	1616085.8	1855078.8	2995372.2	0	0	0	tr|A0A3Q2H001|A0A3Q2H001_HORSE, tr|A0A3Q2HUF9|A0A3Q2HUF9_HORSE, tr|A0A3Q2IAJ5|A0A3Q2IAJ5_HORSE, tr|A0A3Q2KJE5|A0A3Q2KJE5_HORSE	2155512.267	0	2155512.267	1.00E-10	-54.25888029
tr|A0A3Q2GXS6|A0A3Q2GXS6_HORSE	A0A3Q2GXS6	A0A3Q2GXS6_HORSE	GSTA4	256	Equus caballus	1:Experimental evidence at protein level	glutathione transferase	1	0.9939	4	8	3	8	2	3	3	0	0	0	1	1	1	0	0	0	2	3	3	0	0	0	10878850	15442134	11254031	0	0	0	6634439.5	9244428	6387326	0	0	0		12525005	0	12525005	1.00E-10	-56.79758879
tr|A0A3Q2GXS8|A0A3Q2GXS8_HORSE	A0A3Q2GXS8	A0A3Q2GXS8_HORSE	EHD2	543	Equus caballus	1:Experimental evidence at protein level	EH domain containing 2	1	0.999	21	112	0	112	29	31	32	8	6	6	0	0	0	0	0	0	29	31	32	8	6	6	211528640	207705584	230426720	193058720	128682336	110567664	34854476	33130712	36802628	54322176	53059224	59401620	tr|A0A3Q2L487|A0A3Q2L487_HORSE, tr|A0A9L0RQ67|A0A9L0RQ67_HORSE	216553648	144102906.7	216553648	144102906.7	-0.58762504
tr|A0A3Q2GXW3|A0A3Q2GXW3_HORSE	A0A3Q2GXW3	A0A3Q2GXW3_HORSE	OSBPL8	889	Equus caballus	3:Protein inferred from homology	Oxysterol-binding protein	1	0.999	12	32	0	32	11	10	11	0	0	0	0	0	0	0	0	0	11	10	11	0	0	0	28962666	24188096	32603232	0	0	0	6690987	6237148.5	5694133.5	0	0	0	tr|A0A3Q2HUR0|A0A3Q2HUR0_HORSE, tr|A0A3Q2HXQ2|A0A3Q2HXQ2_HORSE, tr|A0A3Q2KR32|A0A3Q2KR32_HORSE, tr|A0A9L0R6I2|A0A9L0R6I2_HORSE, tr|A0A9L0RJR0|A0A9L0RJR0_HORSE, tr|A0A9L0S1F6|A0A9L0S1F6_HORSE	28584664.67	0	28584664.67	1.00E-10	-57.98801898
tr|A0A3Q2GXX5|A0A3Q2GXX5_HORSE	A0A3Q2GXX5	A0A3Q2GXX5_HORSE	FBLN1	705	Equus caballus	1:Experimental evidence at protein level	Fibulin-1	1	0.999	13	121	0	121	6	6	5	28	40	36	0	0	0	0	0	0	6	6	5	28	40	36	76755704	83793384	80584136	11131968500	10393908200	10623849500	36694256	40406148	40338344	4065058820	3679315710	3916495100	tr|A0A3Q2IKG2|A0A3Q2IKG2_HORSE, tr|F7ABC9|F7ABC9_HORSE	80377741.33	10716575400	80377741.33	10716575400	7.058832198
tr|A0A3Q2GXY2|A0A3Q2GXY2_HORSE	A0A3Q2GXY2	A0A3Q2GXY2_HORSE	EPB41L2	1071	Equus caballus	1:Experimental evidence at protein level	Erythrocyte membrane protein band 4.1 like 2	1	0.999	42	255	0	255	61	67	81	13	16	17	0	0	0	0	0	0	61	67	81	13	16	17	692697090	707553920	718769600	540892540	602617150	456353408	41976128	42470944	41719492	94998472	94741976	94304024	tr|A0A3Q2LMX0|A0A3Q2LMX0_HORSE	706340203.3	533287699.3	706340203.3	533287699.3	-0.405449162
tr|A0A3Q2GXY5|A0A3Q2GXY5_HORSE	A0A3Q2GXY5	A0A3Q2GXY5_HORSE	ATP6AP2	342	Equus caballus	4:Protein predicted	Renin receptor	1	0.9989	3	9	0	9	2	1	2	2	1	1	0	0	0	0	0	0	2	1	2	2	1	1	11297640	14379956	13324360	95810544	114391840	0	11297640	14379956	13324360	95810544	114391840	0	tr|A0A3Q2H2J5|A0A3Q2H2J5_HORSE, tr|A0A3Q2HMJ5|A0A3Q2HMJ5_HORSE, tr|A0A5F5PW38|A0A5F5PW38_HORSE, tr|A0A9L0TF38|A0A9L0TF38_HORSE, tr|F7CR40|F7CR40_HORSE	13000652	70067461.33	13000652	70067461.33	2.430160648
tr|A0A3Q2GY21|A0A3Q2GY21_HORSE	A0A3Q2GY21	A0A3Q2GY21_HORSE	TUBA1A	505	Equus caballus	3:Protein inferred from homology	Tubulin alpha chain	1	0.999	30	262	0	713	79	75	67	17	10	14	0	0	0	0	0	0	201	206	190	39	36	41	5145433600	4574521300	4536238100	1506720130	1384721410	1532896770	1261229310	1106214660	1102558460	455275456	414049184	445193664	tr|A0A5F5PZX6|A0A5F5PZX6_HORSE	4752064333	1474779437	4752064333	1474779437	-1.688055162
tr|A0A3Q2GY43|A0A3Q2GY43_HORSE	A0A3Q2GY43	A0A3Q2GY43_HORSE	HIP1	986	Equus caballus	3:Protein inferred from homology	Huntingtin interacting protein 1	1	0.999	21	41	0	41	12	14	15	0	0	0	0	0	0	0	0	0	12	14	15	0	0	0	50705496	63914532	65081216	0	0	0	13358693	13375988	14124070	0	0	0	tr|A0A3Q2I4J6|A0A3Q2I4J6_HORSE	59900414.67	0	59900414.67	1.00E-10	-59.0553436
tr|A0A3Q2GY52|A0A3Q2GY52_HORSE	A0A3Q2GY52	A0A3Q2GY52_HORSE	TBCD	1235	Equus caballus	1:Experimental evidence at protein level	Tubulin-specific chaperone D	1	0.999	8	18	0	18	6	6	5	1	0	0	0	0	0	0	0	0	6	6	5	1	0	0	38589848	45487308	5146918.5	56516976	0	0	14839197	14939224	14400426	0	0	0	tr|A0A9L0RRA4|A0A9L0RRA4_HORSE, tr|A0A9L0SAF0|A0A9L0SAF0_HORSE, tr|A0A9L0T322|A0A9L0T322_HORSE, tr|F7CNL3|F7CNL3_HORSE	29741358.17	18838992	29741358.17	18838992	-0.658748757
tr|A0A3Q2GY60|A0A3Q2GY60_HORSE	A0A3Q2GY60	A0A3Q2GY60_HORSE	UBE2V2	180	Equus caballus	1:Experimental evidence at protein level	Ubiquitin conjugating enzyme E2 V2	1	0.9989	7	32	0	32	11	10	11	0	0	0	0	0	0	0	0	0	11	10	11	0	0	0	176355760	186882624	177168336	0	0	0	74343336	67897536	74252400	0	0	0	tr|L7MRH8|L7MRH8_HORSE	180135573.3	0	180135573.3	1.00E-10	-60.64378882
tr|A0A3Q2GY61|A0A3Q2GY61_HORSE	A0A3Q2GY61	A0A3Q2GY61_HORSE	EHBP1L1	1624	Equus caballus	4:Protein predicted	EH domain binding protein 1 like 1	1	0.988	4	6	0	6	1	3	2	0	0	0	0	0	0	0	0	0	1	3	2	0	0	0	778956.7	10769927	10131325	0	0	0	0	10769927	10131325	0	0	0	tr|A0A9L0RDA0|A0A9L0RDA0_HORSE, tr|A0A9L0RNQ7|A0A9L0RNQ7_HORSE	7226736.233	0	7226736.233	1.00E-10	-56.00419376
tr|A0A3Q2GY77|A0A3Q2GY77_HORSE	A0A3Q2GY77	A0A3Q2GY77_HORSE	NBAS	2312	Equus caballus	4:Protein predicted	NBAS subunit of NRZ tethering complex	1	0.9984	11	18	0	18	5	6	7	0	0	0	0	0	0	0	0	0	5	6	7	0	0	0	11045409	7008436.5	12761294	0	0	0	5743935.5	5532617.5	5534776	0	0	0	tr|A0A3Q2H360|A0A3Q2H360_HORSE, tr|A0A3Q2L951|A0A3Q2L951_HORSE, tr|A0A3Q2LCW2|A0A3Q2LCW2_HORSE, tr|A0A5F5PY12|A0A5F5PY12_HORSE, tr|A0A5F5PY43|A0A5F5PY43_HORSE	10271713.17	0	10271713.17	1.00E-10	-56.51145443
tr|A0A3Q2GY82|A0A3Q2GY82_HORSE	A0A3Q2GY82	A0A3Q2GY82_HORSE	NAMPT	534	Equus caballus	3:Protein inferred from homology	Nicotinamide phosphoribosyltransferase	1	0.999	8	16	0	16	4	8	4	0	0	0	0	0	0	0	0	0	4	8	4	0	0	0	15963972	20205108	16523500	0	0	0	6448732.5	7301566	7522531.5	0	0	0	tr|A0A3Q2KYJ2|A0A3Q2KYJ2_HORSE, tr|A0A9L0R369|A0A9L0R369_HORSE, tr|A0A9L0S0H7|A0A9L0S0H7_HORSE, tr|A0A9L0SWU2|A0A9L0SWU2_HORSE, tr|F6S8Z5|F6S8Z5_HORSE	17564193.33	0	17564193.33	1.00E-10	-57.28541493
tr|A0A3Q2GY85|A0A3Q2GY85_HORSE	A0A3Q2GY85	A0A3Q2GY85_HORSE	PROS1	633	Equus caballus	4:Protein predicted	Protein S	1	0.9966	5	25	0	25	0	0	0	9	9	7	0	0	0	0	0	0	0	0	0	9	9	7	0	0	0	379919328	455489504	418391584	0	0	0	235011440	203853488	268339696	tr|A0A3Q2HAN3|A0A3Q2HAN3_HORSE, tr|A0A3Q2I6X2|A0A3Q2I6X2_HORSE, tr|A0A9L0RMR8|A0A9L0RMR8_HORSE, tr|A0A9L0S8A0|A0A9L0S8A0_HORSE, tr|A0A9L0TKJ8|A0A9L0TKJ8_HORSE	0	417933472	1.00E-10	417933472	61.85797902
tr|A0A3Q2GY89|A0A3Q2GY89_HORSE	A0A3Q2GY89	A0A3Q2GY89_HORSE	NUP133	1120	Equus caballus	3:Protein inferred from homology	Nucleoporin 133	1	0.9989	10	20	0	20	9	7	4	0	0	0	0	0	0	0	0	0	9	7	4	0	0	0	21402054	18241376	19043298	0	0	0	8594162	8970039	8489843	0	0	0	tr|A0A3Q2HFY4|A0A3Q2HFY4_HORSE	19562242.67	0	19562242.67	1.00E-10	-57.44084939
tr|A0A3Q2GYA3|A0A3Q2GYA3_HORSE	A0A3Q2GYA3	A0A3Q2GYA3_HORSE	PLCG1	1233	Equus caballus	4:Protein predicted	1-phosphatidylinositol 4,5-bisphosphate phosphodiesterase gamma	0.9999	0.9972	2	3	0	3	0	1	2	0	0	0	0	0	0	0	0	0	0	1	2	0	0	0	0	0	0	0	0	0	0	0	0	0	0	0	tr|A0A9L0S554|A0A9L0S554_HORSE, tr|F6Y6N2|F6Y6N2_HORSE	0	0	1.00E-10	1.00E-10	0
tr|A0A3Q2GYA8|A0A3Q2GYA8_HORSE	A0A3Q2GYA8	A0A3Q2GYA8_HORSE	ME2	547	Equus caballus	3:Protein inferred from homology	Malic enzyme	1	0.9984	6	13	0	13	4	3	6	0	0	0	0	0	0	0	0	0	4	3	6	0	0	0	2424034.8	2296601	4610191	0	0	0	2424034.8	2296601	0	0	0	0	tr|A0A5F5PR20|A0A5F5PR20_HORSE, tr|A0A9L0S922|A0A9L0S922_HORSE	3110275.6	0	3110275.6	1.00E-10	-54.78789194
tr|A0A3Q2GYB0|A0A3Q2GYB0_HORSE	A0A3Q2GYB0	A0A3Q2GYB0_HORSE	MSI2	346	Equus caballus	3:Protein inferred from homology	Musashi RNA binding protein 2	1	0.999	5	19	0	19	6	8	5	0	0	0	0	0	0	0	0	0	6	8	5	0	0	0	22881234	21325468	23417964	0	0	0	6936113	6490705	7067332	0	0	0	tr|A0A3Q2GZD8|A0A3Q2GZD8_HORSE, tr|A0A3Q2HJP7|A0A3Q2HJP7_HORSE, tr|A0A3Q2I5L2|A0A3Q2I5L2_HORSE, tr|A0A3Q2KXF6|A0A3Q2KXF6_HORSE, tr|A0A5F5PSP8|A0A5F5PSP8_HORSE, tr|A0A9L0RIW3|A0A9L0RIW3_HORSE, tr|A0A9L0SB59|A0A9L0SB59_HORSE	22541555.33	0	22541555.33	1.00E-10	-57.64536468
tr|A0A3Q2GYG4|A0A3Q2GYG4_HORSE	A0A3Q2GYG4	A0A3Q2GYG4_HORSE	SEC24C	972	Equus caballus	1:Experimental evidence at protein level	SEC24 homolog C, COPII coat complex component	1	0.999	15	41	0	48	13	15	13	0	0	0	0	0	0	0	0	0	15	17	16	0	0	0	53060904	52471796	64287064	0	0	0	13671343	12628574	13304017	0	0	0		56606588	0	56606588	1.00E-10	-58.97374758
tr|A0A3Q2GYH9|A0A3Q2GYH9_HORSE	A0A3Q2GYH9	A0A3Q2GYH9_HORSE	ABR	879	Equus caballus	4:Protein predicted	Active breakpoint cluster region-related protein	1	0.9989	8	15	0	15	5	4	6	0	0	0	0	0	0	0	0	0	5	4	6	0	0	0	7242062	4164822	5500439.5	0	0	0	4706158.5	4164822	5500439.5	0	0	0	tr|A0A3Q2HNI0|A0A3Q2HNI0_HORSE, tr|A0A9L0R0V8|A0A9L0R0V8_HORSE, tr|A0A9L0R8K2|A0A9L0R8K2_HORSE, tr|A0A9L0RNC2|A0A9L0RNC2_HORSE, tr|A0A9L0S3H9|A0A9L0S3H9_HORSE, tr|A0A9L0SKP1|A0A9L0SKP1_HORSE, tr|F6ZBT2|F6ZBT2_HORSE	5635774.5	0	5635774.5	1.00E-10	-55.64546341
tr|A0A3Q2GYL4|A0A3Q2GYL4_HORSE	A0A3Q2GYL4	A0A3Q2GYL4_HORSE	MYH2	1937	Equus caballus	3:Protein inferred from homology	Myosin heavy chain 2	0.9993	0.9862	3	5	0	21	2	3	0	0	0	0	0	0	0	0	0	0	6	9	6	0	0	0	24753176	0	0	0	0	0	0	0	0	0	0	0	tr|A0A3Q2HB31|A0A3Q2HB31_HORSE, tr|A0A9L0RDD8|A0A9L0RDD8_HORSE, tr|A0A9R8NQP3|A0A9R8NQP3_HORSE	8251058.667	0	8251058.667	1.00E-10	-56.19542876
tr|A0A3Q2GYN0|A0A3Q2GYN0_HORSE	A0A3Q2GYN0	A0A3Q2GYN0_HORSE	ALYREF	263	Equus caballus	1:Experimental evidence at protein level	Aly/REF export factor	1	0.999	5	36	36	36	12	12	12	0	0	0	12	12	12	0	0	0	12	12	12	0	0	0	137979088	148246720	153513104	0	0	0	74709496	77249016	78058264	0	0	0		146579637.3	0	146579637.3	1.00E-10	-60.34639041
tr|A0A3Q2GYN3|A0A3Q2GYN3_HORSE	A0A3Q2GYN3	A0A3Q2GYN3_HORSE	GALNS	489	Equus caballus	3:Protein inferred from homology	N-acetylgalactosamine-6-sulfatase	1	0.9988	2	5	0	5	3	1	1	0	0	0	0	0	0	0	0	0	3	1	1	0	0	0	110794112	95146464	94845816	0	0	0	110794112	95146464	94845816	0	0	0	tr|A0A3Q2HVJ7|A0A3Q2HVJ7_HORSE, tr|A0A9L0SEM9|A0A9L0SEM9_HORSE, tr|F6Y366|F6Y366_HORSE	100262130.7	0	100262130.7	1.00E-10	-59.79848251
tr|A0A3Q2GYQ4|A0A3Q2GYQ4_HORSE	A0A3Q2GYQ4	A0A3Q2GYQ4_HORSE	CLTC	1681	Equus caballus	1:Experimental evidence at protein level	Clathrin heavy chain	1	0.999	90	737	0	737	201	203	209	39	42	43	0	0	0	0	0	0	201	203	209	39	42	43	5052039700	4793435100	5013062100	1396592900	1490237310	1490230910	205094048	198334336	197929216	131841376	135194432	131625488	tr|A0A9L0R9U7|A0A9L0R9U7_HORSE, tr|A0A9L0TDA2|A0A9L0TDA2_HORSE	4952845633	1459020373	4952845633	1459020373	-1.763257628
tr|A0A3Q2GYS5|A0A3Q2GYS5_HORSE	A0A3Q2GYS5	A0A3Q2GYS5_HORSE	SLC25A20	228	Equus caballus	3:Protein inferred from homology	Solute carrier family 25 member 20	1	0.9985	4	13	0	13	4	4	5	0	0	0	0	0	0	0	0	0	4	4	5	0	0	0	46155224	36382508	41168516	0	0	0	26577600	20554302	24995158	0	0	0	tr|F7DCX4|F7DCX4_HORSE	41235416	0	41235416	1.00E-10	-58.51666158
tr|A0A3Q2GZ06|A0A3Q2GZ06_HORSE	A0A3Q2GZ06	A0A3Q2GZ06_HORSE	GTF3C4	740	Equus caballus	4:Protein predicted	Ral transcription factor IIIC subunit 4	0.9977	0.9896	2	2	0	2	1	0	1	0	0	0	0	0	0	0	0	0	1	0	1	0	0	0	0	0	13993975	0	0	0	0	0	0	0	0	0	tr|A0A3Q2H140|A0A3Q2H140_HORSE, tr|A0A3Q2I7W5|A0A3Q2I7W5_HORSE, tr|A0A9L0T395|A0A9L0T395_HORSE, tr|F7A2K4|F7A2K4_HORSE	4664658.333	0	4664658.333	1.00E-10	-55.37262093
tr|A0A3Q2GZ18|A0A3Q2GZ18_HORSE	A0A3Q2GZ18	A0A3Q2GZ18_HORSE	NUP54	537	Equus caballus	4:Protein predicted	Nucleoporin 54	1	0.999	5	12	0	12	5	2	5	0	0	0	0	0	0	0	0	0	5	2	5	0	0	0	16993040	20960532	23791840	0	0	0	7941979.5	10422419	11907562	0	0	0	tr|A0A3Q2HMG1|A0A3Q2HMG1_HORSE, tr|A0A5F5PPC1|A0A5F5PPC1_HORSE, tr|A0A9L0S9L2|A0A9L0S9L2_HORSE, tr|F6RKT8|F6RKT8_HORSE	20581804	0	20581804	1.00E-10	-57.51414705
tr|A0A3Q2GZ26|A0A3Q2GZ26_HORSE	A0A3Q2GZ26	A0A3Q2GZ26_HORSE	FOXP1	679	Equus caballus	4:Protein predicted	Forkhead box P1	1	0.9971	3	10	0	10	3	4	3	0	0	0	0	0	0	0	0	0	3	4	3	0	0	0	3074704	3140071	3806374	0	0	0	3074704	3140071	3806374	0	0	0	tr|A0A3Q2HAH0|A0A3Q2HAH0_HORSE, tr|A0A3Q2HGX0|A0A3Q2HGX0_HORSE, tr|A0A3Q2IG78|A0A3Q2IG78_HORSE, tr|A0A3Q2L200|A0A3Q2L200_HORSE, tr|A0A5F5PZK5|A0A5F5PZK5_HORSE, tr|A0A9L0RVB1|A0A9L0RVB1_HORSE, tr|F6X5A7|F6X5A7_HORSE	3340383	0	3340383	1.00E-10	-54.89086305
tr|A0A3Q2GZ51|A0A3Q2GZ51_HORSE	A0A3Q2GZ51	A0A3Q2GZ51_HORSE	GOLT1B	151	Equus caballus	3:Protein inferred from homology	Golgi transport 1B	1	0.999	4	23	0	23	7	8	8	0	0	0	0	0	0	0	0	0	7	8	8	0	0	0	74043312	55326140	54395820	0	0	0	43073868	33858068	33444134	0	0	0	tr|A0A5F5PTT3|A0A5F5PTT3_HORSE, tr|A0A9L0RSQ5|A0A9L0RSQ5_HORSE, tr|K9K2N3|K9K2N3_HORSE	61255090.67	0	61255090.67	1.00E-10	-59.08760736
tr|A0A3Q2GZ58|A0A3Q2GZ58_HORSE	A0A3Q2GZ58	A0A3Q2GZ58_HORSE	HSP90AA1	835	Equus caballus	3:Protein inferred from homology	Heat shock protein 90 alpha family class A member 1	1	0.999	52	961	0	961	193	202	192	126	124	124	0	0	0	0	0	0	193	202	192	126	124	124	6387787300	6495615500	6626360300	14802276400	14767677400	14402206700	528947616	536921150	534520192	1425872130	1439158140	1417444350	tr|A0A9R8QE76|A0A9R8QE76_HORSE	6503254367	14657386833	6503254367	14657386833	1.172394159
tr|A0A3Q2GZ77|A0A3Q2GZ77_HORSE	A0A3Q2GZ77	A0A3Q2GZ77_HORSE	PABPC4	636	Equus caballus	1:Experimental evidence at protein level	Polyadenylate-binding protein	1	0.999	21	55	0	84	21	18	16	0	0	0	0	0	0	0	0	0	30	30	24	0	0	0	148489488	158870752	124454832	0	0	0	24708360	26894024	22347526	0	0	0		143938357.3	0	143938357.3	1.00E-10	-60.32015681
tr|A0A3Q2GZ81|A0A3Q2GZ81_HORSE	A0A3Q2GZ81	A0A3Q2GZ81_HORSE	ALCAM	570	Equus caballus	1:Experimental evidence at protein level	CD166 antigen	1	0.9989	7	23	0	23	6	9	5	0	2	1	0	0	0	0	0	0	6	9	5	0	2	1	60331984	57297772	63373380	0	35817296	32392462	12608310	13871823	14533374	0	58893996	53262580	tr|A0A3Q2LAX1|A0A3Q2LAX1_HORSE, tr|A0A9L0TGI1|A0A9L0TGI1_HORSE, tr|F7B5L3|F7B5L3_HORSE	60334378.67	22736586	60334378.67	22736586	-1.407964644
tr|A0A3Q2GZA7|A0A3Q2GZA7_HORSE	A0A3Q2GZA7	A0A3Q2GZA7_HORSE	CYP27A1	534	Equus caballus	3:Protein inferred from homology	Cytochrome P450 family 27 subfamily A member 1	1	0.9985	8	18	0	18	9	4	5	0	0	0	0	0	0	0	0	0	9	4	5	0	0	0	25214804	4358771.5	6259793.5	0	0	0	6535208.5	4165060.2	5081616.5	0	0	0	tr|F7DXD2|F7DXD2_HORSE	11944456.33	0	11944456.33	1.00E-10	-56.7291188
tr|A0A3Q2GZB6|A0A3Q2GZB6_HORSE	A0A3Q2GZB6	A0A3Q2GZB6_HORSE	CTSZ	302	Equus caballus	1:Experimental evidence at protein level	cathepsin X	1	0.999	5	29	0	29	11	10	7	0	1	0	0	0	0	0	0	0	11	10	7	0	1	0	102979976	118517040	115059680	0	0	0	39261752	45364152	43410760	0	0	0	tr|A0A9L0SA27|A0A9L0SA27_HORSE	112185565.3	0	112185565.3	1.00E-10	-59.96059277
tr|A0A3Q2GZD6|A0A3Q2GZD6_HORSE	A0A3Q2GZD6	A0A3Q2GZD6_HORSE	PMPCB	498	Equus caballus	1:Experimental evidence at protein level	Mitochondrial-processing peptidase subunit beta	1	0.9988	5	13	0	13	3	4	6	0	0	0	0	0	0	0	0	0	3	4	6	0	0	0	17418880	6101789	23169088	0	0	0	12408046	6101789	16839354	0	0	0	tr|A0A9L0RKK1|A0A9L0RKK1_HORSE, tr|A0A9L0RYD0|A0A9L0RYD0_HORSE, tr|A0A9L0SIA6|A0A9L0SIA6_HORSE, tr|A0A9L0T7Z8|A0A9L0T7Z8_HORSE, tr|A0A9L0TG61|A0A9L0TG61_HORSE, tr|F7CB87|F7CB87_HORSE	15563252.33	0	15563252.33	1.00E-10	-57.11092119
tr|A0A3Q2GZD7|A0A3Q2GZD7_HORSE	A0A3Q2GZD7	A0A3Q2GZD7_HORSE	GAPVD1	1470	Equus caballus	3:Protein inferred from homology	GTPase activating protein and VPS9 domains 1	1	0.9987	5	16	0	16	4	6	6	0	0	0	0	0	0	0	0	0	4	6	6	0	0	0	12736752	10252564	13553249	0	0	0	6131778	4027396	4827301	0	0	0	tr|A0A3Q2H270|A0A3Q2H270_HORSE, tr|A0A3Q2IJC8|A0A3Q2IJC8_HORSE	12180855	0	12180855	1.00E-10	-56.75739302
tr|A0A3Q2GZE3|A0A3Q2GZE3_HORSE	A0A3Q2GZE3	A0A3Q2GZE3_HORSE	COG7	748	Equus caballus	3:Protein inferred from homology	Conserved oligomeric Golgi complex subunit 7	1	0.9988	6	13	0	13	3	5	5	0	0	0	0	0	0	0	0	0	3	5	5	0	0	0	62005800	7277901	63622100	0	0	0	22499144	22145148	22854256	0	0	0	tr|A0A9L0RLK9|A0A9L0RLK9_HORSE, tr|F6Z5U0|F6Z5U0_HORSE	44301933.67	0	44301933.67	1.00E-10	-58.62014728
tr|A0A3Q2GZF3|A0A3Q2GZF3_HORSE	A0A3Q2GZF3	A0A3Q2GZF3_HORSE	DDAH1	340	Equus caballus	1:Experimental evidence at protein level	Dimethylarginine dimethylaminohydrolase 1	1	0.999	10	41	10	41	12	14	15	0	0	0	3	3	4	0	0	0	12	14	15	0	0	0	102463912	114948128	112506608	0	0	0	28016674	27500852	26890862	0	0	0		109972882.7	0	109972882.7	1.00E-10	-59.93185353
tr|A0A3Q2GZF7|A0A3Q2GZF7_HORSE	A0A3Q2GZF7	A0A3Q2GZF7_HORSE	KDELR2	218	Equus caballus	3:Protein inferred from homology	ER lumen protein-retaining receptor	1	0.999	4	17	0	17	6	5	6	0	0	0	0	0	0	0	0	0	6	5	6	0	0	0	121259224	101572760	109556576	0	0	0	93796136	81279608	80527176	0	0	0	tr|F7ADB8|F7ADB8_HORSE	110796186.7	0	110796186.7	1.00E-10	-59.94261394
tr|A0A3Q2GZP6|A0A3Q2GZP6_HORSE	A0A3Q2GZP6	A0A3Q2GZP6_HORSE	ACTR1B	385	Equus caballus	3:Protein inferred from homology	Actin related protein 1B	1	0.999	13	18	0	57	4	7	7	0	0	0	0	0	0	0	0	0	18	19	19	0	0	1	43014132	33748808	38137804	0	0	0	20220262	17710522	18095204	0	0	0	tr|A0A3Q2HN42|A0A3Q2HN42_HORSE	38300248	0	38300248	1.00E-10	-58.41013135
tr|A0A3Q2GZP8|A0A3Q2GZP8_HORSE	A0A3Q2GZP8	A0A3Q2GZP8_HORSE	SLC25A24	473	Equus caballus	3:Protein inferred from homology	Solute carrier family 25 member 24	1	0.999	8	15	0	15	5	5	5	0	0	0	0	0	0	0	0	0	5	5	5	0	0	0	20678038	23975546	19398830	0	0	0	5212463.5	5567949	7933675	0	0	0	tr|A0A3Q2I4Z4|A0A3Q2I4Z4_HORSE, tr|A0A5F5PG59|A0A5F5PG59_HORSE, tr|A0A5F5PGN7|A0A5F5PGN7_HORSE, tr|F6Z4N2|F6Z4N2_HORSE	21350804.67	0	21350804.67	1.00E-10	-57.56706806
tr|A0A3Q2GZQ1|A0A3Q2GZQ1_HORSE	A0A3Q2GZQ1	A0A3Q2GZQ1_HORSE	IGF2BP1	577	Equus caballus	3:Protein inferred from homology	Insulin-like growth factor 2 mRNA-binding protein 1	0.9518	0.9958	2	3	0	5	1	1	1	0	0	0	0	0	0	0	0	0	2	1	2	0	0	0	7866596.5	9270854	0	0	0	0	7866596.5	9270854	0	0	0	0	tr|A0A3Q2HJA4|A0A3Q2HJA4_HORSE, tr|A0A5F5PPT4|A0A5F5PPT4_HORSE, tr|F6RV24|F6RV24_HORSE	5712483.5	0	5712483.5	1.00E-10	-55.66496761
tr|A0A3Q2GZQ2|A0A3Q2GZQ2_HORSE	A0A3Q2GZQ2	A0A3Q2GZQ2_HORSE	CLCN5	789	Equus caballus	3:Protein inferred from homology	Chloride channel protein	1	0.996	4	16	0	16	4	5	7	0	0	0	0	0	0	0	0	0	4	5	7	0	0	0	14912532	16780630	18343158	0	0	0	7566388	8917113	8040099.5	0	0	0	tr|A0A9L0TT79|A0A9L0TT79_HORSE, tr|F7BAS5|F7BAS5_HORSE	16678773.33	0	16678773.33	1.00E-10	-57.2107908
tr|A0A3Q2GZS8|A0A3Q2GZS8_HORSE	A0A3Q2GZS8	A0A3Q2GZS8_HORSE	RELA	376	Equus caballus	4:Protein predicted	RELA proto-onco, NF-kB subunit	1	0.999	6	15	0	15	6	3	6	0	0	0	0	0	0	0	0	0	6	3	6	0	0	0	13242472	11564190	18119486	0	0	0	10212326	11564190	12646063	0	0	0	tr|A0A3Q2HGL0|A0A3Q2HGL0_HORSE, tr|A0A9L0RP25|A0A9L0RP25_HORSE, tr|A0A9L0T613|A0A9L0T613_HORSE, tr|A0A9L0TFF0|A0A9L0TFF0_HORSE, tr|F7B9X5|F7B9X5_HORSE	14308716	0	14308716	1.00E-10	-56.98967183
tr|A0A3Q2GZV4|A0A3Q2GZV4_HORSE	A0A3Q2GZV4	A0A3Q2GZV4_HORSE	PDHA1	381	Equus caballus	1:Experimental evidence at protein level	Pyruvate dehydrogenase E1 component subunit alpha	1	0.999	9	31	0	31	9	11	11	0	0	0	0	0	0	0	0	0	9	11	11	0	0	0	61026876	65215900	59047384	0	0	0	31167124	26674790	27262370	0	0	0	tr|A0A3Q2I532|A0A3Q2I532_HORSE, tr|F6WQM7|F6WQM7_HORSE	61763386.67	0	61763386.67	1.00E-10	-59.09952948
tr|A0A3Q2H006|A0A3Q2H006_HORSE	A0A3Q2H006	A0A3Q2H006_HORSE	MYH14	2013	Equus caballus	3:Protein inferred from homology	Myosin heavy chain 14	1	0.993	17	16	0	175	2	2	6	2	1	3	0	0	0	0	0	0	46	43	43	15	12	16	23070632	28022052	186275424	50595604	50676400	53218836	25825142	32905184	37657736	67099368	67206520	70578272	tr|A0A3Q2H703|A0A3Q2H703_HORSE, tr|A0A9L0S8N9|A0A9L0S8N9_HORSE, tr|A0A9L0SH12|A0A9L0SH12_HORSE, tr|A0A9L0STC4|A0A9L0STC4_HORSE, tr|A0A9L0TG29|A0A9L0TG29_HORSE, tr|F7BV56|F7BV56_HORSE	79122702.67	51496946.67	79122702.67	51496946.67	-0.619604811
tr|A0A3Q2H024|A0A3Q2H024_HORSE	A0A3Q2H024	A0A3Q2H024_HORSE	PCBP2	331	Equus caballus	1:Experimental evidence at protein level	K Homology domain-containing protein	1	0.999	13	7	7	48	2	3	1	0	0	1	2	3	1	0	0	1	16	15	14	1	1	1	14042138	17328580	16760902	0	0	0	14042138	12987345	12736178	0	0	0		16043873.33	0	16043873.33	1.00E-10	-57.15480009
tr|A0A3Q2H033|A0A3Q2H033_HORSE	A0A3Q2H033	A0A3Q2H033_HORSE	NXN	473	Equus caballus	3:Protein inferred from homology	Nucleoredoxin	1	0.999	5	21	0	21	7	7	7	0	0	0	0	0	0	0	0	0	7	7	7	0	0	0	14053670	13827113	12350867	0	0	0	4349171	5253169	4881407	0	0	0	tr|A0A9L0RFJ9|A0A9L0RFJ9_HORSE	13410550	0	13410550	1.00E-10	-56.89614602
tr|A0A3Q2H039|A0A3Q2H039_HORSE	A0A3Q2H039	A0A3Q2H039_HORSE	GSK3B	412	Equus caballus	3:Protein inferred from homology	Glycogen synthase kinase-3 beta	1	0.999	7	23	0	23	8	8	7	0	0	0	0	0	0	0	0	0	8	8	7	0	0	0	31018130	31816490	38560008	0	0	0	12730018	11195445	10886621	0	0	0	tr|A0A9L0R1Z8|A0A9L0R1Z8_HORSE, tr|A0A9L0REP2|A0A9L0REP2_HORSE, tr|A0A9L0RXR4|A0A9L0RXR4_HORSE, tr|A0A9L0SAZ3|A0A9L0SAZ3_HORSE, tr|A0A9L0SPK1|A0A9L0SPK1_HORSE, tr|F6SA86|F6SA86_HORSE, tr|K9K3Y6|K9K3Y6_HORSE	33798209.33	0	33798209.33	1.00E-10	-58.22972443
tr|A0A3Q2H050|A0A3Q2H050_HORSE	A0A3Q2H050	A0A3Q2H050_HORSE	CTNNBL1	558	Equus caballus	4:Protein predicted	Catenin beta like 1	1	0.9989	2	8	0	8	3	3	2	0	0	0	0	0	0	0	0	0	3	3	2	0	0	0	8672957	8811138	8260572	0	0	0	6010861	5898178	5667990.5	0	0	0	tr|A0A3Q2H286|A0A3Q2H286_HORSE, tr|A0A9L0SDR3|A0A9L0SDR3_HORSE, tr|A0A9L0SKQ5|A0A9L0SKQ5_HORSE, tr|A0A9L0ST37|A0A9L0ST37_HORSE, tr|F6RVP9|F6RVP9_HORSE, tr|K9KF99|K9KF99_HORSE	8581555.667	0	8581555.667	1.00E-10	-56.25208872
tr|A0A3Q2H069|A0A3Q2H069_HORSE	A0A3Q2H069	A0A3Q2H069_HORSE	LASP1	258	Equus caballus	1:Experimental evidence at protein level	LIM and SH3 domain protein 1	1	0.999	14	72	0	72	31	18	23	0	0	0	0	0	0	0	0	0	31	18	23	0	0	0	457755712	534162304	523381792	0	0	0	131683960	126717968	131966584	0	0	0	tr|A0A3Q2H5I9|A0A3Q2H5I9_HORSE, tr|A0A5F5PNY8|A0A5F5PNY8_HORSE, tr|F6PSB8|F6PSB8_HORSE	505099936	0	505099936	1.00E-10	-62.13127457
tr|A0A3Q2H077|A0A3Q2H077_HORSE	A0A3Q2H077	A0A3Q2H077_HORSE	KIDINS220	1775	Equus caballus	4:Protein predicted	Kinase D interacting substrate 220	0.9999	0.9969	2	2	0	2	0	1	1	0	0	0	0	0	0	0	0	0	0	1	1	0	0	0	0	704629.75	0	0	0	0	0	0	0	0	0	0	tr|A0A3Q2I247|A0A3Q2I247_HORSE, tr|A0A3Q2I5M5|A0A3Q2I5M5_HORSE, tr|A0A3Q2KYN1|A0A3Q2KYN1_HORSE, tr|A0A3Q2L458|A0A3Q2L458_HORSE, tr|A0A3Q2L554|A0A3Q2L554_HORSE, tr|A0A3Q2LSE8|A0A3Q2LSE8_HORSE, tr|F7CG47|F7CG47_HORSE, tr|F7CL98|F7CL98_HORSE	234876.5833	0	234876.5833	1.00E-10	-51.06082431
tr|A0A3Q2H094|A0A3Q2H094_HORSE	A0A3Q2H094	A0A3Q2H094_HORSE	CYFIP1	1225	Equus caballus	3:Protein inferred from homology	Cytoplasmic FMR1-interacting protein	1	0.999	19	67	0	67	18	20	17	2	6	4	0	0	0	0	0	0	18	20	17	2	6	4	133918368	130116648	135852464	26033766	0	25716606	17685546	17208786	20083262	44105012	0	23143398	tr|A0A9L0TLV0|A0A9L0TLV0_HORSE	133295826.7	17250124	133295826.7	17250124	-2.949952974
tr|A0A3Q2H097|A0A3Q2H097_HORSE	A0A3Q2H097	A0A3Q2H097_HORSE	RPL13A	187	Equus caballus	1:Experimental evidence at protein level	Large ribosomal subunit protein uL13	1	0.999	8	101	20	101	33	29	29	4	3	3	7	4	6	1	1	1	33	29	29	4	3	3	591116160	673824700	512472192	199291776	173426832	151838416	210232400	237104208	198248496	112991160	119097784	54485512		592471017.3	174852341.3	592471017.3	174852341.3	-1.760607467
tr|A0A3Q2H0A2|A0A3Q2H0A2_HORSE	A0A3Q2H0A2	A0A3Q2H0A2_HORSE	HPF1	373	Equus caballus	3:Protein inferred from homology	Histone PARylation factor 1	1	0.9987	2	5	0	5	1	2	2	0	0	0	0	0	0	0	0	0	1	2	2	0	0	0	2468986	2412770.2	2177834.8	0	0	0	2468986	2412770.2	2177834.8	0	0	0	tr|A0A9L0RUK7|A0A9L0RUK7_HORSE, tr|A0A9L0SK62|A0A9L0SK62_HORSE	2353197	0	2353197	1.00E-10	-54.38547162
tr|A0A3Q2H0E3|A0A3Q2H0E3_HORSE	A0A3Q2H0E3	A0A3Q2H0E3_HORSE	SURF4	259	Equus caballus	1:Experimental evidence at protein level	Surfeit locus protein 4	1	0.999	5	34	13	34	15	9	10	0	0	0	6	4	3	0	0	0	15	9	10	0	0	0	111612136	92823352	94059856	0	0	0	38583796	32618872	37886336	0	0	0		99498448	0	99498448	1.00E-10	-59.78745164
tr|A0A3Q2H0F3|A0A3Q2H0F3_HORSE	A0A3Q2H0F3	A0A3Q2H0F3_HORSE	TRAPPC8	1442	Equus caballus	4:Protein predicted	Trafficking protein particle complex subunit 8	1	0.9979	2	5	0	5	2	2	1	0	0	0	0	0	0	0	0	0	2	2	1	0	0	0	974256.1	1366198.6	0	0	0	0	974256.1	1366198.6	0	0	0	0	tr|A0A3Q2H487|A0A3Q2H487_HORSE, tr|A0A9L0RJ39|A0A9L0RJ39_HORSE, tr|A0A9L0RK14|A0A9L0RK14_HORSE, tr|A0A9L0ST72|A0A9L0ST72_HORSE, tr|A0A9L0TFQ0|A0A9L0TFQ0_HORSE, tr|F6V219|F6V219_HORSE	780151.5667	0	780151.5667	1.00E-10	-52.79267586
tr|A0A3Q2H0G2|A0A3Q2H0G2_HORSE	A0A3Q2H0G2	A0A3Q2H0G2_HORSE	PAPOLA	317	Equus caballus	3:Protein inferred from homology	polynucleotide adenylyltransferase	1	0.9976	2	2	0	2	2	0	0	0	0	0	0	0	0	0	0	0	2	0	0	0	0	0	1617692.6	0	0	0	0	0	0	0	0	0	0	0	tr|A0A9L0S8S9|A0A9L0S8S9_HORSE, tr|A0A9L0T1J8|A0A9L0T1J8_HORSE, tr|F6R895|F6R895_HORSE, tr|K9K9L6|K9K9L6_HORSE	539230.8667	0	539230.8667	1.00E-10	-52.2598245
tr|A0A3Q2H0J2|A0A3Q2H0J2_HORSE	A0A3Q2H0J2	A0A3Q2H0J2_HORSE	YLPM1	2017	Equus caballus	4:Protein predicted	YLP motif containing 1	1	0.9969	5	9	0	9	3	4	2	0	0	0	0	0	0	0	0	0	3	4	2	0	0	0	1195401.9	6242187.5	1339131.5	0	0	0	2010822.5	3499480.8	1126008.4	0	0	0	tr|A0A9L0RRU8|A0A9L0RRU8_HORSE, tr|A0A9L0S7C4|A0A9L0S7C4_HORSE, tr|A0A9L0SEA9|A0A9L0SEA9_HORSE, tr|A0A9L0T064|A0A9L0T064_HORSE, tr|A0A9L0T2T1|A0A9L0T2T1_HORSE, tr|F7DV03|F7DV03_HORSE	2925573.633	0	2925573.633	1.00E-10	-54.69956905
tr|A0A3Q2H0L1|A0A3Q2H0L1_HORSE	A0A3Q2H0L1	A0A3Q2H0L1_HORSE	ANKRD17	2223	Equus caballus	4:Protein predicted	Ankyrin repeat domain 17	1	0.9987	5	9	0	9	3	4	2	0	0	0	0	0	0	0	0	0	3	4	2	0	0	0	11985097	14666592	16141364	0	0	0	11985097	14666592	12405047	0	0	0	tr|A0A5F5PXS8|A0A5F5PXS8_HORSE, tr|A0A9L0TG02|A0A9L0TG02_HORSE, tr|F7CR94|F7CR94_HORSE, tr|F7DDU2|F7DDU2_HORSE	14264351	0	14264351	1.00E-10	-56.98519172
tr|A0A3Q2H0L9|A0A3Q2H0L9_HORSE	A0A3Q2H0L9	A0A3Q2H0L9_HORSE	PREP	644	Equus caballus	1:Experimental evidence at protein level	Prolyl endopeptidase	0	0.9983	23	5	0	97	1	2	2	0	0	0	0	0	0	0	0	0	35	33	29	0	0	0	4973744.5	8662548	6105148	0	0	0	5304203.5	4627362	3551342.2	0	0	0		6580480.167	0	6580480.167	1.00E-10	-55.86904238
tr|A0A3Q2H0M6|A0A3Q2H0M6_HORSE	A0A3Q2H0M6	A0A3Q2H0M6_HORSE	FIP1L1	535	Equus caballus	3:Protein inferred from homology	Pre-mRNA 3'-end-processing factor FIP1	1	0.9987	2	5	0	5	2	1	1	0	0	1	0	0	0	0	0	0	2	1	1	0	0	1	2433679.8	2010822.9	2201286.2	0	0	0	2433679.8	2010822.9	2201286.2	0	0	0	tr|A0A3Q2H686|A0A3Q2H686_HORSE, tr|A0A3Q2HFZ9|A0A3Q2HFZ9_HORSE, tr|A0A3Q2LKH1|A0A3Q2LKH1_HORSE, tr|A0A3Q2LS35|A0A3Q2LS35_HORSE, tr|F7DYB4|F7DYB4_HORSE	2215262.967	0	2215262.967	1.00E-10	-54.29832748
tr|A0A3Q2H0S1|A0A3Q2H0S1_HORSE	A0A3Q2H0S1	A0A3Q2H0S1_HORSE	STAU1	584	Equus caballus	4:Protein predicted	Staufen double-stranded RNA binding protein 1	1	0.999	10	40	0	40	8	15	17	0	0	0	0	0	0	0	0	0	8	15	17	0	0	0	47995184	56304580	58583624	0	0	0	10488543	11477477	11389229	0	0	0	tr|A0A3Q2IAF6|A0A3Q2IAF6_HORSE, tr|A0A3Q2L5V2|A0A3Q2L5V2_HORSE, tr|F7BJQ7|F7BJQ7_HORSE	54294462.67	0	54294462.67	1.00E-10	-58.91358268
tr|A0A3Q2H0S5|A0A3Q2H0S5_HORSE	A0A3Q2H0S5	A0A3Q2H0S5_HORSE	TP53RK	253	Equus caballus	3:Protein inferred from homology	non-specific serine/threonine protein kinase	1	0.999	4	8	8	8	3	2	3	0	0	0	3	2	3	0	0	0	3	2	3	0	0	0	3936988.8	7748052	10363925	0	0	0	3936988.8	4103277.8	5166886	0	0	0		7349655.267	0	7349655.267	1.00E-10	-56.0285261
tr|A0A3Q2H0T6|A0A3Q2H0T6_HORSE	A0A3Q2H0T6	A0A3Q2H0T6_HORSE	MMGT1	131	Equus caballus	3:Protein inferred from homology	Membrane magnesium transporter	1	0.999	2	6	0	6	1	3	2	0	0	0	0	0	0	0	0	0	1	3	2	0	0	0	8146341	7127393	7727184	0	0	0	4510177	3811156	4276578	0	0	0	tr|A0A3Q2HG82|A0A3Q2HG82_HORSE, tr|A0A9L0SJB2|A0A9L0SJB2_HORSE	7666972.667	0	7666972.667	1.00E-10	-56.08950655
tr|A0A3Q2H0U5|A0A3Q2H0U5_HORSE	A0A3Q2H0U5	A0A3Q2H0U5_HORSE	TMF1	1120	Equus caballus	4:Protein predicted	TATA element modulatory factor 1	1	0.9954	4	5	0	5	1	2	2	0	0	0	0	0	0	0	0	0	1	2	2	0	0	0	0	0	531944.94	0	0	0	0	0	0	0	0	0	tr|A0A3Q2H8B1|A0A3Q2H8B1_HORSE, tr|A0A9L0SA16|A0A9L0SA16_HORSE, tr|A0A9L0T2U0|A0A9L0T2U0_HORSE, tr|F6URM2|F6URM2_HORSE	177314.98	0	177314.98	1.00E-10	-50.65523585
tr|A0A3Q2H0V4|A0A3Q2H0V4_HORSE	A0A3Q2H0V4	A0A3Q2H0V4_HORSE	C1H1orf198	333	Equus caballus	4:Protein predicted	Chromosome 1 C1orf198 homolog	1	0.999	7	16	0	16	5	3	8	0	0	0	0	0	0	0	0	0	5	3	8	0	0	0	19106728	27662754	35310440	0	0	0	5822048	8639916	8324589	0	0	0	tr|A0A3Q2I4W1|A0A3Q2I4W1_HORSE, tr|A0A9L0T6C7|A0A9L0T6C7_HORSE, tr|F6RHX5|F6RHX5_HORSE	27359974	0	27359974	1.00E-10	-57.92484447
tr|A0A3Q2H0X3|A0A3Q2H0X3_HORSE	A0A3Q2H0X3	A0A3Q2H0X3_HORSE	TNPO3	915	Equus caballus	4:Protein predicted	Transportin 3	1	0.999	9	24	0	24	10	7	7	0	0	0	0	0	0	0	0	0	10	7	7	0	0	0	58026304	65185208	50942048	0	0	0	12684903	11368096	11435975	0	0	0	tr|A0A3Q2KZ23|A0A3Q2KZ23_HORSE, tr|A0A3Q2LH57|A0A3Q2LH57_HORSE, tr|A0A9L0RI60|A0A9L0RI60_HORSE	58051186.67	0	58051186.67	1.00E-10	-59.01010317
tr|A0A3Q2H0Y6|A0A3Q2H0Y6_HORSE	A0A3Q2H0Y6	A0A3Q2H0Y6_HORSE	MATR3	849	Equus caballus	1:Experimental evidence at protein level	Matrin 3	1	0.999	24	142	0	142	45	47	48	0	2	0	0	0	0	0	0	0	45	47	48	0	2	0	509214336	453188864	477655264	0	0	0	66821888	60466068	62652564	0	0	0		480019488	0	480019488	1.00E-10	-62.05779869
tr|A0A3Q2H0Z6|A0A3Q2H0Z6_HORSE	A0A3Q2H0Z6	A0A3Q2H0Z6_HORSE	ZC3HAV1	1057	Equus caballus	3:Protein inferred from homology	Zinc finger CCCH-type containing, antiviral 1	1	0.9989	10	18	0	18	4	4	10	0	0	0	0	0	0	0	0	0	4	4	10	0	0	0	39083756	48266304	66618744	0	0	0	33043900	30729796	36824108	0	0	0	tr|F6S442|F6S442_HORSE	51322934.67	0	51322934.67	1.00E-10	-58.83238128
tr|A0A3Q2H110|A0A3Q2H110_HORSE	A0A3Q2H110	A0A3Q2H110_HORSE	PPP2R1B	601	Equus caballus	3:Protein inferred from homology	Protein phosphatase 2 scaffold subunit Abeta	1	0.999	11	7	0	49	2	2	3	0	0	0	0	0	0	0	0	0	15	16	18	0	0	0	8247317.5	6461622	6032476	0	0	0	8247317.5	6461622	6032476	0	0	0		6913805.167	0	6913805.167	1.00E-10	-55.94032947
tr|A0A3Q2H113|A0A3Q2H113_HORSE	A0A3Q2H113	A0A3Q2H113_HORSE	BORCS5	269	Equus caballus	3:Protein inferred from homology	BLOC-1-related complex subunit 5	1	0.9887	2	2	0	2	2	0	0	0	0	0	0	0	0	0	0	0	2	0	0	0	0	0	0	0	0	0	0	0	0	0	0	0	0	0	tr|A0A3Q2H9V4|A0A3Q2H9V4_HORSE, tr|A0A9L0S019|A0A9L0S019_HORSE, tr|F6TND5|F6TND5_HORSE	0	0	1.00E-10	1.00E-10	0
tr|A0A3Q2H115|A0A3Q2H115_HORSE	A0A3Q2H115	A0A3Q2H115_HORSE	FAF1	627	Equus caballus	4:Protein predicted	Fas associated factor 1	1	0.9968	6	11	0	11	3	5	3	0	0	0	0	0	0	0	0	0	3	5	3	0	0	0	9084513	10491305	14395248	0	0	0	5246927	6070225.5	8506873	0	0	0	tr|A0A3Q2HVJ6|A0A3Q2HVJ6_HORSE, tr|A0A9L0R4A2|A0A9L0R4A2_HORSE, tr|A0A9L0RZ15|A0A9L0RZ15_HORSE, tr|A0A9L0TCQ5|A0A9L0TCQ5_HORSE, tr|A0A9L0TKZ1|A0A9L0TKZ1_HORSE	11323688.67	0	11323688.67	1.00E-10	-56.6521216
tr|A0A3Q2H146|A0A3Q2H146_HORSE	A0A3Q2H146	A0A3Q2H146_HORSE	DLST	542	Equus caballus	1:Experimental evidence at protein level	Dihydrolipoyllysine-residue succinyltransferase component of 2-oxoglutarate dehydrogenase complex, mitochondrial	1	0.999	8	22	0	22	7	10	4	0	0	1	0	0	0	0	0	0	7	10	4	0	0	1	70262728	74743224	66377348	0	0	0	20426502	21700130	20850626	0	0	0	tr|A0A3Q2I0A7|A0A3Q2I0A7_HORSE, tr|A0A3Q2I1C5|A0A3Q2I1C5_HORSE, tr|A0A9L0RGI1|A0A9L0RGI1_HORSE, tr|F7D407|F7D407_HORSE	70461100	0	70461100	1.00E-10	-59.28960461
tr|A0A3Q2H168|A0A3Q2H168_HORSE	A0A3Q2H168	A0A3Q2H168_HORSE	PI4KA	2022	Equus caballus	3:Protein inferred from homology	1-phosphatidylinositol 4-kinase	1	0.9978	6	10	0	10	1	4	5	0	0	0	0	0	0	0	0	0	1	4	5	0	0	0	2595721	4833575	4745133	0	0	0	3315177.8	2505423.8	1743345.6	0	0	0	tr|A0A3Q2HGD1|A0A3Q2HGD1_HORSE, tr|A0A3Q2HIW7|A0A3Q2HIW7_HORSE, tr|A0A3Q2HP36|A0A3Q2HP36_HORSE, tr|A0A9L0SQ79|A0A9L0SQ79_HORSE, tr|F6XWL5|F6XWL5_HORSE, tr|F6XWV7|F6XWV7_HORSE	4058143	0	4058143	1.00E-10	-55.17166922
tr|A0A3Q2H195|A0A3Q2H195_HORSE	A0A3Q2H195	A0A3Q2H195_HORSE	RAB7A	202	Equus caballus	1:Experimental evidence at protein level	Ras-related protein Rab-7a	1	0.999	12	70	0	70	25	23	16	2	2	2	0	0	0	0	0	0	25	23	16	2	2	2	374277824	385835104	369701248	27177490	33858436	26706854	70204064	74788272	76644352	29895596	37244724	29377890	tr|A0A3Q2HQX4|A0A3Q2HQX4_HORSE, tr|A0A9L0S0L4|A0A9L0S0L4_HORSE, tr|A0A9L0SM62|A0A9L0SM62_HORSE, tr|F6Q8B3|F6Q8B3_HORSE	376604725.3	29247593.33	376604725.3	29247593.33	-3.686661281
tr|A0A3Q2H196|A0A3Q2H196_HORSE	A0A3Q2H196	A0A3Q2H196_HORSE	PTGFRN	888	Equus caballus	4:Protein predicted	Prostaglandin F2 receptor inhibitor	1	0.999	20	90	5	90	4	2	4	29	24	27	0	0	1	1	2	1	4	2	4	29	24	27	970765.75	11492736	5200582	1341900800	1289835520	1382720000	3001685	2673736.8	3506777.5	149733488	144076464	126882688		5888027.917	1338152107	5888027.917	1338152107	7.828241888
tr|A0A3Q2H1A2|A0A3Q2H1A2_HORSE	A0A3Q2H1A2	A0A3Q2H1A2_HORSE	PLPBP	263	Equus caballus	1:Experimental evidence at protein level	Pyridoxal phosphate homeostasis protein	1	0.999	4	16	3	16	5	5	6	0	0	0	1	2	0	0	0	0	5	5	6	0	0	0	29692148	24526292	15165835	0	0	0	13568193	12790470	12911576	0	0	0		23128091.67	0	23128091.67	1.00E-10	-57.68242385
tr|A0A3Q2H1C8|A0A3Q2H1C8_HORSE	A0A3Q2H1C8	A0A3Q2H1C8_HORSE	NUDCD3	337	Equus caballus	4:Protein predicted	NudC domain containing 3	1	0.9982	2	3	0	3	1	0	2	0	0	0	0	0	0	0	0	0	1	0	2	0	0	0	0	0	5616643.5	0	0	0	0	0	0	0	0	0	tr|A0A3Q2I9Q1|A0A3Q2I9Q1_HORSE, tr|F7AX06|F7AX06_HORSE	1872214.5	0	1872214.5	1.00E-10	-54.05559525
tr|A0A3Q2H1D9|A0A3Q2H1D9_HORSE	A0A3Q2H1D9	A0A3Q2H1D9_HORSE	NECTIN2	604	Equus caballus	4:Protein predicted	Nectin cell adhesion molecule 2	0.9999	0.9952	3	4	0	9	1	2	1	0	0	0	0	0	0	0	0	0	3	4	2	0	0	0	0	1782562.4	0	0	0	0	0	0	0	0	0	0	tr|A0A5F5PIZ9|A0A5F5PIZ9_HORSE, tr|A0A5F5PLP2|A0A5F5PLP2_HORSE, tr|A0A9L0R1G5|A0A9L0R1G5_HORSE, tr|A0A9L0RSX6|A0A9L0RSX6_HORSE, tr|A0A9L0SVU4|A0A9L0SVU4_HORSE, tr|F6YWH3|F6YWH3_HORSE	594187.4667	0	594187.4667	1.00E-10	-52.3998396
tr|A0A3Q2H1I0|A0A3Q2H1I0_HORSE	A0A3Q2H1I0	A0A3Q2H1I0_HORSE	PRMT1	347	Equus caballus	4:Protein predicted	type I protein arginine methyltransferase	1	0.999	17	104	0	104	32	36	36	0	0	0	0	0	0	0	0	0	32	36	36	0	0	0	708684290	406318336	412426720	0	0	0	118048344	112959472	120622488	0	0	0	tr|A0A9L0RKB3|A0A9L0RKB3_HORSE	509143115.3	0	509143115.3	1.00E-10	-62.14277695
tr|A0A3Q2H1I7|A0A3Q2H1I7_HORSE	A0A3Q2H1I7	A0A3Q2H1I7_HORSE	EML2	665	Equus caballus	1:Experimental evidence at protein level	EMAP like 2	1	0.999	15	60	0	60	22	21	17	0	0	0	0	0	0	0	0	0	22	21	17	0	0	0	146814912	144067296	120864824	0	0	0	22984556	22852730	23983542	0	0	0	tr|A0A3Q2HKJ4|A0A3Q2HKJ4_HORSE, tr|A0A3Q2HLR8|A0A3Q2HLR8_HORSE	137249010.7	0	137249010.7	1.00E-10	-60.25150146
tr|A0A3Q2H1L9|A0A3Q2H1L9_HORSE	A0A3Q2H1L9	A0A3Q2H1L9_HORSE	VAPA	294	Equus caballus	1:Experimental evidence at protein level	Vesicle-associated membrane protein-associated protein A	1	0.999	8	77	0	77	26	25	26	0	0	0	0	0	0	0	0	0	26	25	26	0	0	0	405253824	382765472	368353504	0	0	0	113336192	107904592	101894424	0	0	0	tr|A0A3Q2H6V0|A0A3Q2H6V0_HORSE	385457600	0	385457600	1.00E-10	-61.74127788
tr|A0A3Q2H1Q9|A0A3Q2H1Q9_HORSE	A0A3Q2H1Q9	A0A3Q2H1Q9_HORSE	GTF2F2	258	Equus caballus	3:Protein inferred from homology	General transcription factor IIF subunit 2	1	0.9987	5	11	0	11	5	3	3	0	0	0	0	0	0	0	0	0	5	3	3	0	0	0	2502663.8	6188179	2077593.5	0	0	0	2649320	2996309.5	2199340.5	0	0	0		3589478.767	0	3589478.767	1.00E-10	-54.99462388
tr|A0A3Q2H1S2|A0A3Q2H1S2_HORSE	A0A3Q2H1S2	A0A3Q2H1S2_HORSE	SH3GL1	468	Equus caballus	3:Protein inferred from homology	Endophilin-A2	1	0.999	14	53	0	53	18	19	16	0	0	0	0	0	0	0	0	0	18	19	16	0	0	0	153084672	150608880	140677520	0	0	0	73060200	66425644	63009720	0	0	0	tr|F6REN5|F6REN5_HORSE	148123690.7	0	148123690.7	1.00E-10	-60.36150811
tr|A0A3Q2H1S8|A0A3Q2H1S8_HORSE	A0A3Q2H1S8	A0A3Q2H1S8_HORSE	FLNB	2578	Equus caballus	1:Experimental evidence at protein level	Filamin B	1	0.999	137	725	0	933	235	225	238	9	12	6	0	0	0	0	0	0	286	293	290	20	24	20	4610051600	4695406600	5192915500	160278496	96439256	137970608	149171984	163840304	162365088	53816336	56345548	71632200	tr|F6XT77|F6XT77_HORSE	4832791233	131562786.7	4832791233	131562786.7	-5.199033298
tr|A0A3Q2H1U8|A0A3Q2H1U8_HORSE	A0A3Q2H1U8	A0A3Q2H1U8_HORSE	CDK5RAP3	526	Equus caballus	3:Protein inferred from homology	CDK5 regulatory subunit associated protein 3	1	0.9989	7	17	2	17	7	3	7	0	0	0	1	0	1	0	0	0	7	3	7	0	0	0	18042944	28058702	25842870	0	0	0	6814013.5	9242307	8799207	0	0	0		23981505.33	0	23981505.33	1.00E-10	-57.73469983
tr|A0A3Q2H1X8|A0A3Q2H1X8_HORSE	A0A3Q2H1X8	A0A3Q2H1X8_HORSE	ATP1A1	1021	Equus caballus	3:Protein inferred from homology	Sodium/potassium-transporting ATPase subunit alpha	1	0.999	39	228	0	228	65	55	58	13	20	17	0	0	0	0	0	0	65	55	58	13	20	17	899446210	942480510	956041280	564186750	617796990	604907780	95947304	99204008	95201496	92302784	105000760	105447560	tr|R4HIK1|R4HIK1_HORSE	932656000	595630506.7	932656000	595630506.7	-0.64692741
tr|A0A3Q2H1X9|A0A3Q2H1X9_HORSE	A0A3Q2H1X9	A0A3Q2H1X9_HORSE	ATP6V1C1	359	Equus caballus	3:Protein inferred from homology	V-type proton ATPase subunit C	1	0.999	6	23	0	23	10	5	8	0	0	0	0	0	0	0	0	0	10	5	8	0	0	0	13374214	13944150	147785856	0	0	0	16725183	17155562	16318267	0	0	0	tr|A0A3Q2I3H9|A0A3Q2I3H9_HORSE, tr|A0A3Q2L9T4|A0A3Q2L9T4_HORSE, tr|A0A3Q2LDY4|A0A3Q2LDY4_HORSE, tr|A0A9L0SIW5|A0A9L0SIW5_HORSE, tr|A0A9L0TNH8|A0A9L0TNH8_HORSE, tr|F6RUH5|F6RUH5_HORSE	58368073.33	0	58368073.33	1.00E-10	-59.01795706
tr|A0A3Q2H1Z4|A0A3Q2H1Z4_HORSE	A0A3Q2H1Z4	A0A3Q2H1Z4_HORSE	FKBP10	491	Equus caballus	4:Protein predicted	peptidylprolyl isomerase	0	0.999	18	104	0	134	32	37	34	0	1	0	0	0	0	0	0	0	43	48	42	0	1	0	340623936	394669504	454883680	0	23410272	0	103140536	107257744	109455608	0	29300140	0		396725706.7	7803424	396725706.7	7803424	-5.667890782
tr|A0A3Q2H206|A0A3Q2H206_HORSE	A0A3Q2H206	A0A3Q2H206_HORSE	DAPK3	454	Equus caballus	3:Protein inferred from homology	Death associated protein kinase 3	1	0.999	13	47	0	47	15	20	12	0	0	0	0	0	0	0	0	0	15	20	12	0	0	0	100263472	115115272	107745688	0	0	0	20496682	23939602	21654820	0	0	0	tr|A0A9L0RLS6|A0A9L0RLS6_HORSE, tr|F6SGZ8|F6SGZ8_HORSE	107708144	0	107708144	1.00E-10	-59.90183305
tr|A0A3Q2H215|A0A3Q2H215_HORSE	A0A3Q2H215	A0A3Q2H215_HORSE	RBM7	266	Equus caballus	4:Protein predicted	RNA binding motif protein 7	1	0.9938	2	3	0	3	2	1	0	0	0	0	0	0	0	0	0	0	2	1	0	0	0	0	2169918.2	0	0	0	0	0	0	0	0	0	0	0	tr|F6S466|F6S466_HORSE	723306.0667	0	723306.0667	1.00E-10	-52.68352768
tr|A0A3Q2H237|A0A3Q2H237_HORSE	A0A3Q2H237	A0A3Q2H237_HORSE	LIMS2	412	Equus caballus	4:Protein predicted	LIM zinc finger domain containing 2	1	0.999	9	14	0	52	5	5	4	0	0	0	0	0	0	0	0	0	17	19	16	0	0	0	15959004	11585097	12784720	0	0	0	7846419.5	5776590.5	6318657	0	0	0	tr|A0A3Q2I015|A0A3Q2I015_HORSE, tr|A0A3Q2I7I1|A0A3Q2I7I1_HORSE, tr|F6WQT1|F6WQT1_HORSE	13442940.33	0	13442940.33	1.00E-10	-56.89962634
tr|A0A3Q2H242|A0A3Q2H242_HORSE	A0A3Q2H242	A0A3Q2H242_HORSE	GOLGA2	991	Equus caballus	4:Protein predicted	Golgin subfamily A conserved domain-containing protein	1	0.999	13	30	0	30	6	10	14	0	0	0	0	0	0	0	0	0	6	10	14	0	0	0	27865960	34019312	70725728	0	0	0	12469199	12615746	12740318	0	0	0	tr|F6TF79|F6TF79_HORSE, tr|F6VC79|F6VC79_HORSE	44203666.67	0	44203666.67	1.00E-10	-58.61694366
tr|A0A3Q2H246|A0A3Q2H246_HORSE	A0A3Q2H246	A0A3Q2H246_HORSE	CASP3	272	Equus caballus	3:Protein inferred from homology	Caspase-3	0.9999	0.9988	2	5	0	5	1	1	3	0	0	0	0	0	0	0	0	0	1	1	3	0	0	0	5157481	6933809	6283841	0	0	0	5157481	6933809	6283841	0	0	0	tr|F7A730|F7A730_HORSE, tr|K9KC06|K9KC06_HORSE	6125043.667	0	6125043.667	1.00E-10	-55.76556965
tr|A0A3Q2H253|A0A3Q2H253_HORSE	A0A3Q2H253	A0A3Q2H253_HORSE	SPARC	312	Equus caballus	3:Protein inferred from homology	SPARC	1	0.999	11	76	0	76	12	17	17	10	13	7	0	0	0	0	0	0	12	17	17	10	13	7	149978320	156217824	160586224	1602878460	1607250430	1720414210	47379964	49476392	48267832	596782400	589161020	625835970	tr|A0A3Q2HB04|A0A3Q2HB04_HORSE, tr|A0A3Q2LDH0|A0A3Q2LDH0_HORSE, tr|A0A9L0RAK2|A0A9L0RAK2_HORSE, tr|A0A9L0TNS4|A0A9L0TNS4_HORSE, tr|B8K2M6|B8K2M6_HORSE, tr|F7APH4|F7APH4_HORSE	155594122.7	1643514367	155594122.7	1643514367	3.400924597
tr|A0A3Q2H267|A0A3Q2H267_HORSE	A0A3Q2H267	A0A3Q2H267_HORSE	PCSK5	865	Equus caballus	3:Protein inferred from homology	Proprotein convertase subtilisin/kexin type 5	1	0.9982	4	8	0	8	0	0	0	5	2	1	0	0	0	0	0	0	0	0	0	5	2	1	0	0	0	12971470	0	0	0	0	0	0	0	0	tr|A0A3Q2LAN6|A0A3Q2LAN6_HORSE, tr|A0A3Q2LAW7|A0A3Q2LAW7_HORSE, tr|F6VT99|F6VT99_HORSE	0	4323823.333	1.00E-10	4323823.333	55.2631571
tr|A0A3Q2H284|A0A3Q2H284_HORSE	A0A3Q2H284	A0A3Q2H284_HORSE	G3BP2	449	Equus caballus	1:Experimental evidence at protein level	G3BP stress granule assembly factor 2	1	0.999	7	38	0	38	11	13	11	1	1	1	0	0	0	0	0	0	11	13	11	1	1	1	74851720	76761424	86645984	42866064	0	0	22093696	22730568	25764656	42866064	0	0	tr|A0A9L0TGG6|A0A9L0TGG6_HORSE	79419709.33	14288688	79419709.33	14288688	-2.474623628
tr|A0A3Q2H290|A0A3Q2H290_HORSE	A0A3Q2H290	A0A3Q2H290_HORSE	CTNNA2	992	Equus caballus	3:Protein inferred from homology	Catenin alpha-2	0.9999	0.999	9	3	0	33	0	1	2	0	0	0	0	0	0	0	0	0	14	12	7	0	0	0	0	18767946	21233938	0	0	0	0	18767946	17806508	0	0	0	tr|A0A5F5PNL6|A0A5F5PNL6_HORSE, tr|A0A5F5PY68|A0A5F5PY68_HORSE, tr|F6Z1W0|F6Z1W0_HORSE	13333961.33	0	13333961.33	1.00E-10	-56.88788306
tr|A0A3Q2H292|A0A3Q2H292_HORSE	A0A3Q2H292	A0A3Q2H292_HORSE	SFXN1	271	Equus caballus	3:Protein inferred from homology	Sideroflexin-1	1	0.9988	5	20	0	20	4	8	8	0	0	0	0	0	0	0	0	0	4	8	8	0	0	0	22107364	26161322	23161928	0	0	0	6046762.5	6758663	7151202.5	0	0	0	tr|A0A9L0R0H0|A0A9L0R0H0_HORSE, tr|A0A9L0RW55|A0A9L0RW55_HORSE, tr|A0A9L0TAQ0|A0A9L0TAQ0_HORSE, tr|F7A7G2|F7A7G2_HORSE	23810204.67	0	23810204.67	1.00E-10	-57.72435763
tr|A0A3Q2H2A1|A0A3Q2H2A1_HORSE	A0A3Q2H2A1	A0A3Q2H2A1_HORSE	HABP4	421	Equus caballus	3:Protein inferred from homology	Hyaluronan binding protein 4	1	0.9989	2	10	0	10	4	3	3	0	0	0	0	0	0	0	0	0	4	3	3	0	0	0	3102707.5	0	2961247	0	0	0	3102707.5	0	2961247	0	0	0	tr|A0A3Q2H6D4|A0A3Q2H6D4_HORSE	2021318.167	0	2021318.167	1.00E-10	-54.16614595
tr|A0A3Q2H2B2|A0A3Q2H2B2_HORSE	A0A3Q2H2B2	A0A3Q2H2B2_HORSE	MYLK	2069	Equus caballus	1:Experimental evidence at protein level	Myosin light chain kinase, smooth muscle	1	0.999	4	11	0	11	3	5	3	0	0	0	0	0	0	0	0	0	3	5	3	0	0	0	28707376	29557662	30583224	0	0	0	16616091	17075290	17330242	0	0	0	tr|A0A3Q2HRS1|A0A3Q2HRS1_HORSE, tr|A0A3Q2I0E8|A0A3Q2I0E8_HORSE, tr|A0A9L0SNM1|A0A9L0SNM1_HORSE	29616087.33	0	29616087.33	1.00E-10	-58.03915867
tr|A0A3Q2H2E6|A0A3Q2H2E6_HORSE	A0A3Q2H2E6	A0A3Q2H2E6_HORSE	SRRM1	909	Equus caballus	4:Protein predicted	Serine and arginine repetitive matrix 1	1	0.999	4	9	0	9	4	2	3	0	0	0	0	0	0	0	0	0	4	2	3	0	0	0	22898958	19695268	24244920	0	0	0	16798892	12582428	19478696	0	0	0	tr|A0A3Q2I3I4|A0A3Q2I3I4_HORSE	22279715.33	0	22279715.33	1.00E-10	-57.62850841
tr|A0A3Q2H2G2|A0A3Q2H2G2_HORSE	A0A3Q2H2G2	A0A3Q2H2G2_HORSE	GOLGA4	2268	Equus caballus	4:Protein predicted	Golgin A4	1	0.9921	8	8	0	11	1	2	5	0	0	0	0	0	0	0	0	0	1	4	6	0	0	0	3490543.2	2427730.5	3320539	0	0	0	0	2427730.5	2474349.2	0	0	0	tr|A0A3Q2HL88|A0A3Q2HL88_HORSE, tr|A0A3Q2I7V5|A0A3Q2I7V5_HORSE, tr|A0A9L0RGC2|A0A9L0RGC2_HORSE, tr|A0A9L0S8N1|A0A9L0S8N1_HORSE, tr|A0A9L0S9N7|A0A9L0S9N7_HORSE, tr|A0A9L0SL38|A0A9L0SL38_HORSE, tr|A0A9L0SM69|A0A9L0SM69_HORSE, tr|F7ALF1|F7ALF1_HORSE	3079604.233	0	3079604.233	1.00E-10	-54.77359448
tr|A0A3Q2H2I1|A0A3Q2H2I1_HORSE	A0A3Q2H2I1	A0A3Q2H2I1_HORSE	HMBS	343	Equus caballus	1:Experimental evidence at protein level	hydroxymethylbilane synthase	0.9999	0.9914	2	3	0	3	2	1	0	0	0	0	0	0	0	0	0	0	2	1	0	0	0	0	14299389	15137201	15715991	0	0	0	13445589	15137201	15715991	0	0	0	tr|A0A3Q2H506|A0A3Q2H506_HORSE	15050860.33	0	15050860.33	1.00E-10	-57.06262357
tr|A0A3Q2H2I7|A0A3Q2H2I7_HORSE	A0A3Q2H2I7	A0A3Q2H2I7_HORSE	LMAN2	333	Equus caballus	1:Experimental evidence at protein level	Lectin, mannose binding 2	1	0.999	13	67	0	67	21	21	25	0	0	0	0	0	0	0	0	0	21	21	25	0	0	0	225723168	229097760	225195008	0	0	0	71889688	73668776	69458784	0	0	0	tr|A0A9L0RDR1|A0A9L0RDR1_HORSE, tr|A0A9L0TDJ1|A0A9L0TDJ1_HORSE	226671978.7	0	226671978.7	1.00E-10	-60.97531176
tr|A0A3Q2H2J1|A0A3Q2H2J1_HORSE	A0A3Q2H2J1	A0A3Q2H2J1_HORSE	ACADVL	743	Equus caballus	1:Experimental evidence at protein level	Very long-chain specific acyl-CoA dehydrogenase, mitochondrial	1	0.999	13	46	0	46	12	19	15	0	0	0	0	0	0	0	0	0	12	19	15	0	0	0	117867920	191286464	138299872	0	0	0	47685468	53164184	54797204	0	0	0	tr|A0A5F5PZQ2|A0A5F5PZQ2_HORSE, tr|F6PJ47|F6PJ47_HORSE	149151418.7	0	149151418.7	1.00E-10	-60.37148341
tr|A0A3Q2H2J3|A0A3Q2H2J3_HORSE	A0A3Q2H2J3	A0A3Q2H2J3_HORSE	PRRC2C	2762	Equus caballus	1:Experimental evidence at protein level	Proline rich coiled-coil 2C	1	0.9986	12	22	0	22	3	11	8	0	0	0	0	0	0	0	0	0	3	11	8	0	0	0	11235045	14667630	17320514	0	0	0	3979813.8	3884423	3754843.8	0	0	0		14407729.67	0	14407729.67	1.00E-10	-56.99962063
tr|A0A3Q2H2J8|A0A3Q2H2J8_HORSE	A0A3Q2H2J8	A0A3Q2H2J8_HORSE	CDV3	257	Equus caballus	3:Protein inferred from homology	CDV3 homolog	1	0.999	6	29	0	29	8	11	10	0	0	0	0	0	0	0	0	0	8	11	10	0	0	0	127677392	149100160	123738360	0	0	0	36554100	38433760	34694488	0	0	0	tr|A0A9L0TAC1|A0A9L0TAC1_HORSE, tr|F6VCJ2|F6VCJ2_HORSE	133505304	0	133505304	1.00E-10	-60.21160277
tr|A0A3Q2H2K6|A0A3Q2H2K6_HORSE	A0A3Q2H2K6	A0A3Q2H2K6_HORSE	SNX12	160	Equus caballus	3:Protein inferred from homology	Sorting nexin 12	1	0.999	10	39	0	39	14	12	13	0	0	0	0	0	0	0	0	0	14	12	13	0	0	0	124465432	138401200	140759952	0	0	0	47130592	50537060	48616120	0	0	0	tr|A0A3Q2IB05|A0A3Q2IB05_HORSE	134542194.7	0	134542194.7	1.00E-10	-60.2227644
tr|A0A3Q2H2K9|A0A3Q2H2K9_HORSE	A0A3Q2H2K9	A0A3Q2H2K9_HORSE	SNX7	428	Equus caballus	3:Protein inferred from homology	Sorting nexin 7	1	0.9983	4	7	0	7	2	3	2	0	0	0	0	0	0	0	0	0	2	3	2	0	0	0	0	5222926	3749679.8	0	0	0	0	0	0	0	0	0	tr|A0A3Q2HHB1|A0A3Q2HHB1_HORSE, tr|A0A3Q2I9Y4|A0A3Q2I9Y4_HORSE, tr|A0A9L0RCF3|A0A9L0RCF3_HORSE, tr|A0A9L0SDE4|A0A9L0SDE4_HORSE, tr|A0A9L0SQ18|A0A9L0SQ18_HORSE, tr|A0A9L0T6Q1|A0A9L0T6Q1_HORSE, tr|A0A9L0TIQ8|A0A9L0TIQ8_HORSE, tr|F6UC95|F6UC95_HORSE	2990868.6	0	2990868.6	1.00E-10	-54.73141405
tr|A0A3Q2H2N5|A0A3Q2H2N5_HORSE	A0A3Q2H2N5	A0A3Q2H2N5_HORSE	SLC30A5	711	Equus caballus	3:Protein inferred from homology	Zinc transporter	1	0.9881	2	2	0	2	1	1	0	0	0	0	0	0	0	0	0	0	1	1	0	0	0	0	0	0	0	0	0	0	0	0	0	0	0	0	tr|A0A3Q2I7W2|A0A3Q2I7W2_HORSE, tr|F6S6N0|F6S6N0_HORSE	0	0	1.00E-10	1.00E-10	0
tr|A0A3Q2H2Q6|A0A3Q2H2Q6_HORSE	A0A3Q2H2Q6	A0A3Q2H2Q6_HORSE	USO1	967	Equus caballus	1:Experimental evidence at protein level	General vesicular transport factor p115	1	0.999	34	161	0	161	45	46	48	7	7	8	0	0	0	0	0	0	45	46	48	7	7	8	416358976	479111008	448174272	105956496	117778304	106495680	28386634	28642138	28799830	54628496	40681412	43467860	tr|A0A3Q2HND6|A0A3Q2HND6_HORSE	447881418.7	110076826.7	447881418.7	110076826.7	-2.024606029
tr|A0A3Q2H2R3|A0A3Q2H2R3_HORSE	A0A3Q2H2R3	A0A3Q2H2R3_HORSE	CLPTM1	658	Equus caballus	3:Protein inferred from homology	CLPTM1 regulator of GABA type A receptor forward trafficking	1	0.9977	2	2	0	2	0	0	2	0	0	0	0	0	0	0	0	0	0	0	2	0	0	0	2454769.2	2804235.8	5432225	0	0	0	2257518	3605455	2912501.8	0	0	0	tr|A0A9L0T6Q3|A0A9L0T6Q3_HORSE, tr|F6PL42|F6PL42_HORSE	3563743.333	0	3563743.333	1.00E-10	-54.98424295
tr|A0A3Q2H2R8|A0A3Q2H2R8_HORSE	A0A3Q2H2R8	A0A3Q2H2R8_HORSE	CDS2	405	Equus caballus	3:Protein inferred from homology	Phosphatidate cytidylyltransferase	1	0.9989	2	6	0	6	2	3	1	0	0	0	0	0	0	0	0	0	2	3	1	0	0	0	6911115	5643633	6441820.5	0	0	0	6121007.5	5494531.5	6441820.5	0	0	0	tr|A0A9L0RAD2|A0A9L0RAD2_HORSE, tr|A0A9L0SLJ2|A0A9L0SLJ2_HORSE, tr|A0A9L0SSV4|A0A9L0SSV4_HORSE, tr|A0A9L0SZQ6|A0A9L0SZQ6_HORSE, tr|A0A9L0TE70|A0A9L0TE70_HORSE, tr|A0A9L0TPL2|A0A9L0TPL2_HORSE, tr|A0A9L0TRV6|A0A9L0TRV6_HORSE, tr|F6SRD4|F6SRD4_HORSE	6332189.5	0	6332189.5	1.00E-10	-55.81355395
tr|A0A3Q2H2U9|A0A3Q2H2U9_HORSE	A0A3Q2H2U9	A0A3Q2H2U9_HORSE	LRRFIP1	837	Equus caballus	1:Experimental evidence at protein level	LRR binding FLII interacting protein 1	1	0.999	13	32	0	32	8	12	12	0	0	0	0	0	0	0	0	0	8	12	12	0	0	0	44742016	50097672	45852464	0	0	0	9964354	9836622	11911102	0	0	0	tr|A0A3Q2HKW8|A0A3Q2HKW8_HORSE, tr|A0A3Q2IHY9|A0A3Q2IHY9_HORSE, tr|A0A3Q2KTP0|A0A3Q2KTP0_HORSE, tr|F6YLZ8|F6YLZ8_HORSE	46897384	0	46897384	1.00E-10	-58.70228506
tr|A0A3Q2H2V4|A0A3Q2H2V4_HORSE	A0A3Q2H2V4	A0A3Q2H2V4_HORSE	NEDD4	914	Equus caballus	4:Protein predicted	E3 ubiquitin-protein ligase	1	0.9989	8	26	0	26	10	8	6	0	1	1	0	0	0	0	0	0	10	8	6	0	1	1	25367752	27640876	24749172	0	11530209	12240947	9431285	8600544	7583507.5	0	11530209	12240947	tr|A0A9L0TDY8|A0A9L0TDY8_HORSE, tr|F6RN24|F6RN24_HORSE	25919266.67	7923718.667	25919266.67	7923718.667	-1.709775338
tr|A0A3Q2H2X1|A0A3Q2H2X1_HORSE	A0A3Q2H2X1	A0A3Q2H2X1_HORSE	DCAF1	1510	Equus caballus	3:Protein inferred from homology	DDB1 and CUL4 associated factor 1	1	0.993	2	4	0	4	2	1	1	0	0	0	0	0	0	0	0	0	2	1	1	0	0	0	0	1210203.4	0	0	0	0	0	0	0	0	0	0	tr|A0A9L0RFF5|A0A9L0RFF5_HORSE, tr|A0A9L0S1Y6|A0A9L0S1Y6_HORSE, tr|A0A9L0SQY0|A0A9L0SQY0_HORSE, tr|A0A9L0T1R7|A0A9L0T1R7_HORSE, tr|A0A9L0T425|A0A9L0T425_HORSE, tr|A0A9L0T7H7|A0A9L0T7H7_HORSE, tr|A0A9L0T8A3|A0A9L0T8A3_HORSE, tr|A0A9L0TCB7|A0A9L0TCB7_HORSE, tr|F7CYW9|F7CYW9_HORSE	403401.1333	0	403401.1333	1.00E-10	-51.84113656
tr|A0A3Q2H2X8|A0A3Q2H2X8_HORSE	A0A3Q2H2X8	A0A3Q2H2X8_HORSE	SCLY	465	Equus caballus	1:Experimental evidence at protein level	Selenocysteine lyase	0.9999	0.9958	2	2	0	2	0	0	2	0	0	0	0	0	0	0	0	0	0	0	2	0	0	0	1583046.4	1810493.5	3155712	0	0	0	1583046.4	1810493.5	3155712	0	0	0	tr|A0A3Q2HL22|A0A3Q2HL22_HORSE, tr|F6RYV1|F6RYV1_HORSE	2183083.967	0	2183083.967	1.00E-10	-54.27721714
tr|A0A3Q2H2Z0|A0A3Q2H2Z0_HORSE	A0A3Q2H2Z0	A0A3Q2H2Z0_HORSE	FOCAD	1776	Equus caballus	4:Protein predicted	Focadhesin	1	0.999	8	23	0	23	9	6	8	0	0	0	0	0	0	0	0	0	9	6	8	0	0	0	133852512	137075280	138823296	0	0	0	127018072	128646888	132315552	0	0	0	tr|A0A3Q2H3M2|A0A3Q2H3M2_HORSE, tr|A0A3Q2HIM6|A0A3Q2HIM6_HORSE, tr|A0A3Q2HRW6|A0A3Q2HRW6_HORSE, tr|A0A3Q2LM21|A0A3Q2LM21_HORSE, tr|A0A9L0S8E9|A0A9L0S8E9_HORSE, tr|A0A9L0SYB9|A0A9L0SYB9_HORSE	136583696	0	136583696	1.00E-10	-60.24449099
tr|A0A3Q2H2Z5|A0A3Q2H2Z5_HORSE	A0A3Q2H2Z5	A0A3Q2H2Z5_HORSE	PLCD1	746	Equus caballus	4:Protein predicted	Phosphoinositide phospholipase C	1	0.999	7	17	0	17	8	4	5	0	0	0	0	0	0	0	0	0	8	4	5	0	0	0	6355844	3142230.2	4241168.5	0	0	0	2804241	2438717.5	2024936.5	0	0	0	tr|A0A3Q2HRP7|A0A3Q2HRP7_HORSE, tr|A0A9L0SZX3|A0A9L0SZX3_HORSE, tr|A0A9L0T3J4|A0A9L0T3J4_HORSE, tr|A0A9L0TSM6|A0A9L0TSM6_HORSE, tr|F6XW20|F6XW20_HORSE	4579747.567	0	4579747.567	1.00E-10	-55.3461176
tr|A0A3Q2H300|A0A3Q2H300_HORSE	A0A3Q2H300	A0A3Q2H300_HORSE	CUX1	1501	Equus caballus	3:Protein inferred from homology	Homeobox protein cut-like	0.9998	0.9878	5	3	0	11	1	0	2	0	0	0	0	0	0	0	0	0	3	3	5	0	0	0	3886091.2	0	1947161.1	0	0	0	3886091.2	0	1947161.1	0	0	0	tr|A0A3Q2H9D5|A0A3Q2H9D5_HORSE, tr|A0A3Q2I9E5|A0A3Q2I9E5_HORSE, tr|A0A3Q2KZB0|A0A3Q2KZB0_HORSE	1944417.433	0	1944417.433	1.00E-10	-54.11018749
tr|A0A3Q2H348|A0A3Q2H348_HORSE	A0A3Q2H348	A0A3Q2H348_HORSE	MMP2	659	Equus caballus	3:Protein inferred from homology	72 kDa type IV collagenase	1	0.999	11	38	0	38	0	0	0	14	12	12	0	0	0	0	0	0	0	0	0	14	12	12	0	0	0	617860540	678283900	751261250	0	0	0	134722688	136945952	142359056	tr|A0A9L0SVZ2|A0A9L0SVZ2_HORSE	0	682468563.3	1.00E-10	682468563.3	62.5654683
tr|A0A3Q2H351|A0A3Q2H351_HORSE	A0A3Q2H351	A0A3Q2H351_HORSE	ADH5	372	Equus caballus	3:Protein inferred from homology	S-(hydroxymethyl)glutathione dehydrogenase	1	0.999	11	43	0	43	17	12	14	0	0	0	0	0	0	0	0	0	17	12	14	0	0	0	143710080	125179056	134096864	0	0	0	30720118	26960572	27760076	0	0	0	tr|A0A9L0RHX3|A0A9L0RHX3_HORSE, tr|A0A9L0S3C7|A0A9L0S3C7_HORSE, tr|A0A9L0T3R8|A0A9L0T3R8_HORSE	134328666.7	0	134328666.7	1.00E-10	-60.22047293
tr|A0A3Q2H363|A0A3Q2H363_HORSE	A0A3Q2H363	A0A3Q2H363_HORSE	DPYSL2	648	Equus caballus	1:Experimental evidence at protein level	Dihydropyrimidinase-related protein 2	1	0.999	22	69	0	89	23	24	20	0	1	1	0	0	0	0	0	0	30	31	26	0	1	1	172063728	185431088	177080976	0	22170778	27333198	33630364	34377240	33878844	0	22170778	27333198	tr|A0A9L0SPS8|A0A9L0SPS8_HORSE	178191930.7	16501325.33	178191930.7	16501325.33	-3.4327782
tr|A0A3Q2H364|A0A3Q2H364_HORSE	A0A3Q2H364	A0A3Q2H364_HORSE	ALDH3B1	482	Equus caballus	3:Protein inferred from homology	Aldehyde dehydrogenase	1	0.9984	6	14	0	20	4	5	5	0	0	0	0	0	0	0	0	0	7	6	7	0	0	0	7935134.5	4063135	4963463.5	0	0	0	2824935.5	4420196.5	3058769	0	0	0	tr|A0A3Q2HS50|A0A3Q2HS50_HORSE, tr|A0A9L0R9X0|A0A9L0R9X0_HORSE, tr|A0A9L0SCQ7|A0A9L0SCQ7_HORSE, tr|F6TZ61|F6TZ61_HORSE	5653911	0	5653911	1.00E-10	-55.65009869
tr|A0A3Q2H3A0|A0A3Q2H3A0_HORSE	A0A3Q2H3A0	A0A3Q2H3A0_HORSE	ERGIC1	303	Equus caballus	3:Protein inferred from homology	Endoplasmic reticulum-Golgi intermediate compartment protein	1	0.999	9	35	0	35	13	12	10	0	0	0	0	0	0	0	0	0	13	12	10	0	0	0	98589696	121787432	105157240	0	0	0	32429878	37242684	31323740	0	0	0	tr|A0A5F5PEI6|A0A5F5PEI6_HORSE, tr|A0A5F5PUE8|A0A5F5PUE8_HORSE, tr|A0A9L0R8Q3|A0A9L0R8Q3_HORSE, tr|A0A9L0RQB4|A0A9L0RQB4_HORSE, tr|A0A9L0SFS7|A0A9L0SFS7_HORSE, tr|A0A9L0SLG0|A0A9L0SLG0_HORSE, tr|A0A9L0SWB2|A0A9L0SWB2_HORSE, tr|A0A9L0T6P8|A0A9L0T6P8_HORSE, tr|F7DLQ7|F7DLQ7_HORSE	108511456	0	108511456	1.00E-10	-59.91255307
tr|A0A3Q2H3B0|A0A3Q2H3B0_HORSE	A0A3Q2H3B0	A0A3Q2H3B0_HORSE	FAP	735	Equus caballus	4:Protein predicted	Fibroblast activation protein alpha	1	0.999	5	10	0	10	2	3	3	0	1	1	0	0	0	0	0	0	2	3	3	0	1	1	1277276.1	0	1121514.1	0	35589232	29380288	0	0	0	0	35589232	29380288	tr|A0A3Q2HB68|A0A3Q2HB68_HORSE, tr|A0A3Q2HDD1|A0A3Q2HDD1_HORSE, tr|A0A3Q2HIS6|A0A3Q2HIS6_HORSE, tr|A0A3Q2I521|A0A3Q2I521_HORSE, tr|F6RF99|F6RF99_HORSE	799596.7333	21656506.67	799596.7333	21656506.67	4.759384157
tr|A0A3Q2H3B1|A0A3Q2H3B1_HORSE	A0A3Q2H3B1	A0A3Q2H3B1_HORSE	TEX10	833	Equus caballus	4:Protein predicted	Testis expressed 10	1	0.999	6	14	0	14	5	5	4	0	0	0	0	0	0	0	0	0	5	5	4	0	0	0	3177905	4704488	4605423	0	0	0	3177905	4704488	4012497.2	0	0	0	tr|A0A3Q2H8R1|A0A3Q2H8R1_HORSE, tr|A0A9L0QWF0|A0A9L0QWF0_HORSE, tr|A0A9L0S032|A0A9L0S032_HORSE	4162605.333	0	4162605.333	1.00E-10	-55.2083363
tr|A0A3Q2H3B3|A0A3Q2H3B3_HORSE	A0A3Q2H3B3	A0A3Q2H3B3_HORSE	FCHO2	776	Equus caballus	3:Protein inferred from homology	FCH and mu domain containing endocytic adaptor 2	0.9999	0.9961	2	4	0	4	0	2	2	0	0	0	0	0	0	0	0	0	0	2	2	0	0	0	0	0	0	0	0	0	0	0	0	0	0	0	tr|A0A3Q2H584|A0A3Q2H584_HORSE	0	0	1.00E-10	1.00E-10	0
tr|A0A3Q2H3K5|A0A3Q2H3K5_HORSE	A0A3Q2H3K5	A0A3Q2H3K5_HORSE	AGPS	664	Equus caballus	3:Protein inferred from homology	Alkylglycerone-phosphate synthase	1	0.9984	3	6	0	6	0	4	2	0	0	0	0	0	0	0	0	0	0	4	2	0	0	0	0	4105072.5	4614702.5	0	0	0	0	3233164.5	3131822.2	0	0	0	tr|A0A3Q2HGD7|A0A3Q2HGD7_HORSE, tr|A0A3Q2IDR4|A0A3Q2IDR4_HORSE, tr|A0A5F5Q0A0|A0A5F5Q0A0_HORSE, tr|A0A9L0TT61|A0A9L0TT61_HORSE, tr|F6Z5W1|F6Z5W1_HORSE	2906591.667	0	2906591.667	1.00E-10	-54.69017793
tr|A0A3Q2H3R5|A0A3Q2H3R5_HORSE	A0A3Q2H3R5	A0A3Q2H3R5_HORSE	TUBB4B	424	Equus caballus	3:Protein inferred from homology	Tubulin beta chain	1	0.999	27	620	9	690	170	181	187	29	27	26	2	2	1	2	1	1	187	203	201	36	32	31	5458005500	5118699000	4968768500	1235801730	1218161660	1207968770	878626240	733515780	726766080	315752800	288645504	311005216		5181824333	1220644053	5181824333	1220644053	-2.085817545
tr|A0A3Q2H3U1|A0A3Q2H3U1_HORSE	A0A3Q2H3U1	A0A3Q2H3U1_HORSE	ASAH1	370	Equus caballus	1:Experimental evidence at protein level	Acid ceramidase	1	0.999	3	8	0	8	2	3	3	0	0	0	0	0	0	0	0	0	2	3	3	0	0	0	3299000.2	4595360	3846986	0	0	0	3299000.2	4595360	3846986	0	0	0	tr|A0A3Q2HHA1|A0A3Q2HHA1_HORSE, tr|A0A3Q2HLX2|A0A3Q2HLX2_HORSE, tr|A0A3Q2HWL1|A0A3Q2HWL1_HORSE, tr|A0A3Q2LAZ5|A0A3Q2LAZ5_HORSE, tr|K9KEW4|K9KEW4_HORSE	3913782.067	0	3913782.067	1.00E-10	-55.11941294
tr|A0A3Q2H3U4|A0A3Q2H3U4_HORSE	A0A3Q2H3U4	A0A3Q2H3U4_HORSE	FAM107B	173	Equus caballus	4:Protein predicted	Family with sequence similarity 107 member B	1	0.999	6	26	0	26	8	9	9	0	0	0	0	0	0	0	0	0	8	9	9	0	0	0	35923092	40279252	39914292	0	0	0	11247155	12650752	13327722	0	0	0	tr|A0A3Q2I0F5|A0A3Q2I0F5_HORSE, tr|A0A9L0RHR6|A0A9L0RHR6_HORSE, tr|A0A9L0RN60|A0A9L0RN60_HORSE, tr|A0A9L0SIN7|A0A9L0SIN7_HORSE, tr|A0A9L0SIW0|A0A9L0SIW0_HORSE, tr|A0A9L0SJH2|A0A9L0SJH2_HORSE, tr|A0A9L0T1Q0|A0A9L0T1Q0_HORSE, tr|A0A9L0TP01|A0A9L0TP01_HORSE, tr|F7CHN8|F7CHN8_HORSE	38705545.33	0	38705545.33	1.00E-10	-58.42531789
tr|A0A3Q2H3Y3|A0A3Q2H3Y3_HORSE	A0A3Q2H3Y3	A0A3Q2H3Y3_HORSE	NSF	739	Equus caballus	3:Protein inferred from homology	Vesicle-fusing ATPase	1	0.999	16	41	0	41	12	15	14	0	0	0	0	0	0	0	0	0	12	15	14	0	0	0	50132044	59850956	61535800	0	0	0	12412709	13431105	13827089	0	0	0	tr|A0A3Q2I6N2|A0A3Q2I6N2_HORSE, tr|A0A3Q2KKA7|A0A3Q2KKA7_HORSE, tr|A0A3Q2LNJ4|A0A3Q2LNJ4_HORSE, tr|F7DGE2|F7DGE2_HORSE, tr|K9K2D9|K9K2D9_HORSE	57172933.33	0	57172933.33	1.00E-10	-58.98810992
tr|A0A3Q2H3Z7|A0A3Q2H3Z7_HORSE	A0A3Q2H3Z7	A0A3Q2H3Z7_HORSE	ARHGEF1	926	Equus caballus	4:Protein predicted	Rho guanine nucleotide exchange factor 1	1	0.999	16	52	0	52	17	17	18	0	0	0	0	0	0	0	0	0	17	17	18	0	0	0	40593732	49639632	36718704	0	0	0	7625478.5	8123456	10605178	0	0	0	tr|A0A3Q2HWU0|A0A3Q2HWU0_HORSE, tr|A0A3Q2I949|A0A3Q2I949_HORSE, tr|A0A5F5PES5|A0A5F5PES5_HORSE	42317356	0	42317356	1.00E-10	-58.5540271
tr|A0A3Q2H467|A0A3Q2H467_HORSE	A0A3Q2H467	A0A3Q2H467_HORSE	CTBP2	445	Equus caballus	3:Protein inferred from homology	C-terminal binding protein 2	1	0.999	7	19	0	29	9	6	4	0	0	0	0	0	0	0	0	0	14	9	6	0	0	0	28592462	24932666	33714304	0	0	0	8034207.5	8234176.5	9505585	0	0	0	tr|A0A9L0RKL6|A0A9L0RKL6_HORSE, tr|A0A9L0RZ87|A0A9L0RZ87_HORSE, tr|A0A9L0TCK3|A0A9L0TCK3_HORSE, tr|F6VV85|F6VV85_HORSE	29079810.67	0	29079810.67	1.00E-10	-58.01279549
tr|A0A3Q2H479|A0A3Q2H479_HORSE	A0A3Q2H479	A0A3Q2H479_HORSE	KLC4	569	Equus caballus	1:Experimental evidence at protein level	Kinesin light chain	1	0.9987	9	10	0	21	4	3	3	0	0	0	0	0	0	0	0	0	8	6	7	0	0	0	16307003	17980906	15631380	0	0	0	6098511	6241314	5533171	0	0	0	tr|A0A3Q2H8B3|A0A3Q2H8B3_HORSE	16639763	0	16639763	1.00E-10	-57.2074125
tr|A0A3Q2H482|A0A3Q2H482_HORSE	A0A3Q2H482	A0A3Q2H482_HORSE	LOX	419	Equus caballus	3:Protein inferred from homology	Lysyl oxidase homolog	1	0.999	4	26	0	26	4	3	4	8	4	3	0	0	0	0	0	0	4	3	4	8	4	3	40986316	47713036	45516816	437429632	385482784	444122240	25350490	30816312	36768872	283921504	289770080	282798848	tr|A0A9L0SQ19|A0A9L0SQ19_HORSE	44738722.67	422344885.3	44738722.67	422344885.3	3.238825608
tr|A0A3Q2H494|A0A3Q2H494_HORSE	A0A3Q2H494	A0A3Q2H494_HORSE	MON2	1692	Equus caballus	3:Protein inferred from homology	Protein MON2 homolog	1	0.999	12	23	0	23	9	7	7	0	0	0	0	0	0	0	0	0	9	7	7	0	0	0	29115930	23400392	14488685	0	0	0	5848440	5875840.5	5736618.5	0	0	0	tr|A0A3Q2H4A9|A0A3Q2H4A9_HORSE, tr|A0A3Q2LF65|A0A3Q2LF65_HORSE, tr|A0A5F5PL66|A0A5F5PL66_HORSE, tr|A0A9L0RC01|A0A9L0RC01_HORSE, tr|F6S2H4|F6S2H4_HORSE	22335002.33	0	22335002.33	1.00E-10	-57.63208402
tr|A0A3Q2H4F7|A0A3Q2H4F7_HORSE	A0A3Q2H4F7	A0A3Q2H4F7_HORSE	PDHX	505	Equus caballus	1:Experimental evidence at protein level	Dihydrolipoamide acetyltransferase component of pyruvate dehydrogenase complex	1	0.9965	3	9	0	9	3	4	2	0	0	0	0	0	0	0	0	0	3	4	2	0	0	0	4023431	2924689	3804515.5	0	0	0	2049558.8	2304304.5	1961611.5	0	0	0	tr|A0A3Q2I3Q8|A0A3Q2I3Q8_HORSE, tr|A0A9L0R5Q4|A0A9L0R5Q4_HORSE, tr|A0A9L0SH20|A0A9L0SH20_HORSE, tr|A0A9L0SU38|A0A9L0SU38_HORSE, tr|F6WGW9|F6WGW9_HORSE	3584211.833	0	3584211.833	1.00E-10	-54.99250542
tr|A0A3Q2H4G3|A0A3Q2H4G3_HORSE	A0A3Q2H4G3	A0A3Q2H4G3_HORSE	COMMD10	229	Equus caballus	4:Protein predicted	COMM domain containing 10	0.9997	0.9962	2	3	0	3	2	1	0	0	0	0	0	0	0	0	0	0	2	1	0	0	0	0	0	0	0	0	0	0	0	0	0	0	0	0	tr|A0A3Q2I3C6|A0A3Q2I3C6_HORSE, tr|A0A3Q2IK81|A0A3Q2IK81_HORSE, tr|A0A9L0R157|A0A9L0R157_HORSE, tr|A0A9L0RRT8|A0A9L0RRT8_HORSE, tr|F6U5L1|F6U5L1_HORSE	0	0	1.00E-10	1.00E-10	0
tr|A0A3Q2H4G7|A0A3Q2H4G7_HORSE	A0A3Q2H4G7	A0A3Q2H4G7_HORSE	PFKP	842	Equus caballus	1:Experimental evidence at protein level	ATP-dependent 6-phosphofructokinase	1	0.999	30	157	0	204	56	51	46	2	1	1	0	0	0	0	0	0	68	66	62	3	2	3	624130620	652094080	680776640	0	0	0	81587688	80707024	81355536	0	0	0	tr|A0A3Q2H4I5|A0A3Q2H4I5_HORSE, tr|F6U4P2|F6U4P2_HORSE	652333780	0	652333780	1.00E-10	-62.50031605
tr|A0A3Q2H4I7|A0A3Q2H4I7_HORSE	A0A3Q2H4I7	A0A3Q2H4I7_HORSE	SON	2306	Equus caballus	4:Protein predicted	SON DNA and RNA binding protein	1	0.999	6	13	0	13	3	4	6	0	0	0	0	0	0	0	0	0	3	4	6	0	0	0	9893311	4144952.8	3358204.5	0	0	0	4484629	3526110.8	3892118	0	0	0	tr|A0A5F5PNA0|A0A5F5PNA0_HORSE, tr|A0A5F5PQV1|A0A5F5PQV1_HORSE, tr|F7DA69|F7DA69_HORSE	5798822.767	0	5798822.767	1.00E-10	-55.68660956
tr|A0A3Q2H4I8|A0A3Q2H4I8_HORSE	A0A3Q2H4I8	A0A3Q2H4I8_HORSE	SLC4A2	1172	Equus caballus	3:Protein inferred from homology	Anion exchange protein	1	0.9984	3	6	0	6	1	4	1	0	0	0	0	0	0	0	0	0	1	4	1	0	0	0	0	8321799	6547106	0	0	0	0	8321799	6547106	0	0	0	tr|A0A5F5PI17|A0A5F5PI17_HORSE, tr|A0A5F5PS11|A0A5F5PS11_HORSE, tr|A0A5F5PUJ3|A0A5F5PUJ3_HORSE, tr|A0A9L0S8E6|A0A9L0S8E6_HORSE, tr|A0A9L0SMP8|A0A9L0SMP8_HORSE, tr|F6QU34|F6QU34_HORSE	4956301.667	0	4956301.667	1.00E-10	-55.46011352
tr|A0A3Q2H4K7|A0A3Q2H4K7_HORSE	A0A3Q2H4K7	A0A3Q2H4K7_HORSE	DRG2	398	Equus caballus	1:Experimental evidence at protein level	Developmentally regulated GTP binding protein 2	1	0.9985	4	12	0	14	5	4	3	0	0	0	0	0	0	0	0	0	6	4	4	0	0	0	10906860	11168650	10745902	0	0	0	6711004	6822941.5	6756371	0	0	0	tr|A0A9L0R3F2|A0A9L0R3F2_HORSE, tr|A0A9L0RJI9|A0A9L0RJI9_HORSE, tr|A0A9L0S822|A0A9L0S822_HORSE, tr|A0A9L0SD69|A0A9L0SD69_HORSE, tr|A0A9L0T2P5|A0A9L0T2P5_HORSE, tr|F7BNG0|F7BNG0_HORSE	10940470.67	0	10940470.67	1.00E-10	-56.60245242
tr|A0A3Q2H4K8|A0A3Q2H4K8_HORSE	A0A3Q2H4K8	A0A3Q2H4K8_HORSE	TRAPPC11	1081	Equus caballus	3:Protein inferred from homology	Trafficking protein particle complex subunit 11	1	0.9951	2	4	0	4	1	2	1	0	0	0	0	0	0	0	0	0	1	2	1	0	0	0	3192032.8	0	4384999.5	0	0	0	3192032.8	0	4384999.5	0	0	0	tr|A0A3Q2HK11|A0A3Q2HK11_HORSE, tr|A0A9L0RTM5|A0A9L0RTM5_HORSE, tr|A0A9L0SZA5|A0A9L0SZA5_HORSE, tr|F6TWF2|F6TWF2_HORSE	2525677.433	0	2525677.433	1.00E-10	-54.48751992
tr|A0A3Q2H4M1|A0A3Q2H4M1_HORSE	A0A3Q2H4M1	A0A3Q2H4M1_HORSE	ACLY	1047	Equus caballus	1:Experimental evidence at protein level	ATP-citrate synthase	1	0.999	45	277	0	277	87	89	85	6	4	6	0	0	0	0	0	0	87	89	85	6	4	6	713930620	664408260	649944260	134869040	82738168	97896688	51695816	43048596	43316020	42590952	31829180	39900840		676094380	105167965.3	676094380	105167965.3	-2.684529335
tr|A0A3Q2H4N1|A0A3Q2H4N1_HORSE	A0A3Q2H4N1	A0A3Q2H4N1_HORSE	MYL10	147	Equus caballus	4:Protein predicted	Myosin light chain 10	1	0.9988	2	6	6	6	1	2	3	0	0	0	1	2	3	0	0	0	1	2	3	0	0	0	3800548	8774139	7637113	0	0	0	3800548	8774139	7637113	0	0	0		6737266.667	0	6737266.667	1.00E-10	-55.90301292
tr|A0A3Q2H4S1|A0A3Q2H4S1_HORSE	A0A3Q2H4S1	A0A3Q2H4S1_HORSE	CPT1A	799	Equus caballus	3:Protein inferred from homology	Carnitine palmitoyltransferase 1A	1	0.999	5	15	0	15	3	5	5	1	1	0	0	0	0	0	0	0	3	5	5	1	1	0	37993868	36907364	11780878	22145952	0	0	20154872	21684884	22175074	15277239	0	0	tr|A0A3Q2H894|A0A3Q2H894_HORSE, tr|A0A5F5PXB1|A0A5F5PXB1_HORSE, tr|A0A9L0R6V6|A0A9L0R6V6_HORSE, tr|A0A9L0RAJ7|A0A9L0RAJ7_HORSE, tr|A0A9L0RCI1|A0A9L0RCI1_HORSE, tr|A0A9L0SIP2|A0A9L0SIP2_HORSE, tr|A0A9L0SYV6|A0A9L0SYV6_HORSE, tr|A0A9L0T3W9|A0A9L0T3W9_HORSE, tr|F6SAW2|F6SAW2_HORSE	28894036.67	7381984	28894036.67	7381984	-1.968691255
tr|A0A3Q2H4T2|A0A3Q2H4T2_HORSE	A0A3Q2H4T2	A0A3Q2H4T2_HORSE	ACTR3B	424	Equus caballus	3:Protein inferred from homology	Actin related protein 3B	0.9934	0.9898	6	2	0	22	0	2	0	0	0	0	0	0	0	0	0	0	5	7	7	1	0	2	27567928	23908912	0	0	0	0	27567928	23908912	0	0	0	0	tr|A0A3Q2HH93|A0A3Q2HH93_HORSE, tr|A0A3Q2HP51|A0A3Q2HP51_HORSE, tr|A0A3Q2KSC7|A0A3Q2KSC7_HORSE, tr|A0A5F5PG39|A0A5F5PG39_HORSE, tr|A0A9L0SAS2|A0A9L0SAS2_HORSE, tr|A0A9L0TPK8|A0A9L0TPK8_HORSE, tr|F6RTZ0|F6RTZ0_HORSE	17158946.67	0	17158946.67	1.00E-10	-57.25173861
tr|A0A3Q2H4T8|A0A3Q2H4T8_HORSE	A0A3Q2H4T8	A0A3Q2H4T8_HORSE	HUWE1	4268	Equus caballus	3:Protein inferred from homology	HECT-type E3 ubiquitin transferase	1	0.999	29	76	0	76	24	23	24	1	2	2	0	0	0	0	0	0	24	23	24	1	2	2	75121712	81340352	75956568	0	21207950	19505518	10132365	10691189	10218419	0	31473084	28946636	tr|A0A3Q2HF72|A0A3Q2HF72_HORSE, tr|A0A3Q2HWQ7|A0A3Q2HWQ7_HORSE	77472877.33	13571156	77472877.33	13571156	-2.513147706
tr|A0A3Q2H4U4|A0A3Q2H4U4_HORSE	A0A3Q2H4U4	A0A3Q2H4U4_HORSE	MARK2	779	Equus caballus	3:Protein inferred from homology	non-specific serine/threonine protein kinase	1	0.9978	4	10	0	10	4	3	3	0	0	0	0	0	0	0	0	0	4	3	3	0	0	0	3034156.8	8727421	3742192	0	0	0	3034156.8	8727421	3742192	0	0	0	tr|A0A9L0RS62|A0A9L0RS62_HORSE, tr|A0A9L0TM50|A0A9L0TM50_HORSE	5167923.267	0	5167923.267	1.00E-10	-55.52043417
tr|A0A3Q2H4Y2|A0A3Q2H4Y2_HORSE	A0A3Q2H4Y2	A0A3Q2H4Y2_HORSE	BIN1	519	Equus caballus	1:Experimental evidence at protein level	Bridging integrator 1	1	0.999	7	12	0	12	2	4	6	0	0	0	0	0	0	0	0	0	2	4	6	0	0	0	34002056	29215490	31625782	0	0	0	22990890	22730252	22724314	0	0	0	tr|A0A3Q2HJZ5|A0A3Q2HJZ5_HORSE, tr|A0A3Q2HSE2|A0A3Q2HSE2_HORSE, tr|A0A3Q2HTK0|A0A3Q2HTK0_HORSE, tr|A0A3Q2HXV9|A0A3Q2HXV9_HORSE, tr|A0A3Q2IC97|A0A3Q2IC97_HORSE, tr|A0A3Q2KPL5|A0A3Q2KPL5_HORSE, tr|A0A3Q2LCX2|A0A3Q2LCX2_HORSE, tr|A0A9L0SNM6|A0A9L0SNM6_HORSE, tr|F7CPT0|F7CPT0_HORSE	31614442.67	0	31614442.67	1.00E-10	-58.1333614
tr|A0A3Q2H4Z6|A0A3Q2H4Z6_HORSE	A0A3Q2H4Z6	A0A3Q2H4Z6_HORSE	CDK17	513	Equus caballus	3:Protein inferred from homology	Cyclin dependent kinase 17	0.9999	0.9911	4	8	0	12	2	4	2	0	0	0	0	0	0	0	0	0	3	6	3	0	0	0	17073360	18956882	21310998	0	0	0	15299435	19350242	19724496	0	0	0	tr|A0A3Q2HA95|A0A3Q2HA95_HORSE, tr|A0A9L0TFA4|A0A9L0TFA4_HORSE, tr|F6Z1J1|F6Z1J1_HORSE	19113746.67	0	19113746.67	1.00E-10	-57.40738822
tr|A0A3Q2H4Z9|A0A3Q2H4Z9_HORSE	A0A3Q2H4Z9	A0A3Q2H4Z9_HORSE	LOC111772123	142	Equus caballus	3:Protein inferred from homology	NADH dehydrogenase [ubiquinone] 1 alpha subcomplex subunit 2	1	0.999	4	11	0	11	3	3	5	0	0	0	0	0	0	0	0	0	3	3	5	0	0	0	9179547	9492489	33580200	0	0	0	8708671	8892210	8785390	0	0	0	tr|A0A3Q2H5D9|A0A3Q2H5D9_HORSE	17417412	0	17417412	1.00E-10	-57.27330789
tr|A0A3Q2H514|A0A3Q2H514_HORSE	A0A3Q2H514	A0A3Q2H514_HORSE	CLIC4	278	Equus caballus	1:Experimental evidence at protein level	Chloride intracellular channel protein	1	0.999	19	124	0	124	36	42	34	5	3	4	0	0	0	0	0	0	36	42	34	5	3	4	702968000	661512260	643476800	142743920	101590624	90446144	133805560	125678488	123438080	96398864	70889392	63276696	tr|F6QHY8|F6QHY8_HORSE	669319020	111593562.7	669319020	111593562.7	-2.584440205
tr|A0A3Q2H537|A0A3Q2H537_HORSE	A0A3Q2H537	A0A3Q2H537_HORSE	TAB1	536	Equus caballus	4:Protein predicted	TGF-beta activated kinase 1 (MAP3K7) binding protein 1	1	0.9988	6	14	0	14	5	5	4	0	0	0	0	0	0	0	0	0	5	5	4	0	0	0	5903634	15568715	7760187	0	0	0	4816546	5334654.5	6600234	0	0	0	tr|A0A9L0SEH5|A0A9L0SEH5_HORSE, tr|F6PKV9|F6PKV9_HORSE	9744178.667	0	9744178.667	1.00E-10	-56.4353901
tr|A0A3Q2H544|A0A3Q2H544_HORSE	A0A3Q2H544	A0A3Q2H544_HORSE	DNM1	863	Equus caballus	3:Protein inferred from homology	dynamin GTPase	1	0.9988	10	14	0	47	4	6	4	0	0	0	0	0	0	0	0	0	16	15	15	1	0	0	13832960	24981532	12859685	0	0	0	7068521	8889915	6822391	0	0	0	tr|A0A3Q2HD52|A0A3Q2HD52_HORSE, tr|A0A9L0RJX2|A0A9L0RJX2_HORSE	17224725.67	0	17224725.67	1.00E-10	-57.25725862
tr|A0A3Q2H546|A0A3Q2H546_HORSE	A0A3Q2H546	A0A3Q2H546_HORSE	TPM2	309	Equus caballus	1:Experimental evidence at protein level	Tropomyosin 2	0.9951	0.999	32	212	1	637	47	52	43	23	21	26	0	1	0	0	0	0	147	157	151	62	60	60	2866135810	3353158140	3157052420	2669489660	3214724610	3195828480	1549897730	1778107650	1661138940	1446585090	1727106050	1899537540		3125448790	3026680917	3125448790	3026680917	-0.046326775
tr|A0A3Q2H5D3|A0A3Q2H5D3_HORSE	A0A3Q2H5D3	A0A3Q2H5D3_HORSE	PPP6R3	850	Equus caballus	3:Protein inferred from homology	Protein phosphatase 6 regulatory subunit 3	1	0.9988	5	7	0	7	3	3	1	0	0	0	0	0	0	0	0	0	3	3	1	0	0	0	24900300	24686462	31749878	0	0	0	22344504	24686462	25923382	0	0	0	tr|A0A3Q2HLD9|A0A3Q2HLD9_HORSE, tr|A0A3Q2IBH7|A0A3Q2IBH7_HORSE, tr|A0A5F5PUG5|A0A5F5PUG5_HORSE, tr|A0A9L0SEA5|A0A9L0SEA5_HORSE, tr|A9CS55|A9CS55_HORSE, tr|A9CS58|A9CS58_HORSE, tr|A9CS61|A9CS61_HORSE	27112213.33	0	27112213.33	1.00E-10	-57.91172051
tr|A0A3Q2H5D6|A0A3Q2H5D6_HORSE	A0A3Q2H5D6	A0A3Q2H5D6_HORSE	FABP3	169	Equus caballus	1:Experimental evidence at protein level	Fatty acid binding protein 3	1	0.9985	2	4	0	4	1	2	1	0	0	0	0	0	0	0	0	0	1	2	1	0	0	0	1757669.4	1384758.2	1695194.9	0	0	0	1757669.4	1384758.2	1695194.9	0	0	0	tr|A0A3Q2IC59|A0A3Q2IC59_HORSE, tr|F6Q6W4|F6Q6W4_HORSE	1612540.833	0	1612540.833	1.00E-10	-53.84018521
tr|A0A3Q2H5D7|A0A3Q2H5D7_HORSE	A0A3Q2H5D7	A0A3Q2H5D7_HORSE	ACADM	426	Equus caballus	1:Experimental evidence at protein level	Medium-chain specific acyl-CoA dehydrogenase, mitochondrial	1	0.9983	4	6	0	6	2	3	1	0	0	0	0	0	0	0	0	0	2	3	1	0	0	0	6268158.5	13889825	7565372	0	0	0	6873262	6569351.5	8295703.5	0	0	0	tr|A0A3Q2HSC8|A0A3Q2HSC8_HORSE, tr|A0A3Q2HVF7|A0A3Q2HVF7_HORSE, tr|A0A9L0RKP1|A0A9L0RKP1_HORSE, tr|K9K3Y1|K9K3Y1_HORSE	9241118.5	0	9241118.5	1.00E-10	-56.358917
tr|A0A3Q2H5J5|A0A3Q2H5J5_HORSE	A0A3Q2H5J5	A0A3Q2H5J5_HORSE	RAB10	200	Equus caballus	1:Experimental evidence at protein level	RAB10, member RAS onco family	1	0.999	8	26	4	68	8	6	6	2	3	1	2	0	2	0	0	0	17	11	15	8	8	9	144206848	114032472	109939736	68678360	139262912	25584938	78513776	63532108	62702716	52732268	38990852	32841398		122726352	77842070	122726352	77842070	-0.65682308
tr|A0A3Q2H5J8|A0A3Q2H5J8_HORSE	A0A3Q2H5J8	A0A3Q2H5J8_HORSE	DYNC1LI2	490	Equus caballus	1:Experimental evidence at protein level	Dynein light intermediate chain	1	0.999	15	42	0	48	13	15	14	0	0	0	0	0	0	0	0	0	15	18	15	0	0	0	88974088	89475048	81776536	0	0	0	19620872	19152056	18652862	0	0	0	tr|A0A3Q2I4J7|A0A3Q2I4J7_HORSE, tr|A0A9L0T2M8|A0A9L0T2M8_HORSE, tr|A0A9L0TBH1|A0A9L0TBH1_HORSE	86741890.67	0	86741890.67	1.00E-10	-59.5895065
tr|A0A3Q2H5M8|A0A3Q2H5M8_HORSE	A0A3Q2H5M8	A0A3Q2H5M8_HORSE	ESYT2	898	Equus caballus	3:Protein inferred from homology	Extended synaptotagmin 2	1	0.999	23	124	0	124	41	43	40	0	0	0	0	0	0	0	0	0	41	43	40	0	0	0	261416064	288989120	276009504	0	0	0	28171818	26712774	28070832	0	0	0	tr|A0A3Q2IAL9|A0A3Q2IAL9_HORSE, tr|H9GZT7|H9GZT7_HORSE	275471562.7	0	275471562.7	1.00E-10	-61.2566091
tr|A0A3Q2H5Q5|A0A3Q2H5Q5_HORSE	A0A3Q2H5Q5	A0A3Q2H5Q5_HORSE	SEC23B	738	Equus caballus	3:Protein inferred from homology	Protein transport protein SEC23	1	0.999	18	65	0	88	22	20	23	0	0	0	0	0	0	0	0	0	29	28	30	0	0	1	124591312	115405880	116502072	0	0	0	24811332	27901418	29566668	0	0	0	tr|A0A5F5Q208|A0A5F5Q208_HORSE	118833088	0	118833088	1.00E-10	-60.04364231
tr|A0A3Q2H5Q7|A0A3Q2H5Q7_HORSE	A0A3Q2H5Q7	A0A3Q2H5Q7_HORSE	AFDN	1665	Equus caballus	4:Protein predicted	Afadin, adherens junction formation factor	1	0.9976	4	16	0	16	5	5	6	0	0	0	0	0	0	0	0	0	5	5	6	0	0	0	4002484.5	3220280.5	2556530.5	0	0	0	4002484.5	3220280.5	2556530.5	0	0	0	tr|A0A3Q2I4X5|A0A3Q2I4X5_HORSE	3259765.167	0	3259765.167	1.00E-10	-54.85561755
tr|A0A3Q2H5S0|A0A3Q2H5S0_HORSE	A0A3Q2H5S0	A0A3Q2H5S0_HORSE	PSMD2	820	Equus caballus	1:Experimental evidence at protein level	26S proteasome non-ATPase regulatory subunit 2	1	0.9984	29	10	10	146	3	3	4	0	0	0	3	3	4	0	0	0	39	49	43	7	4	4	35985220	48790008	48102648	0	0	0	23458706	28123728	27426954	0	0	0		44292625.33	0	44292625.33	1.00E-10	-58.61984412
tr|A0A3Q2H5S6|A0A3Q2H5S6_HORSE	A0A3Q2H5S6	A0A3Q2H5S6_HORSE	UBTF	891	Equus caballus	4:Protein predicted	Upstream binding transcription factor	1	0.9988	5	7	0	7	1	4	2	0	0	0	0	0	0	0	0	0	1	4	2	0	0	0	21183098	24804700	21235710	0	0	0	8010314	10000704	8282413	0	0	0	tr|A0A3Q2H7Q0|A0A3Q2H7Q0_HORSE, tr|A0A5F5PQ46|A0A5F5PQ46_HORSE, tr|F7DY73|F7DY73_HORSE	22407836	0	22407836	1.00E-10	-57.63678094
tr|A0A3Q2H5Z6|A0A3Q2H5Z6_HORSE	A0A3Q2H5Z6	A0A3Q2H5Z6_HORSE	SEC23A	765	Equus caballus	1:Experimental evidence at protein level	Protein transport protein SEC23	1	0.999	20	104	0	104	34	31	37	1	0	1	0	0	0	0	0	0	34	31	37	1	0	1	455673632	458162688	434018464	96145416	0	11980916	52821596	46821104	43675808	241226240	0	27726070	tr|A0A3Q2H8J6|A0A3Q2H8J6_HORSE, tr|A0A3Q2KZM7|A0A3Q2KZM7_HORSE, tr|A0A5F5PUF9|A0A5F5PUF9_HORSE	449284928	36042110.67	449284928	36042110.67	-3.639875261
tr|A0A3Q2H604|A0A3Q2H604_HORSE	A0A3Q2H604	A0A3Q2H604_HORSE	MRE11	681	Equus caballus	3:Protein inferred from homology	Double-strand break repair protein	1	0.999	4	6	0	6	2	1	3	0	0	0	0	0	0	0	0	0	2	1	3	0	0	0	23362280	7950468.5	3205052.8	0	0	0	6332779.5	6125851	4998670.5	0	0	0	tr|A0A9L0RYG0|A0A9L0RYG0_HORSE, tr|A0A9L0S820|A0A9L0S820_HORSE, tr|A0A9L0TUW0|A0A9L0TUW0_HORSE, tr|F7C5K8|F7C5K8_HORSE	11505933.77	0	11505933.77	1.00E-10	-56.67515568
tr|A0A3Q2H613|A0A3Q2H613_HORSE	A0A3Q2H613	A0A3Q2H613_HORSE	LOC100051754	110	Equus caballus	1:Experimental evidence at protein level	Prothymosin alpha	0.9998	0.999	4	25	0	79	3	7	8	3	2	2	0	0	0	0	0	0	10	14	19	16	9	11	325562336	372940128	380243392	1229085180	1193305600	1218470020	325562336	372940128	380243392	1229085180	1193305600	1218470020	tr|A0A9L0RT66|A0A9L0RT66_HORSE	359581952	1213620267	359581952	1213620267	1.754924566
tr|A0A3Q2H622|A0A3Q2H622_HORSE	A0A3Q2H622	A0A3Q2H622_HORSE	ACACA	2288	Equus caballus	4:Protein predicted	Acetyl-CoA carboxylase 1	1	0.9988	7	15	0	15	2	7	6	0	0	0	0	0	0	0	0	0	2	7	6	0	0	0	1403609.8	1773425.6	2140560.5	0	0	0	1541151.9	1525756.1	1189785.2	0	0	0	tr|A0A3Q2I204|A0A3Q2I204_HORSE, tr|A0A3Q2I2C6|A0A3Q2I2C6_HORSE, tr|A0A3Q2L9M0|A0A3Q2L9M0_HORSE, tr|A0A5F5Q212|A0A5F5Q212_HORSE, tr|A0A9L0R7I0|A0A9L0R7I0_HORSE, tr|A0A9L0RFL9|A0A9L0RFL9_HORSE, tr|A0A9L0RJX5|A0A9L0RJX5_HORSE, tr|F6RIW1|F6RIW1_HORSE	1772531.967	0	1772531.967	1.00E-10	-53.97666116
tr|A0A3Q2H659|A0A3Q2H659_HORSE	A0A3Q2H659	A0A3Q2H659_HORSE	AKAP12	1742	Equus caballus	1:Experimental evidence at protein level	A-kinase anchoring protein 12	1	0.999	34	140	0	140	40	53	41	2	3	1	0	0	0	0	0	0	40	53	41	2	3	1	256323328	307747936	251955552	7805622.5	0	0	21199940	20056696	20096336	13562809	0	0	tr|F6XA38|F6XA38_HORSE	272008938.7	2601874.167	272008938.7	2601874.167	-6.70795906
tr|A0A3Q2H663|A0A3Q2H663_HORSE	A0A3Q2H663	A0A3Q2H663_HORSE	PABPN1	296	Equus caballus	1:Experimental evidence at protein level	Poly(A) binding protein nuclear 1	1	0.999	7	23	9	23	6	10	7	0	0	0	2	5	2	0	0	0	6	10	7	0	0	0	46531996	42317020	42749352	0	0	0	18440138	19446798	16250591	0	0	0		43866122.67	0	43866122.67	1.00E-10	-58.60588481
tr|A0A3Q2H6B2|A0A3Q2H6B2_HORSE	A0A3Q2H6B2	A0A3Q2H6B2_HORSE	ARFGAP2	492	Equus caballus	1:Experimental evidence at protein level	ADP-ribosylation factor GTPase-activating protein 2	1	0.9989	5	8	0	13	3	2	3	0	0	0	0	0	0	0	0	0	4	3	6	0	0	0	8920099	6320102.5	8958238	0	0	0	4695201.5	4187922	4730843	0	0	0	tr|A0A3Q2HR20|A0A3Q2HR20_HORSE, tr|A0A3Q2KNS6|A0A3Q2KNS6_HORSE, tr|A0A9L0RS70|A0A9L0RS70_HORSE, tr|A0A9L0S1X3|A0A9L0S1X3_HORSE	8066146.5	0	8066146.5	1.00E-10	-56.16272913
tr|A0A3Q2H6B6|A0A3Q2H6B6_HORSE	A0A3Q2H6B6	A0A3Q2H6B6_HORSE	SCPEP1	455	Equus caballus	1:Experimental evidence at protein level	Carboxypeptidase	1	0.9983	3	13	0	13	5	4	4	0	0	0	0	0	0	0	0	0	5	4	4	0	0	0	7133269	7107041	6992889.5	0	0	0	4610204	3649098.8	3731210	0	0	0	tr|A0A3Q2H8C2|A0A3Q2H8C2_HORSE, tr|A0A5F5PK89|A0A5F5PK89_HORSE, tr|F7ACF3|F7ACF3_HORSE	7077733.167	0	7077733.167	1.00E-10	-55.97413689
tr|A0A3Q2H6E2|A0A3Q2H6E2_HORSE	A0A3Q2H6E2	A0A3Q2H6E2_HORSE	STBD1	325	Equus caballus	1:Experimental evidence at protein level	Starch binding domain 1	1	0.999	11	33	0	33	9	16	8	0	0	0	0	0	0	0	0	0	9	16	8	0	0	0	47544840	60027740	61783968	0	0	0	20721576	24090646	23952190	0	0	0	tr|A0A9L0RF51|A0A9L0RF51_HORSE, tr|A0A9L0RI06|A0A9L0RI06_HORSE, tr|A0A9L0RIQ8|A0A9L0RIQ8_HORSE	56452182.67	0	56452182.67	1.00E-10	-58.96980698
tr|A0A3Q2H6E4|A0A3Q2H6E4_HORSE	A0A3Q2H6E4	A0A3Q2H6E4_HORSE	SFPQ	708	Equus caballus	1:Experimental evidence at protein level	Splicing factor proline and glutamine rich	1	0.999	20	100	7	100	36	31	33	0	0	0	3	3	1	0	0	0	36	31	33	0	0	0	680528580	708550460	684725630	0	0	0	154415392	137380944	138610976	0	0	0		691268223.3	0	691268223.3	1.00E-10	-62.58395132
tr|A0A3Q2H6F3|A0A3Q2H6F3_HORSE	A0A3Q2H6F3	A0A3Q2H6F3_HORSE	TBC1D9B	1282	Equus caballus	4:Protein predicted	TBC1 domain family member 9B	1	0.9989	6	10	0	10	3	2	5	0	0	0	0	0	0	0	0	0	3	2	5	0	0	0	2713761.2	3168124.5	4825685	0	0	0	2713761.2	3168124.5	3303033.5	0	0	0	tr|A0A3Q2I8J8|A0A3Q2I8J8_HORSE, tr|A0A3Q2L6Z2|A0A3Q2L6Z2_HORSE, tr|F6R2P6|F6R2P6_HORSE	3569190.233	0	3569190.233	1.00E-10	-54.98644632
tr|A0A3Q2H6G8|A0A3Q2H6G8_HORSE	A0A3Q2H6G8	A0A3Q2H6G8_HORSE	KANK1	1194	Equus caballus	4:Protein predicted	KN motif and ankyrin repeat domains 1	1	0.9905	4	3	0	5	1	0	2	0	0	0	0	0	0	0	0	0	2	1	2	0	0	0	1263657.9	1048593.8	1902478.2	0	0	0	1263657.9	1048593.8	1902478.2	0	0	0	tr|A0A3Q2IB96|A0A3Q2IB96_HORSE, tr|A0A3Q2KX75|A0A3Q2KX75_HORSE, tr|A0A9L0SG35|A0A9L0SG35_HORSE, tr|A0A9L0SVC7|A0A9L0SVC7_HORSE, tr|F6QI97|F6QI97_HORSE, tr|J3S810|J3S810_HORSE	1404909.967	0	1404909.967	1.00E-10	-53.6413272
tr|A0A3Q2H6I3|A0A3Q2H6I3_HORSE	A0A3Q2H6I3	A0A3Q2H6I3_HORSE	CASK	895	Equus caballus	3:Protein inferred from homology	Calcium/calmodulin dependent serine protein kinase	1	0.999	13	36	0	36	11	15	10	0	0	0	0	0	0	0	0	0	11	15	10	0	0	0	33807468	78900304	33517844	0	0	0	12892799	14965591	13785211	0	0	0	tr|A0A3Q2HQM5|A0A3Q2HQM5_HORSE, tr|A0A3Q2HV90|A0A3Q2HV90_HORSE	48741872	0	48741872	1.00E-10	-58.75793927
tr|A0A3Q2H6I7|A0A3Q2H6I7_HORSE	A0A3Q2H6I7	A0A3Q2H6I7_HORSE	ZMPSTE24	424	Equus caballus	3:Protein inferred from homology	CAAX prenyl protease	1	0.999	7	22	0	22	7	8	7	0	0	0	0	0	0	0	0	0	7	8	7	0	0	0	32304420	28546508	144626688	0	0	0	21051284	18539512	18269078	0	0	0	tr|A0A9L0RED5|A0A9L0RED5_HORSE, tr|F6WEU3|F6WEU3_HORSE, tr|K9KEX5|K9KEX5_HORSE	68492538.67	0	68492538.67	1.00E-10	-59.24872445
tr|A0A3Q2H6P0|A0A3Q2H6P0_HORSE	A0A3Q2H6P0	A0A3Q2H6P0_HORSE	RAPH1	574	Equus caballus	4:Protein predicted	Ras association (RalGDS/AF-6) and pleckstrin homology domains 1	1	0.9968	2	2	0	2	1	0	1	0	0	0	0	0	0	0	0	0	1	0	1	0	0	0	0	0	1371867.8	0	0	0	0	0	0	0	0	0	tr|A0A3Q2HWB9|A0A3Q2HWB9_HORSE, tr|A0A5F5PJK3|A0A5F5PJK3_HORSE, tr|A0A5F5PJM6|A0A5F5PJM6_HORSE, tr|A0A5F5PPR4|A0A5F5PPR4_HORSE, tr|A0A9L0R512|A0A9L0R512_HORSE, tr|A0A9L0S648|A0A9L0S648_HORSE, tr|F7A746|F7A746_HORSE	457289.2667	0	457289.2667	1.00E-10	-52.02202848
tr|A0A3Q2H6T2|A0A3Q2H6T2_HORSE	A0A3Q2H6T2	A0A3Q2H6T2_HORSE	TRIM16	537	Equus caballus	4:Protein predicted	Tripartite motif containing 16	1	0.999	8	20	20	20	7	7	6	0	0	0	7	7	6	0	0	0	7	7	6	0	0	0	16328640	25854960	15411478	0	0	0	8448269	6830287.5	6738913	0	0	0		19198359.33	0	19198359.33	1.00E-10	-57.41376064
tr|A0A3Q2H6U2|A0A3Q2H6U2_HORSE	A0A3Q2H6U2	A0A3Q2H6U2_HORSE	STRN	809	Equus caballus	3:Protein inferred from homology	Striatin	1	0.9989	6	17	0	17	7	6	4	0	0	0	0	0	0	0	0	0	7	6	4	0	0	0	13626226	10182766	13844514	0	0	0	10833266	8175046.5	8627410	0	0	0	tr|A0A9L0RBM3|A0A9L0RBM3_HORSE, tr|A0A9L0SJ03|A0A9L0SJ03_HORSE, tr|A0A9L0SK09|A0A9L0SK09_HORSE, tr|A0A9L0T0C8|A0A9L0T0C8_HORSE	12551168.67	0	12551168.67	1.00E-10	-56.80059932
tr|A0A3Q2H6W5|A0A3Q2H6W5_HORSE	A0A3Q2H6W5	A0A3Q2H6W5_HORSE	C7H11orf54	265	Equus caballus	1:Experimental evidence at protein level	Chromosome 7 C11orf54 homolog	0.9992	0.9956	2	2	0	2	0	1	1	0	0	0	0	0	0	0	0	0	0	1	1	0	0	0	0	0	0	0	0	0	0	0	0	0	0	0	tr|A0A3Q2KK98|A0A3Q2KK98_HORSE, tr|A0A9L0RQ76|A0A9L0RQ76_HORSE, tr|A0A9L0SK67|A0A9L0SK67_HORSE, tr|A0A9L0SWY7|A0A9L0SWY7_HORSE	0	0	1.00E-10	1.00E-10	0
tr|A0A3Q2H6X5|A0A3Q2H6X5_HORSE	A0A3Q2H6X5	A0A3Q2H6X5_HORSE	NBEAL1	2691	Equus caballus	4:Protein predicted	Neurobeachin like 1	1	0.9984	3	5	0	5	2	1	2	0	0	0	0	0	0	0	0	0	2	1	2	0	0	0	1210867	0	0	0	0	0	0	0	0	0	0	0	tr|A0A3Q2I423|A0A3Q2I423_HORSE, tr|A0A9L0R4N6|A0A9L0R4N6_HORSE, tr|A0A9L0RPC5|A0A9L0RPC5_HORSE	403622.3333	0	403622.3333	1.00E-10	-51.84192743
tr|A0A3Q2H6Z2|A0A3Q2H6Z2_HORSE	A0A3Q2H6Z2	A0A3Q2H6Z2_HORSE	SEC24B	1229	Equus caballus	3:Protein inferred from homology	SEC24 homolog B, COPII coat complex component	1	0.9986	3	4	0	5	2	1	1	0	0	0	0	0	0	0	0	0	3	1	1	0	0	0	0	1958273.4	1865353.1	0	0	0	0	1958273.4	1865353.1	0	0	0	tr|A0A3Q2HXG1|A0A3Q2HXG1_HORSE, tr|A0A3Q2KR50|A0A3Q2KR50_HORSE, tr|A0A9L0QYA4|A0A9L0QYA4_HORSE, tr|A0A9L0TTT0|A0A9L0TTT0_HORSE	1274542.167	0	1274542.167	1.00E-10	-53.50082862
tr|A0A3Q2H6Z9|A0A3Q2H6Z9_HORSE	A0A3Q2H6Z9	A0A3Q2H6Z9_HORSE	SF3A3	592	Equus caballus	3:Protein inferred from homology	Splicing factor 3a subunit 3	1	0.999	9	35	0	35	12	10	12	0	0	1	0	0	0	0	0	0	12	10	12	0	0	1	32182964	39163652	43262616	0	0	0	11665650	10220008	11219087	0	0	0	tr|A0A5F5PVR6|A0A5F5PVR6_HORSE, tr|F6SQ60|F6SQ60_HORSE	38203077.33	0	38203077.33	1.00E-10	-58.40646647
tr|A0A3Q2H733|A0A3Q2H733_HORSE	A0A3Q2H733	A0A3Q2H733_HORSE	ILK	507	Equus caballus	1:Experimental evidence at protein level	Scaffold protein ILK	1	0.999	18	90	0	90	29	27	30	0	3	1	0	0	0	0	0	0	29	27	30	0	3	1	337904000	299936000	326275392	0	61624064	27129278	37980980	34355692	34050908	0	49463944	43874400		321371797.3	29584447.33	321371797.3	29584447.33	-3.441332478
tr|A0A3Q2H760|A0A3Q2H760_HORSE	A0A3Q2H760	A0A3Q2H760_HORSE	ARHGAP17	752	Equus caballus	4:Protein predicted	Rho GTPase activating protein 17	1	0.999	4	10	0	10	4	3	3	0	0	0	0	0	0	0	0	0	4	3	3	0	0	0	8206495	8035852	1380832	0	0	0	3273211.2	3718200.5	2561649	0	0	0	tr|A0A3Q2HXB8|A0A3Q2HXB8_HORSE, tr|F6PJZ6|F6PJZ6_HORSE	5874393	0	5874393	1.00E-10	-55.7052893
tr|A0A3Q2H763|A0A3Q2H763_HORSE	A0A3Q2H763	A0A3Q2H763_HORSE	ADPRH	471	Equus caballus	3:Protein inferred from homology	ADP-ribosylhydrolase ARH1	1	0.9896	3	4	0	4	2	1	1	0	0	0	0	0	0	0	0	0	2	1	1	0	0	0	594473	1325668.6	0	0	0	0	594473	1325668.6	0	0	0	0	tr|A0A5F5PLP9|A0A5F5PLP9_HORSE, tr|A0A5F5PWT3|A0A5F5PWT3_HORSE, tr|A0A9L0R9G4|A0A9L0R9G4_HORSE, tr|A0A9L0RDA1|A0A9L0RDA1_HORSE, tr|A0A9L0RIH0|A0A9L0RIH0_HORSE, tr|F6WLX2|F6WLX2_HORSE	640047.2	0	640047.2	1.00E-10	-52.50709972
tr|A0A3Q2H768|A0A3Q2H768_HORSE	A0A3Q2H768	A0A3Q2H768_HORSE	TRIP13	388	Equus caballus	3:Protein inferred from homology	Pachytene checkpoint protein 2 homolog	1	0.996	2	4	0	4	1	1	2	0	0	0	0	0	0	0	0	0	1	1	2	0	0	0	0	0	0	0	0	0	0	0	0	0	0	0	tr|A0A3Q2LNN8|A0A3Q2LNN8_HORSE, tr|A0A9L0S571|A0A9L0S571_HORSE	0	0	1.00E-10	1.00E-10	0
tr|A0A3Q2H7C0|A0A3Q2H7C0_HORSE	A0A3Q2H7C0	A0A3Q2H7C0_HORSE	PDLIM4	369	Equus caballus	4:Protein predicted	PDZ and LIM domain 4	0.9999	0.999	10	36	0	36	11	12	13	0	0	0	0	0	0	0	0	0	11	12	13	0	0	0	95209328	57437884	109124504	0	0	0	26640546	27331948	29873152	0	0	0		87257238.67	0	87257238.67	1.00E-10	-59.59805243
tr|A0A3Q2H7I5|A0A3Q2H7I5_HORSE	A0A3Q2H7I5	A0A3Q2H7I5_HORSE	CREM	285	Equus caballus	3:Protein inferred from homology	cAMP-responsive element modulator	0.9999	0.9922	2	4	0	4	1	1	2	0	0	0	0	0	0	0	0	0	1	1	2	0	0	0	7739592	9471604	9240818	0	0	0	5806875.5	6888269.5	5245409	0	0	0	tr|A0A3Q2HRJ1|A0A3Q2HRJ1_HORSE, tr|A0A3Q2IDK7|A0A3Q2IDK7_HORSE, tr|A0A5F5PS38|A0A5F5PS38_HORSE, tr|A0A5F5PVP2|A0A5F5PVP2_HORSE, tr|A0A9L0RB34|A0A9L0RB34_HORSE, tr|A0A9L0RTF4|A0A9L0RTF4_HORSE, tr|A0A9L0TSU5|A0A9L0TSU5_HORSE, tr|F6YIC3|F6YIC3_HORSE, tr|F6ZS21|F6ZS21_HORSE, tr|F7ALB5|F7ALB5_HORSE, tr|I3WD93|I3WD93_HORSE, tr|K9KE67|K9KE67_HORSE	8817338	0	8817338	1.00E-10	-56.29119268
tr|A0A3Q2H7J7|A0A3Q2H7J7_HORSE	A0A3Q2H7J7	A0A3Q2H7J7_HORSE	ACAT1	411	Equus caballus	1:Experimental evidence at protein level	Acetyl-CoA acetyltransferase, mitochondrial	1	0.999	7	29	0	29	8	8	9	1	2	1	0	0	0	0	0	0	8	8	9	1	2	1	32159040	25478816	25511760	37484596	52533828	48865184	8743419	7793812	7917650.5	37484596	52533828	48865184	tr|A0A9L0S6G2|A0A9L0S6G2_HORSE, tr|F7CE45|F7CE45_HORSE	27716538.67	46294536	27716538.67	46294536	0.740094827
tr|A0A3Q2H7M7|A0A3Q2H7M7_HORSE	A0A3Q2H7M7	A0A3Q2H7M7_HORSE	GSR	541	Equus caballus	1:Experimental evidence at protein level	glutathione-disulfide reductase	1	0.9987	5	19	0	19	7	8	4	0	0	0	0	0	0	0	0	0	7	8	4	0	0	0	10030748	9496122	8711766	0	0	0	4963383.5	4884397	5464858	0	0	0	tr|F7DTP2|F7DTP2_HORSE, tr|K9KEH8|K9KEH8_HORSE	9412878.667	0	9412878.667	1.00E-10	-56.38548552
tr|A0A3Q2H7N6|A0A3Q2H7N6_HORSE	A0A3Q2H7N6	A0A3Q2H7N6_HORSE	FIS1	152	Equus caballus	1:Experimental evidence at protein level	Mitochondrial fission 1 protein	1	0.999	3	9	0	9	3	3	3	0	0	0	0	0	0	0	0	0	3	3	3	0	0	0	30111396	27335684	29355772	0	0	0	13072953	10987644	12257632	0	0	0	tr|A0A9L0TAW0|A0A9L0TAW0_HORSE	28934284	0	28934284	1.00E-10	-58.00555756
tr|A0A3Q2H7R2|A0A3Q2H7R2_HORSE	A0A3Q2H7R2	A0A3Q2H7R2_HORSE	ERC2	1039	Equus caballus	4:Protein predicted	ELKS/RAB6-interacting/CAST family member 2	1	0.9882	4	3	0	7	1	1	1	0	0	0	0	0	0	0	0	0	2	3	2	0	0	0	1075034.8	1494846.6	10594487	0	0	0	1075034.8	1494846.6	0	0	0	0	tr|A0A3Q2H8G3|A0A3Q2H8G3_HORSE, tr|A0A3Q2HZV3|A0A3Q2HZV3_HORSE, tr|A0A3Q2ICL8|A0A3Q2ICL8_HORSE, tr|A0A3Q2LFU7|A0A3Q2LFU7_HORSE, tr|F6RB24|F6RB24_HORSE, tr|F6ZV73|F6ZV73_HORSE	4388122.8	0	4388122.8	1.00E-10	-55.28445342
tr|A0A3Q2H7S2|A0A3Q2H7S2_HORSE	A0A3Q2H7S2	A0A3Q2H7S2_HORSE	PLA2G4A	749	Equus caballus	4:Protein predicted	Phospholipase A2	1	0.9985	10	29	0	29	7	11	11	0	0	0	0	0	0	0	0	0	7	11	11	0	0	0	12477352	47766968	46330596	0	0	0	14408115	17859260	17312716	0	0	0	tr|A0A3Q2I365|A0A3Q2I365_HORSE, tr|A0A3Q2IHQ8|A0A3Q2IHQ8_HORSE, tr|F6PR02|F6PR02_HORSE	35524972	0	35524972	1.00E-10	-58.30161113
tr|A0A3Q2H7T8|A0A3Q2H7T8_HORSE	A0A3Q2H7T8	A0A3Q2H7T8_HORSE	NOL6	1099	Equus caballus	3:Protein inferred from homology	Nucleolar protein 6	1	0.9986	3	7	0	7	2	3	2	0	0	0	0	0	0	0	0	0	2	3	2	0	0	0	1130099.6	2359022.5	2036901.6	0	0	0	1130099.6	1388462.1	2036901.6	0	0	0	tr|A0A9L0RNC5|A0A9L0RNC5_HORSE, tr|A0A9L0TG49|A0A9L0TG49_HORSE, tr|F6TYH9|F6TYH9_HORSE	1842007.9	0	1842007.9	1.00E-10	-54.03212877
tr|A0A3Q2H7W3|A0A3Q2H7W3_HORSE	A0A3Q2H7W3	A0A3Q2H7W3_HORSE	XRCC6	638	Equus caballus	3:Protein inferred from homology	X-ray repair cross complementing 6	1	0.9988	5	7	0	9	2	3	2	0	0	0	0	0	0	0	0	0	3	3	3	0	0	0	6334058	5441753	5919542	0	0	0	4215030	3638721.5	4195719.5	0	0	0	tr|A0A9L0RAJ1|A0A9L0RAJ1_HORSE, tr|A0A9L0T295|A0A9L0T295_HORSE, tr|K9K2M5|K9K2M5_HORSE	5898451	0	5898451	1.00E-10	-55.71118565
tr|A0A3Q2H7W5|A0A3Q2H7W5_HORSE	A0A3Q2H7W5	A0A3Q2H7W5_HORSE	EXOC2	958	Equus caballus	3:Protein inferred from homology	Exocyst complex component 2	1	0.999	6	10	0	10	1	5	4	0	0	0	0	0	0	0	0	0	1	5	4	0	0	0	2130212	5041683	6765797	0	0	0	3558571.2	4249092.5	3790074.2	0	0	0	tr|A0A3Q2HKP7|A0A3Q2HKP7_HORSE, tr|A0A3Q2L810|A0A3Q2L810_HORSE, tr|F6STY7|F6STY7_HORSE, tr|F7CPC7|F7CPC7_HORSE, tr|F7D521|F7D521_HORSE	4645897.333	0	4645897.333	1.00E-10	-55.36680679
tr|A0A3Q2H7X0|A0A3Q2H7X0_HORSE	A0A3Q2H7X0	A0A3Q2H7X0_HORSE	CAST	761	Equus caballus	1:Experimental evidence at protein level	Calpastatin	0.9999	0.9982	15	3	1	60	1	1	1	0	0	0	1	0	0	0	0	0	17	24	19	0	0	0	0	1531868.8	1216149.9	0	0	0	0	1531868.8	1216149.9	0	0	0		916006.2333	0	916006.2333	1.00E-10	-53.02427884
tr|A0A3Q2H7X6|A0A3Q2H7X6_HORSE	A0A3Q2H7X6	A0A3Q2H7X6_HORSE	FILIP1L	1199	Equus caballus	4:Protein predicted	Filamin A interacting protein 1 like	1	0.999	19	69	0	69	21	25	23	0	0	0	0	0	0	0	0	0	21	25	23	0	0	0	120013728	142114912	126768032	0	0	0	19326226	23422464	21419314	0	0	0	tr|A0A9L0RRD4|A0A9L0RRD4_HORSE, tr|A0A9L0S0D9|A0A9L0S0D9_HORSE, tr|A0A9L0TAS0|A0A9L0TAS0_HORSE, tr|F6Y517|F6Y517_HORSE	129632224	0	129632224	1.00E-10	-60.1691301
tr|A0A3Q2H810|A0A3Q2H810_HORSE	A0A3Q2H810	A0A3Q2H810_HORSE	PFAS	1295	Equus caballus	1:Experimental evidence at protein level	phosphoribosylformylglycinamidine synthase	1	0.999	8	25	0	25	8	9	8	0	0	0	0	0	0	0	0	0	8	9	8	0	0	0	17080618	18506880	25712944	0	0	0	13212527	8538230	10284553	0	0	0	tr|A0A9L0T932|A0A9L0T932_HORSE	20433480.67	0	20433480.67	1.00E-10	-57.50371259
tr|A0A3Q2H832|A0A3Q2H832_HORSE	A0A3Q2H832	A0A3Q2H832_HORSE	CLINT1	618	Equus caballus	1:Experimental evidence at protein level	Clathrin interactor 1	1	0.999	9	26	0	26	6	10	10	0	0	0	0	0	0	0	0	0	6	10	10	0	0	0	42433508	52591392	56959112	0	0	0	10290332	10768445	12438379	0	0	0	tr|A0A3Q2HGJ5|A0A3Q2HGJ5_HORSE, tr|K9KA75|K9KA75_HORSE	50661337.33	0	50661337.33	1.00E-10	-58.81366277
tr|A0A3Q2H843|A0A3Q2H843_HORSE	A0A3Q2H843	A0A3Q2H843_HORSE	CRIP2	272	Equus caballus	4:Protein predicted	Cysteine-rich protein 2	1	0.999	5	21	0	21	5	9	7	0	0	0	0	0	0	0	0	0	5	9	7	0	0	0	187734704	211767840	207781376	0	0	0	68530176	76524424	75932224	0	0	0	tr|A0A9L0RAP5|A0A9L0RAP5_HORSE	202427973.3	0	202427973.3	1.00E-10	-60.81211438
tr|A0A3Q2H857|A0A3Q2H857_HORSE	A0A3Q2H857	A0A3Q2H857_HORSE	SYNCRIP	623	Equus caballus	1:Experimental evidence at protein level	Synaptotagmin binding cytoplasmic RNA interacting protein	1	0.999	22	106	0	146	33	37	32	2	0	2	0	0	0	0	0	0	42	52	46	2	1	3	577788610	579003900	551139650	21524478	0	19884494	86806128	82632696	79156496	23015070	0	21261516	tr|A0A9L0STQ4|A0A9L0STQ4_HORSE, tr|F6SYR7|F6SYR7_HORSE	569310720	13802990.67	569310720	13802990.67	-5.366163474
tr|A0A3Q2H887|A0A3Q2H887_HORSE	A0A3Q2H887	A0A3Q2H887_HORSE	LZTFL1	344	Equus caballus	3:Protein inferred from homology	Leucine zipper transcription factor-like protein 1	1	0.9982	2	4	0	4	0	2	2	0	0	0	0	0	0	0	0	0	0	2	2	0	0	0	3463955.2	3942974.2	13642278	0	0	0	4263172.5	4852712.5	5862156	0	0	0	tr|F6PJY2|F6PJY2_HORSE	7016402.467	0	7016402.467	1.00E-10	-55.96158102
tr|A0A3Q2H892|A0A3Q2H892_HORSE	A0A3Q2H892	A0A3Q2H892_HORSE	STT3A	690	Equus caballus	3:Protein inferred from homology	Dolichyl-diphosphooligosaccharide--protein glycosyltransferase subunit STT3A	1	0.999	18	82	0	82	30	25	26	0	0	1	0	0	0	0	0	0	30	25	26	0	0	1	392724928	396360448	384588640	0	0	12720924	63010044	62435000	62381056	0	0	0	tr|A0A9L0T7F4|A0A9L0T7F4_HORSE	391224672	4240308	391224672	4240308	-6.527684484
tr|A0A3Q2H8D2|A0A3Q2H8D2_HORSE	A0A3Q2H8D2	A0A3Q2H8D2_HORSE	DNAJC3	510	Equus caballus	4:Protein predicted	DnaJ homolog subfamily C member 3	1	0.999	13	51	0	51	13	14	11	8	3	2	0	0	0	0	0	0	13	14	11	8	3	2	70086896	91156080	91465968	163387504	142075328	86246432	24267840	21422304	20713444	61846636	77500112	62001304	tr|A0A9L0T2R6|A0A9L0T2R6_HORSE	84236314.67	130569754.7	84236314.67	130569754.7	0.632306523
tr|A0A3Q2H8F1|A0A3Q2H8F1_HORSE	A0A3Q2H8F1	A0A3Q2H8F1_HORSE	ARHGAP29	1179	Equus caballus	4:Protein predicted	Rho GTPase-activating protein 29	1	0.9989	8	14	0	14	3	8	3	0	0	0	0	0	0	0	0	0	3	8	3	0	0	0	6375196	18627484	11564247	0	0	0	5067422	5579852.5	5616432.5	0	0	0	tr|A0A3Q2H9Y0|A0A3Q2H9Y0_HORSE, tr|A0A3Q2KRX1|A0A3Q2KRX1_HORSE, tr|F7BDM5|F7BDM5_HORSE	12188975.67	0	12188975.67	1.00E-10	-56.7583545
tr|A0A3Q2H8R9|A0A3Q2H8R9_HORSE	A0A3Q2H8R9	A0A3Q2H8R9_HORSE	PUF60	529	Equus caballus	3:Protein inferred from homology	Poly(U)-binding-splicing factor PUF60	1	0.999	12	36	0	36	13	13	10	0	0	0	0	0	0	0	0	0	13	13	10	0	0	0	155903632	93848504	94323536	0	0	0	27892994	30721414	26790128	0	0	0	tr|F6SJL8|F6SJL8_HORSE	114691890.7	0	114691890.7	1.00E-10	-59.9924691
tr|A0A3Q2H8T6|A0A3Q2H8T6_HORSE	A0A3Q2H8T6	A0A3Q2H8T6_HORSE	MAPK10	453	Equus caballus	3:Protein inferred from homology	Stress-activated protein kinase JNK	0.9767	0.9988	4	7	0	10	2	3	2	0	0	0	0	0	0	0	0	0	3	4	3	0	0	0	14530692	17283072	15656758	0	0	0	14530692	15814698	15656758	0	0	0	tr|A0A3Q2HAA3|A0A3Q2HAA3_HORSE, tr|A0A3Q2HWU5|A0A3Q2HWU5_HORSE, tr|A0A3Q2ICB6|A0A3Q2ICB6_HORSE, tr|A0A5F5PFS9|A0A5F5PFS9_HORSE, tr|A0A5F5PKH3|A0A5F5PKH3_HORSE, tr|A0A5F5PSA5|A0A5F5PSA5_HORSE, tr|A0A5F5PTR8|A0A5F5PTR8_HORSE, tr|A0A9L0RJ35|A0A9L0RJ35_HORSE, tr|F6R294|F6R294_HORSE	15823507.33	0	15823507.33	1.00E-10	-57.13484703
tr|A0A3Q2H8V0|A0A3Q2H8V0_HORSE	A0A3Q2H8V0	A0A3Q2H8V0_HORSE	BCR	1310	Equus caballus	4:Protein predicted	BCR activator of RhoGEF and GTPase	1	0.9949	6	5	0	7	2	2	1	0	0	0	0	0	0	0	0	0	3	2	2	0	0	0	1031137.94	1223466.5	0	0	0	0	1031137.94	1223466.5	0	0	0	0	tr|A0A5F5Q1C0|A0A5F5Q1C0_HORSE, tr|F6U575|F6U575_HORSE	751534.8133	0	751534.8133	1.00E-10	-52.73876136
tr|A0A3Q2H8W5|A0A3Q2H8W5_HORSE	A0A3Q2H8W5	A0A3Q2H8W5_HORSE	EXOC3	728	Equus caballus	3:Protein inferred from homology	Exocyst complex component 3	1	0.9962	7	18	0	18	6	6	6	0	0	0	0	0	0	0	0	0	6	6	6	0	0	0	17870658	22218216	17137228	0	0	0	6527583.5	6587923.5	7016062	0	0	0	tr|F6QLI1|F6QLI1_HORSE	19075367.33	0	19075367.33	1.00E-10	-57.40448845
tr|A0A3Q2H8X1|A0A3Q2H8X1_HORSE	A0A3Q2H8X1	A0A3Q2H8X1_HORSE	RRAGA	313	Equus caballus	3:Protein inferred from homology	Ras-related GTP-binding protein	1	0.999	5	17	0	17	5	6	6	0	0	0	0	0	0	0	0	0	5	6	6	0	0	0	20005118	22821024	26472412	0	0	0	8314161.5	7359012	8020967.5	0	0	0		23099518	0	23099518	1.00E-10	-57.68064036
tr|A0A3Q2H8X3|A0A3Q2H8X3_HORSE	A0A3Q2H8X3	A0A3Q2H8X3_HORSE	TNC	2079	Equus caballus	1:Experimental evidence at protein level	Tenascin C	1	0.999	46	200	0	200	0	0	0	68	63	69	0	0	0	0	0	0	0	0	0	68	63	69	0	0	0	4496678900	3479418370	3538536960	0	0	0	392117792	372791904	370122240	tr|A0A3Q2HD92|A0A3Q2HD92_HORSE, tr|A0A3Q2HEK8|A0A3Q2HEK8_HORSE, tr|A0A3Q2HUA6|A0A3Q2HUA6_HORSE, tr|A0A3Q2LDF3|A0A3Q2LDF3_HORSE, tr|F6PN81|F6PN81_HORSE	0	3838211410	1.00E-10	3838211410	65.05706798
tr|A0A3Q2H8Y8|A0A3Q2H8Y8_HORSE	A0A3Q2H8Y8	A0A3Q2H8Y8_HORSE	NT5E	744	Equus caballus	1:Experimental evidence at protein level	5'-nucleotidase	1	0.999	18	88	0	88	27	32	26	1	1	1	0	0	0	0	0	0	27	32	26	1	1	1	334502304	337495328	335582048	10492358	16995978	0	61619644	65485180	65803512	11235469	18199702	0		335859893.3	9162778.667	335859893.3	9162778.667	-5.195930546
tr|A0A3Q2H8Z4|A0A3Q2H8Z4_HORSE	A0A3Q2H8Z4	A0A3Q2H8Z4_HORSE	DDX54	827	Equus caballus	3:Protein inferred from homology	RNA helicase	1	0.9989	5	11	0	11	3	5	3	0	0	0	0	0	0	0	0	0	3	5	3	0	0	0	8078357	28455044	11388720	0	0	0	6209353.5	7120981.5	6170869.5	0	0	0	tr|F7BDV0|F7BDV0_HORSE	15974040.33	0	15974040.33	1.00E-10	-57.14850687
tr|A0A3Q2H8Z9|A0A3Q2H8Z9_HORSE	A0A3Q2H8Z9	A0A3Q2H8Z9_HORSE	NDUFV1	498	Equus caballus	3:Protein inferred from homology	NADH dehydrogenase [ubiquinone] flavoprotein 1, mitochondrial	1	0.999	8	22	0	22	5	9	8	0	0	0	0	0	0	0	0	0	5	9	8	0	0	0	17720568	30484608	29583688	0	0	0	12908099	13525239	13332420	0	0	0	tr|A0A9L0R3F8|A0A9L0R3F8_HORSE	25929621.33	0	25929621.33	1.00E-10	-57.84737875
tr|A0A3Q2H930|A0A3Q2H930_HORSE	A0A3Q2H930	A0A3Q2H930_HORSE	SMARCD2	501	Equus caballus	3:Protein inferred from homology	SWI/SNF related, matrix associated, actin dependent regulator of chromatin, subfamily d, member 2	1	0.9942	3	5	0	5	1	2	2	0	0	0	0	0	0	0	0	0	1	2	2	0	0	0	0	0	9447649	0	0	0	0	0	0	0	0	0	tr|F7BEP7|F7BEP7_HORSE	3149216.333	0	3149216.333	1.00E-10	-54.80584238
tr|A0A3Q2H950|A0A3Q2H950_HORSE	A0A3Q2H950	A0A3Q2H950_HORSE	DNM1L	709	Equus caballus	3:Protein inferred from homology	Dynamin-1-like protein	1	0.999	15	42	0	42	10	17	15	0	0	0	0	0	0	0	0	0	10	17	15	0	0	0	50632440	65689448	53932668	0	0	0	10587625	12229504	10033092	0	0	0	tr|A0A3Q2HPL3|A0A3Q2HPL3_HORSE, tr|A0A3Q2LH34|A0A3Q2LH34_HORSE, tr|A0A5F5PND8|A0A5F5PND8_HORSE, tr|A0A5F5Q230|A0A5F5Q230_HORSE, tr|F6Z122|F6Z122_HORSE	56751518.67	0	56751518.67	1.00E-10	-58.97743661
tr|A0A3Q2H980|A0A3Q2H980_HORSE	A0A3Q2H980	A0A3Q2H980_HORSE	PHKB	1020	Equus caballus	1:Experimental evidence at protein level	Phosphorylase b kinase regulatory subunit	1	0.9959	3	3	0	3	2	0	1	0	0	0	0	0	0	0	0	0	2	0	1	0	0	0	0	0	0	0	0	0	0	0	0	0	0	0	tr|A0A3Q2I231|A0A3Q2I231_HORSE, tr|F7CHY6|F7CHY6_HORSE	0	0	1.00E-10	1.00E-10	0
tr|A0A3Q2H981|A0A3Q2H981_HORSE	A0A3Q2H981	A0A3Q2H981_HORSE	GLMN	555	Equus caballus	4:Protein predicted	Glomulin, FKBP associated protein	1	0.999	2	2	0	2	1	0	1	0	0	0	0	0	0	0	0	0	1	0	1	0	0	0	3890372	3073264	2764300.8	0	0	0	2490801.2	1960177.2	2764300.8	0	0	0	tr|F7DQ27|F7DQ27_HORSE	3242645.6	0	3242645.6	1.00E-10	-54.84802087
tr|A0A3Q2H9B3|A0A3Q2H9B3_HORSE	A0A3Q2H9B3	A0A3Q2H9B3_HORSE	GEMIN5	1420	Equus caballus	4:Protein predicted	Gem nuclear organelle associated protein 5	1	0.9987	9	12	0	12	3	2	7	0	0	0	0	0	0	0	0	0	3	2	7	0	0	0	2176826	6454101.5	6412992	0	0	0	2225439.8	2698038.8	2816616.2	0	0	0	tr|A0A9L0R5P7|A0A9L0R5P7_HORSE, tr|A0A9L0TIL3|A0A9L0TIL3_HORSE, tr|F6WDM0|F6WDM0_HORSE	5014639.833	0	5014639.833	1.00E-10	-55.4769956
tr|A0A3Q2H9C5|A0A3Q2H9C5_HORSE	A0A3Q2H9C5	A0A3Q2H9C5_HORSE	DDX17	644	Equus caballus	1:Experimental evidence at protein level	RNA helicase	1	0.999	29	124	19	128	38	45	37	2	1	1	7	7	5	0	0	0	39	46	39	2	1	1	693092100	633250240	655912060	24915740	16498342	0	98824984	105154488	113381632	24915740	16498342	0		660751466.7	13804694	660751466.7	13804694	-5.580876908
tr|A0A3Q2H9D7|A0A3Q2H9D7_HORSE	A0A3Q2H9D7	A0A3Q2H9D7_HORSE	EXOSC3	275	Equus caballus	3:Protein inferred from homology	Ribosomal RNA-processing protein 40	1	0.999	2	4	0	4	1	1	2	0	0	0	0	0	0	0	0	0	1	1	2	0	0	0	7083364	6119340	4708418.5	0	0	0	7083364	6119340	4708418.5	0	0	0		5970374.167	0	5970374.167	1.00E-10	-55.72867087
tr|A0A3Q2H9H1|A0A3Q2H9H1_HORSE	A0A3Q2H9H1	A0A3Q2H9H1_HORSE	IGBP1	422	Equus caballus	3:Protein inferred from homology	Immunoglobulin binding protein 1	1	0.9988	4	14	0	14	3	4	7	0	0	0	0	0	0	0	0	0	3	4	7	0	0	0	7397876	5451302	5857884.5	0	0	0	3175426.8	2592066.2	2718096.5	0	0	0	tr|A0A9L0TDM6|A0A9L0TDM6_HORSE, tr|F6U4Q8|F6U4Q8_HORSE	6235687.5	0	6235687.5	1.00E-10	-55.79139815
tr|A0A3Q2H9I2|A0A3Q2H9I2_HORSE	A0A3Q2H9I2	A0A3Q2H9I2_HORSE	RAB11FIP1	1280	Equus caballus	4:Protein predicted	RAB11 family interacting protein 1	1	0.995	5	13	0	13	2	8	3	0	0	0	0	0	0	0	0	0	2	8	3	0	0	0	275143520	249961408	269721824	0	0	0	262392032	248443840	265965632	0	0	0		264942250.7	0	264942250.7	1.00E-10	-61.20038364
tr|A0A3Q2H9J3|A0A3Q2H9J3_HORSE	A0A3Q2H9J3	A0A3Q2H9J3_HORSE	PCNX3	1041	Equus caballus	4:Protein predicted	Pecanex 3	0.9999	0.9972	2	3	3	3	0	1	2	0	0	0	0	1	2	0	0	0	0	1	2	0	0	0	0	0	2893789.5	0	0	0	0	0	0	0	0	0		964596.5	0	964596.5	1.00E-10	-53.098847
tr|A0A3Q2H9L5|A0A3Q2H9L5_HORSE	A0A3Q2H9L5	A0A3Q2H9L5_HORSE	CAPZA2	274	Equus caballus	1:Experimental evidence at protein level	F-actin-capping protein subunit alpha	1	0.999	13	15	0	83	4	6	5	0	0	0	0	0	0	0	0	0	22	27	25	3	2	4	47134840	58385836	43664752	0	0	0	21494404	28480304	24058172	0	0	0	tr|A0A3Q2I2N0|A0A3Q2I2N0_HORSE, tr|A0A5F5PFA6|A0A5F5PFA6_HORSE, tr|K9K2J5|K9K2J5_HORSE, tr|L7MTA0|L7MTA0_HORSE	49728476	0	49728476	1.00E-10	-58.78684983
tr|A0A3Q2H9T2|A0A3Q2H9T2_HORSE	A0A3Q2H9T2	A0A3Q2H9T2_HORSE	PALM2AKAP2	1202	Equus caballus	4:Protein predicted	PALM2 and AKAP2 fusion	1	0.999	13	35	0	35	11	13	10	0	1	0	0	0	0	0	0	0	11	13	10	0	1	0	66491572	84752184	96242752	0	0	0	13743232	13958115	13789994	0	0	0	tr|A0A3Q2HBK8|A0A3Q2HBK8_HORSE, tr|A0A3Q2HGZ5|A0A3Q2HGZ5_HORSE, tr|A0A5F5PXH7|A0A5F5PXH7_HORSE, tr|F6RID0|F6RID0_HORSE, tr|F6SUE9|F6SUE9_HORSE, tr|F6T089|F6T089_HORSE, tr|F6VJ26|F6VJ26_HORSE	82495502.67	0	82495502.67	1.00E-10	-59.51709308
tr|A0A3Q2H9T3|A0A3Q2H9T3_HORSE	A0A3Q2H9T3	A0A3Q2H9T3_HORSE	FMOD	379	Equus caballus	3:Protein inferred from homology	Fibromodulin	1	0.9981	3	9	0	9	0	0	0	3	2	4	0	0	0	0	0	0	0	0	0	3	2	4	0	0	0	95806696	160437056	114611952	0	0	0	65858016	86797816	78121552	tr|A0A9L0QXV6|A0A9L0QXV6_HORSE, tr|A0A9L0SB30|A0A9L0SB30_HORSE, tr|A2Q126|A2Q126_HORSE, tr|F6RAM7|F6RAM7_HORSE	0	123618568	1.00E-10	123618568	60.10060117
tr|A0A3Q2H9V6|A0A3Q2H9V6_HORSE	A0A3Q2H9V6	A0A3Q2H9V6_HORSE	MBNL2	391	Equus caballus	3:Protein inferred from homology	Muscleblind like splicing regulator 2	0.994	0.9911	3	2	0	16	0	1	1	0	0	0	0	0	0	0	0	0	5	6	5	0	0	0	3332674.8	2967152.5	2751683.8	0	0	0	3332674.8	2967152.5	2751683.8	0	0	0	tr|A0A3Q2KMC4|A0A3Q2KMC4_HORSE, tr|A0A3Q2LRX2|A0A3Q2LRX2_HORSE, tr|F6U7Z6|F6U7Z6_HORSE, tr|F6VJ57|F6VJ57_HORSE	3017170.367	0	3017170.367	1.00E-10	-54.74404568
tr|A0A3Q2H9V8|A0A3Q2H9V8_HORSE	A0A3Q2H9V8	A0A3Q2H9V8_HORSE	PDS5B	1464	Equus caballus	3:Protein inferred from homology	PDS5 cohesin associated factor B	1	0.999	5	13	0	13	5	4	4	0	0	0	0	0	0	0	0	0	5	4	4	0	0	0	40969740	34644864	35346884	0	0	0	21784240	16553387	18955188	0	0	0	tr|A0A3Q2L305|A0A3Q2L305_HORSE, tr|A0A5F5PH24|A0A5F5PH24_HORSE, tr|F7CFF9|F7CFF9_HORSE	36987162.67	0	36987162.67	1.00E-10	-58.35980225
tr|A0A3Q2H9W5|A0A3Q2H9W5_HORSE	A0A3Q2H9W5	A0A3Q2H9W5_HORSE	PPA2	316	Equus caballus	1:Experimental evidence at protein level	inorganic diphosphatase	1	0.9937	2	2	0	2	1	1	0	0	0	0	0	0	0	0	0	0	1	1	0	0	0	0	0	2235038	3103066.8	0	0	0	0	2235038	3103066.8	0	0	0	tr|A0A3Q2I8U5|A0A3Q2I8U5_HORSE, tr|A0A3Q2KVP3|A0A3Q2KVP3_HORSE, tr|F7BBR1|F7BBR1_HORSE	1779368.267	0	1779368.267	1.00E-10	-53.98221465
tr|A0A3Q2H9W9|A0A3Q2H9W9_HORSE	A0A3Q2H9W9	A0A3Q2H9W9_HORSE	CPSF7	404	Equus caballus	3:Protein inferred from homology	Cleavage and polyadenylation specific factor 7	1	0.9979	8	26	16	26	8	9	9	0	0	0	5	5	6	0	0	0	8	9	9	0	0	0	18140360	16263894	22001468	0	0	0	6697609.5	7595468	7072444	0	0	0		18801907.33	0	18801907.33	1.00E-10	-57.38365663
tr|A0A3Q2HA23|A0A3Q2HA23_HORSE	A0A3Q2HA23	A0A3Q2HA23_HORSE	MBOAT7	546	Equus caballus	3:Protein inferred from homology	Lysophospholipid acyltransferase 7	1	0.9987	2	4	0	4	2	1	1	0	0	0	0	0	0	0	0	0	2	1	1	0	0	0	1838397.5	1179326.5	0	0	0	0	1838397.5	1179326.5	0	0	0	0	tr|F6VC02|F6VC02_HORSE	1005908	0	1005908	1.00E-10	-53.15934788
tr|A0A3Q2HA32|A0A3Q2HA32_HORSE	A0A3Q2HA32	A0A3Q2HA32_HORSE	LAGE3	153	Equus caballus	3:Protein inferred from homology	L antigen family member 3	1	0.999	3	10	0	10	4	3	3	0	0	0	0	0	0	0	0	0	4	3	3	0	0	0	5905465.5	3257742	5412847	0	0	0	3867472.2	3257742	3546926.5	0	0	0	tr|A0A9L0RU39|A0A9L0RU39_HORSE	4858684.833	0	4858684.833	1.00E-10	-55.43141537
tr|A0A3Q2HA34|A0A3Q2HA34_HORSE	A0A3Q2HA34	A0A3Q2HA34_HORSE	XPO7	1096	Equus caballus	3:Protein inferred from homology	Exportin 7	1	0.998	16	35	0	35	13	10	12	0	0	0	0	0	0	0	0	0	13	10	12	0	0	0	28826782	26085424	43281276	0	0	0	8464139	9564458	8918122	0	0	0	tr|A0A9L0T5C0|A0A9L0T5C0_HORSE, tr|F7C3B4|F7C3B4_HORSE	32731160.67	0	32731160.67	1.00E-10	-58.18344238
tr|A0A3Q2HA49|A0A3Q2HA49_HORSE	A0A3Q2HA49	A0A3Q2HA49_HORSE	ADAM10	733	Equus caballus	4:Protein predicted	Disintegrin and metalloproteinase domain-containing protein 10	1	0.9983	4	11	0	11	0	2	2	1	2	4	0	0	0	0	0	0	0	2	2	1	2	4	0	0	0	41604016	32322860	80685344	0	0	0	41604016	32322860	42560672	tr|F6U6V3|F6U6V3_HORSE	0	51537406.67	1.00E-10	51537406.67	58.83839756
tr|A0A3Q2HA81|A0A3Q2HA81_HORSE	A0A3Q2HA81	A0A3Q2HA81_HORSE	FSCN1	483	Equus caballus	1:Experimental evidence at protein level	Fascin	1	0.999	24	10	0	213	2	4	4	0	0	0	0	0	0	0	0	0	55	63	67	9	8	11	95268328	79642080	80432120	0	0	0	53886532	45676732	45326168	0	0	0		85114176	0	85114176	1.00E-10	-59.56217705
tr|A0A3Q2HA94|A0A3Q2HA94_HORSE	A0A3Q2HA94	A0A3Q2HA94_HORSE	EIF2AK2	522	Equus caballus	3:Protein inferred from homology	Eukaryotic translation initiation factor 2 alpha kinase 2	1	0.9979	2	6	0	6	2	2	2	0	0	0	0	0	0	0	0	0	2	2	2	0	0	0	2073252.5	0	1195864.6	0	0	0	975684	0	1699837.9	0	0	0	tr|A0A9L0TBH9|A0A9L0TBH9_HORSE, tr|A0A9L0TCX6|A0A9L0TCX6_HORSE, tr|A0A9L0TN86|A0A9L0TN86_HORSE, tr|F6ZWY6|F6ZWY6_HORSE, tr|Q2TL61|Q2TL61_HORSE	1089705.7	0	1089705.7	1.00E-10	-53.27478807
tr|A0A3Q2HAB9|A0A3Q2HAB9_HORSE	A0A3Q2HAB9	A0A3Q2HAB9_HORSE	NDUFS3	329	Equus caballus	3:Protein inferred from homology	NADH dehydrogenase [ubiquinone] iron-sulfur protein 3, mitochondrial	1	0.999	7	33	0	33	12	9	12	0	0	0	0	0	0	0	0	0	12	9	12	0	0	0	87044416	84756752	50831080	0	0	0	28236562	27774154	28376442	0	0	0	tr|A0A3Q2HAC6|A0A3Q2HAC6_HORSE, tr|A0A5F5PRK6|A0A5F5PRK6_HORSE, tr|F6ZUJ7|F6ZUJ7_HORSE, tr|F7AU37|F7AU37_HORSE	74210749.33	0	74210749.33	1.00E-10	-59.36440579
tr|A0A3Q2HAC0|A0A3Q2HAC0_HORSE	A0A3Q2HAC0	A0A3Q2HAC0_HORSE	ACP2	391	Equus caballus	3:Protein inferred from homology	Lysosomal acid phosphatase	1	0.9989	3	13	0	13	5	4	4	0	0	0	0	0	0	0	0	0	5	4	4	0	0	0	19460874	16117778	24315822	0	0	0	15077277	16117778	18924814	0	0	0	tr|A0A3Q2KWF3|A0A3Q2KWF3_HORSE, tr|A0A9L0S512|A0A9L0S512_HORSE	19964824.67	0	19964824.67	1.00E-10	-57.47023802
tr|A0A3Q2HAE9|A0A3Q2HAE9_HORSE	A0A3Q2HAE9	A0A3Q2HAE9_HORSE	DNAJC2	614	Equus caballus	4:Protein predicted	DnaJ homolog subfamily C member 2	1	0.9895	3	7	0	7	1	2	4	0	0	0	0	0	0	0	0	0	1	2	4	0	0	0	5934470	7331943.5	9484012	0	0	0	2608133.5	3227321	4242127	0	0	0	tr|A0A3Q2HJ99|A0A3Q2HJ99_HORSE, tr|A0A9L0SQI5|A0A9L0SQI5_HORSE, tr|A0A9L0SXA4|A0A9L0SXA4_HORSE, tr|F6UFA8|F6UFA8_HORSE, tr|K9K2J0|K9K2J0_HORSE	7583475.167	0	7583475.167	1.00E-10	-56.07370864
tr|A0A3Q2HAH9|A0A3Q2HAH9_HORSE	A0A3Q2HAH9	A0A3Q2HAH9_HORSE	GABARAPL1	120	Equus caballus	3:Protein inferred from homology	GABA type A receptor associated protein like 1	1	0.9988	2	7	0	7	3	1	3	0	0	0	0	0	0	0	0	0	3	1	3	0	0	0	16470145	14178146	16080599	0	0	0	14483337	14178146	13820404	0	0	0		15576296.67	0	15576296.67	1.00E-10	-57.11212988
tr|A0A3Q2HAM8|A0A3Q2HAM8_HORSE	A0A3Q2HAM8	A0A3Q2HAM8_HORSE	LIN7A	222	Equus caballus	3:Protein inferred from homology	Protein lin-7 homolog	1	0.9942	6	6	0	21	2	2	2	0	0	0	0	0	0	0	0	0	6	7	8	0	0	0	11028029	15517078	17325586	0	0	0	11028029	15517078	17325586	0	0	0	tr|F6YJ71|F6YJ71_HORSE	14623564.33	0	14623564.33	1.00E-10	-57.02107261
tr|A0A3Q2HAN9|A0A3Q2HAN9_HORSE	A0A3Q2HAN9	A0A3Q2HAN9_HORSE	ATP11A	1133	Equus caballus	3:Protein inferred from homology	Phospholipid-transporting ATPase	0.9997	0.9973	2	2	0	2	2	0	0	0	0	0	0	0	0	0	0	0	2	0	0	0	0	0	0	0	0	0	0	0	0	0	0	0	0	0	tr|A0A3Q2HJ57|A0A3Q2HJ57_HORSE, tr|A0A3Q2HK76|A0A3Q2HK76_HORSE, tr|A0A3Q2HUI3|A0A3Q2HUI3_HORSE, tr|A0A3Q2I0L8|A0A3Q2I0L8_HORSE, tr|A0A3Q2I770|A0A3Q2I770_HORSE, tr|A0A3Q2LCY1|A0A3Q2LCY1_HORSE, tr|A0A9L0SPK2|A0A9L0SPK2_HORSE, tr|F7C9Z9|F7C9Z9_HORSE, tr|F7CWX5|F7CWX5_HORSE	0	0	1.00E-10	1.00E-10	0
tr|A0A3Q2HAV4|A0A3Q2HAV4_HORSE	A0A3Q2HAV4	A0A3Q2HAV4_HORSE	PRKCSH	598	Equus caballus	1:Experimental evidence at protein level	Glucosidase 2 subunit beta	1	0.999	15	89	0	89	20	22	23	8	9	7	0	0	0	0	0	0	20	22	23	8	9	7	311782624	310381280	280866368	349718336	228331136	371675520	52209944	56075300	50075812	102313416	97527712	102121712	tr|F6WTL6|F6WTL6_HORSE	301010090.7	316574997.3	301010090.7	316574997.3	0.072735467
tr|A0A3Q2HAV5|A0A3Q2HAV5_HORSE	A0A3Q2HAV5	A0A3Q2HAV5_HORSE	PALLD	1432	Equus caballus	1:Experimental evidence at protein level	Palladin, cytoskeletal associated protein	1	0.999	34	329	10	329	94	92	100	13	15	15	3	3	3	0	0	1	94	92	100	13	15	15	3706430210	3841043200	3782238210	464944704	585984260	529098752	383666464	396006080	379277632	123854896	115843240	104214576		3776570540	526675905.3	3776570540	526675905.3	-2.842089369
tr|A0A3Q2HAX7|A0A3Q2HAX7_HORSE	A0A3Q2HAX7	A0A3Q2HAX7_HORSE	CEP170	1655	Equus caballus	3:Protein inferred from homology	Centrosomal protein 170	1	0.999	25	70	0	70	24	26	20	0	0	0	0	0	0	0	0	0	24	26	20	0	0	0	87676672	94096576	95349752	0	0	0	9893268	12340423	11329322	0	0	0	tr|F6QQG2|F6QQG2_HORSE	92374333.33	0	92374333.33	1.00E-10	-59.68026966
tr|A0A3Q2HB07|A0A3Q2HB07_HORSE	A0A3Q2HB07	A0A3Q2HB07_HORSE	ERLEC1	456	Equus caballus	3:Protein inferred from homology	Endoplasmic reticulum lectin	1	0.999	9	25	0	25	10	9	6	0	0	0	0	0	0	0	0	0	10	9	6	0	0	0	47529084	41910388	37841724	0	0	0	9954878	8862267	10413554	0	0	0	tr|A0A5F5PP33|A0A5F5PP33_HORSE, tr|F6Q5V6|F6Q5V6_HORSE	42427065.33	0	42427065.33	1.00E-10	-58.5577625
tr|A0A3Q2HB09|A0A3Q2HB09_HORSE	A0A3Q2HB09	A0A3Q2HB09_HORSE	LMAN1	471	Equus caballus	1:Experimental evidence at protein level	Lectin, mannose binding 1	1	0.999	21	130	0	130	41	40	44	2	1	2	0	0	0	0	0	0	41	40	44	2	1	2	883571200	863747710	919436420	45481476	0	69355368	99622320	99727352	103852536	30608814	0	41716284	tr|A0A9L0RY92|A0A9L0RY92_HORSE, tr|F6WCE5|F6WCE5_HORSE	888918443.3	38278948	888918443.3	38278948	-4.537427974
tr|A0A3Q2HB40|A0A3Q2HB40_HORSE	A0A3Q2HB40	A0A3Q2HB40_HORSE	ACADSB	422	Equus caballus	1:Experimental evidence at protein level	Short/branched chain specific acyl-CoA dehydrogenase, mitochondrial	1	0.999	4	9	0	9	1	3	5	0	0	0	0	0	0	0	0	0	1	3	5	0	0	0	6727395.5	9404408	9267551	0	0	0	6727395.5	9404408	9267551	0	0	0	tr|A0A9L0RCC7|A0A9L0RCC7_HORSE, tr|A0A9L0RH52|A0A9L0RH52_HORSE, tr|A0A9L0TFZ0|A0A9L0TFZ0_HORSE, tr|A0A9L0TG26|A0A9L0TG26_HORSE, tr|A0A9L0TQ12|A0A9L0TQ12_HORSE, tr|A0A9L0TSQ0|A0A9L0TSQ0_HORSE, tr|F6SP29|F6SP29_HORSE, tr|K9KEW0|K9KEW0_HORSE	8466451.5	0	8466451.5	1.00E-10	-56.23260695
tr|A0A3Q2HB88|A0A3Q2HB88_HORSE	A0A3Q2HB88	A0A3Q2HB88_HORSE	PUM1	1042	Equus caballus	4:Protein predicted	Pumilio homolog 1	0.997	0.9932	3	4	0	4	2	2	0	0	0	0	0	0	0	0	0	0	2	2	0	0	0	0	15391795	9289098	8402052	0	0	0	6539485.5	5623538.5	8402052	0	0	0	tr|A0A5F5PVQ0|A0A5F5PVQ0_HORSE, tr|A0A5F5Q2J3|A0A5F5Q2J3_HORSE, tr|A0A9L0R6V3|A0A9L0R6V3_HORSE, tr|A0A9L0R981|A0A9L0R981_HORSE, tr|A0A9L0T5X4|A0A9L0T5X4_HORSE, tr|F6Q912|F6Q912_HORSE	11027648.33	0	11027648.33	1.00E-10	-56.61390278
tr|A0A3Q2HBC0|A0A3Q2HBC0_HORSE	A0A3Q2HBC0	A0A3Q2HBC0_HORSE	MYO1C	1044	Equus caballus	1:Experimental evidence at protein level	Myosin IC	1	0.999	60	425	0	425	122	120	113	24	25	21	0	0	0	0	0	0	122	120	113	24	25	21	2045878530	2543101700	1956608260	729828540	725364290	749424770	211482320	203558000	191750224	151091872	150247808	159054368		2181862830	734872533.3	2181862830	734872533.3	-1.569994469
tr|A0A3Q2HBC1|A0A3Q2HBC1_HORSE	A0A3Q2HBC1	A0A3Q2HBC1_HORSE	SAE1	362	Equus caballus	1:Experimental evidence at protein level	SUMO1 activating enzyme subunit 1	1	0.999	11	30	0	30	8	12	10	0	0	0	0	0	0	0	0	0	8	12	10	0	0	0	64315052	62675968	52981216	0	0	0	15790107	14060764	14883098	0	0	0	tr|A0A3Q2HCA3|A0A3Q2HCA3_HORSE	59990745.33	0	59990745.33	1.00E-10	-59.05751757
tr|A0A3Q2HBC4|A0A3Q2HBC4_HORSE	A0A3Q2HBC4	A0A3Q2HBC4_HORSE	SMC3	1217	Equus caballus	3:Protein inferred from homology	Structural maintenance of chromosomes protein	1	0.9989	22	55	0	55	18	15	22	0	0	0	0	0	0	0	0	0	18	15	22	0	0	0	49821020	61383036	63583548	0	0	0	13612895	15792661	15835162	0	0	0		58262534.67	0	58262534.67	1.00E-10	-59.01534608
tr|A0A3Q2HBD0|A0A3Q2HBD0_HORSE	A0A3Q2HBD0	A0A3Q2HBD0_HORSE	CWF19L1	498	Equus caballus	3:Protein inferred from homology	CWF19-like protein 1	1	0.9975	2	6	0	6	3	1	2	0	0	0	0	0	0	0	0	0	3	1	2	0	0	0	8290513.5	8089790.5	7262963	0	0	0	5262268	5041171.5	4846917	0	0	0	tr|A0A3Q2HL67|A0A3Q2HL67_HORSE, tr|F6X7E1|F6X7E1_HORSE	7881089	0	7881089	1.00E-10	-56.12924451
tr|A0A3Q2HBE4|A0A3Q2HBE4_HORSE	A0A3Q2HBE4	A0A3Q2HBE4_HORSE	PICALM	632	Equus caballus	1:Experimental evidence at protein level	Phosphatidylinositol binding clathrin assembly protein	1	0.999	15	51	0	51	15	16	20	0	0	0	0	0	0	0	0	0	15	16	20	0	0	0	115842656	99850184	122179256	0	0	0	27489742	22488146	24809432	0	0	0	tr|A0A3Q2I929|A0A3Q2I929_HORSE, tr|A0A3Q2IB34|A0A3Q2IB34_HORSE, tr|F7D8Z8|F7D8Z8_HORSE	112624032	0	112624032	1.00E-10	-59.96622041
tr|A0A3Q2HBF8|A0A3Q2HBF8_HORSE	A0A3Q2HBF8	A0A3Q2HBF8_HORSE	H2BC8	126	Equus caballus	3:Protein inferred from homology	Histone H2B	1	0.999	6	23	0	300	7	6	7	1	1	1	0	0	0	0	0	0	98	88	95	6	6	7	879250620	954665340	962823740	89035096	112383432	111998816	440958624	483016224	498625408	89035096	112383432	111998816	tr|A0A9L0QXG3|A0A9L0QXG3_HORSE, tr|A0A9L0R2L2|A0A9L0R2L2_HORSE, tr|A0A9L0R633|A0A9L0R633_HORSE, tr|A0A9L0SXI9|A0A9L0SXI9_HORSE, tr|A0A9L0T973|A0A9L0T973_HORSE, tr|F6WFI8|F6WFI8_HORSE, tr|F7ASE9|F7ASE9_HORSE	932246566.7	104472448	932246566.7	104472448	-3.157589061
tr|A0A3Q2HBF9|A0A3Q2HBF9_HORSE	A0A3Q2HBF9	A0A3Q2HBF9_HORSE	SLC3A2	595	Equus caballus	1:Experimental evidence at protein level	Solute carrier family 3 member 2	1	0.999	19	130	11	130	35	33	32	10	9	11	3	3	4	0	1	0	35	33	32	10	9	11	399534400	408157120	385547488	290859424	269542688	421086048	62823068	61612696	60230572	68477640	77466672	97771448		397746336	327162720	397746336	327162720	-0.281840277
tr|A0A3Q2HBG5|A0A3Q2HBG5_HORSE	A0A3Q2HBG5	A0A3Q2HBG5_HORSE	ALDH3A2	524	Equus caballus	1:Experimental evidence at protein level	Aldehyde dehydrogenase	1	0.999	7	24	0	24	9	8	7	0	0	0	0	0	0	0	0	0	9	8	7	0	0	0	47731644	58896952	58653368	0	0	0	12725670	16517684	16761324	0	0	0	tr|F6RNY1|F6RNY1_HORSE	55093988	0	55093988	1.00E-10	-58.93467251
tr|A0A3Q2HBH2|A0A3Q2HBH2_HORSE	A0A3Q2HBH2	A0A3Q2HBH2_HORSE	RDX	625	Equus caballus	1:Experimental evidence at protein level	Radixin	0.982	0.999	33	85	0	222	33	27	25	0	0	0	0	0	0	0	0	0	70	69	63	6	7	7	268176768	269016640	253888672	0	0	0	41481244	37667576	36615796	0	0	0	tr|F6S3E5|F6S3E5_HORSE	263694026.7	0	263694026.7	1.00E-10	-61.1935706
tr|A0A3Q2HBK0|A0A3Q2HBK0_HORSE	A0A3Q2HBK0	A0A3Q2HBK0_HORSE	SH3D19	1015	Equus caballus	4:Protein predicted	SH3 domain containing 19	1	0.999	9	19	0	19	6	7	6	0	0	0	0	0	0	0	0	0	6	7	6	0	0	0	54162580	58975080	38048380	0	0	0	13852458	13258196	14164585	0	0	0	tr|A0A3Q2HWK1|A0A3Q2HWK1_HORSE, tr|A0A5F5PPT2|A0A5F5PPT2_HORSE, tr|A0A5F5PV04|A0A5F5PV04_HORSE	50395346.67	0	50395346.67	1.00E-10	-58.80606814
tr|A0A3Q2HBK3|A0A3Q2HBK3_HORSE	A0A3Q2HBK3	A0A3Q2HBK3_HORSE	WFS1	936	Equus caballus	4:Protein predicted	Wolframin ER transmembrane glycoprotein	1	0.999	11	33	0	33	9	11	13	0	0	0	0	0	0	0	0	0	9	11	13	0	0	0	23365062	30497268	31910854	0	0	0	6182503.5	7020578	7733820.5	0	0	0	tr|A0A3Q2LQL0|A0A3Q2LQL0_HORSE, tr|A0A9L0SDM6|A0A9L0SDM6_HORSE, tr|A0A9L0SZV7|A0A9L0SZV7_HORSE	28591061.33	0	28591061.33	1.00E-10	-57.98834179
tr|A0A3Q2HBL8|A0A3Q2HBL8_HORSE	A0A3Q2HBL8	A0A3Q2HBL8_HORSE	LOC100053583	1267	Equus caballus	1:Experimental evidence at protein level	Prealbumin-like fold domain-containing protein	1	0.999	24	88	0	88	27	31	30	0	0	0	0	0	0	0	0	0	27	31	30	0	0	0	115677744	102904480	108179640	0	0	0	13373660	11693319	11989192	0	0	0	tr|F6PLC2|F6PLC2_HORSE	108920621.3	0	108920621.3	1.00E-10	-59.91798283
tr|A0A3Q2HBM0|A0A3Q2HBM0_HORSE	A0A3Q2HBM0	A0A3Q2HBM0_HORSE	ARB2A	444	Equus caballus	4:Protein predicted	Family with sequence similarity 172 member A	1	0.9984	3	4	0	4	2	1	1	0	0	0	0	0	0	0	0	0	2	1	1	0	0	0	7185682	9473375	8716726	0	0	0	6023842	8184506.5	7254373.5	0	0	0	tr|A0A3Q2HQZ2|A0A3Q2HQZ2_HORSE, tr|A0A3Q2HWF8|A0A3Q2HWF8_HORSE, tr|A0A3Q2I5X5|A0A3Q2I5X5_HORSE, tr|A0A3Q2IAK2|A0A3Q2IAK2_HORSE, tr|A0A3Q2IDV1|A0A3Q2IDV1_HORSE, tr|A0A3Q2KQH7|A0A3Q2KQH7_HORSE, tr|A0A3Q2L003|A0A3Q2L003_HORSE, tr|A0A3Q2L4B2|A0A3Q2L4B2_HORSE, tr|F7CUH0|F7CUH0_HORSE, tr|K9KD23|K9KD23_HORSE	8458594.333	0	8458594.333	1.00E-10	-56.23126745
tr|A0A3Q2HBP7|A0A3Q2HBP7_HORSE	A0A3Q2HBP7	A0A3Q2HBP7_HORSE	DDX39A	549	Equus caballus	4:Protein predicted	RNA helicase	1	0.9989	12	15	0	104	5	5	5	0	0	0	0	0	0	0	0	0	32	31	31	3	4	3	6835763.5	11376362	12193312	0	0	0	6835763.5	5979142	6394575	0	0	0		10135145.83	0	10135145.83	1.00E-10	-56.49214446
tr|A0A3Q2HBR1|A0A3Q2HBR1_HORSE	A0A3Q2HBR1	A0A3Q2HBR1_HORSE	SRGAP1	1085	Equus caballus	4:Protein predicted	SLIT-ROBO Rho GTPase activating protein 1	1	0.9988	6	12	0	12	3	5	4	0	0	0	0	0	0	0	0	0	3	5	4	0	0	0	2872838.8	9194838	6360199	0	0	0	2923545.5	4502021.5	3505299.8	0	0	0	tr|A0A9L0QYT9|A0A9L0QYT9_HORSE, tr|A0A9L0RS34|A0A9L0RS34_HORSE, tr|A0A9L0TJV2|A0A9L0TJV2_HORSE, tr|F6QHI9|F6QHI9_HORSE	6142625.267	0	6142625.267	1.00E-10	-55.76970489
tr|A0A3Q2HBR4|A0A3Q2HBR4_HORSE	A0A3Q2HBR4	A0A3Q2HBR4_HORSE	LOC100067869	322	Equus caballus	1:Experimental evidence at protein level	Haptoglobin	1	0.9984	2	11	0	11	3	3	2	1	1	1	0	0	0	0	0	0	3	3	2	1	1	1	11952221	0	8095303	0	0	0	11952221	0	8095303	0	0	0	tr|A0A5F5PPX0|A0A5F5PPX0_HORSE, tr|A0A9L0RUS5|A0A9L0RUS5_HORSE, tr|A0A9L0S4Q1|A0A9L0S4Q1_HORSE, tr|F6XWM5|F6XWM5_HORSE	6682508	0	6682508	1.00E-10	-55.89123918
tr|A0A3Q2HBT0|A0A3Q2HBT0_HORSE	A0A3Q2HBT0	A0A3Q2HBT0_HORSE	DBR1	544	Equus caballus	3:Protein inferred from homology	Debranching RNA lariats 1	0.9999	0.9873	2	4	0	4	1	2	1	0	0	0	0	0	0	0	0	0	1	2	1	0	0	0	1665715	1231361.1	0	0	0	0	1665715	847895.1	0	0	0	0	tr|F7BAD6|F7BAD6_HORSE	965692.0333	0	965692.0333	1.00E-10	-53.1004846
tr|A0A3Q2HBT7|A0A3Q2HBT7_HORSE	A0A3Q2HBT7	A0A3Q2HBT7_HORSE	USP10	776	Equus caballus	3:Protein inferred from homology	Ubiquitin carboxyl-terminal hydrolase	1	0.9988	4	10	0	10	1	4	5	0	0	0	0	0	0	0	0	0	1	4	5	0	0	0	7387547	5465821	7245878.5	0	0	0	3832298	3345850	3683023.8	0	0	0	tr|A0A9L0SVS8|A0A9L0SVS8_HORSE, tr|F7AAM2|F7AAM2_HORSE	6699748.833	0	6699748.833	1.00E-10	-55.89495653
tr|A0A3Q2HBU8|A0A3Q2HBU8_HORSE	A0A3Q2HBU8	A0A3Q2HBU8_HORSE	ABCD3	623	Equus caballus	3:Protein inferred from homology	ATP binding cassette subfamily D member 3	1	0.9976	5	8	0	8	2	2	4	0	0	0	0	0	0	0	0	0	2	2	4	0	0	0	5399106	3316438.8	7675209.5	0	0	0	3978098.2	3316438.8	4319299.5	0	0	0	tr|A0A3Q2HZE9|A0A3Q2HZE9_HORSE, tr|A0A3Q2I777|A0A3Q2I777_HORSE, tr|A0A3Q2I8N0|A0A3Q2I8N0_HORSE, tr|A0A9L0RQ85|A0A9L0RQ85_HORSE	5463584.767	0	5463584.767	1.00E-10	-55.60069736
tr|A0A3Q2HC40|A0A3Q2HC40_HORSE	A0A3Q2HC40	A0A3Q2HC40_HORSE	CPQ	472	Equus caballus	1:Experimental evidence at protein level	Carboxypeptidase Q	1	0.999	8	36	0	36	11	10	13	0	0	2	0	0	0	0	0	0	11	10	13	0	0	2	79185264	77528696	70801600	0	0	0	24304076	23288932	24573008	0	0	0	tr|F6S6M5|F6S6M5_HORSE	75838520	0	75838520	1.00E-10	-59.39570842
tr|A0A3Q2HC47|A0A3Q2HC47_HORSE	A0A3Q2HC47	A0A3Q2HC47_HORSE	SUB1	235	Equus caballus	3:Protein inferred from homology	Activated RNA polymerase II transcriptional coactivator p15	1	0.999	5	43	0	43	12	10	10	4	4	3	0	0	0	0	0	0	12	10	10	4	4	3	141120624	132758592	135371072	190757936	200896192	150268112	52957308	45664400	47119612	124610496	150984880	119785512	tr|A0A5F5PJ04|A0A5F5PJ04_HORSE	136416762.7	180640746.7	136416762.7	180640746.7	0.405102423
tr|A0A3Q2HC57|A0A3Q2HC57_HORSE	A0A3Q2HC57	A0A3Q2HC57_HORSE	RAN	323	Equus caballus	1:Experimental evidence at protein level	GTP-binding nuclear protein Ran	1	0.999	12	116	0	116	32	35	30	5	6	8	0	0	0	0	0	0	32	35	30	5	6	8	1241871740	1242592380	1251054340	192342944	213514144	205255648	286723456	298680672	302327008	67420040	88824752	87350360	tr|F6VSL0|F6VSL0_HORSE	1245172820	203704245.3	1245172820	203704245.3	-2.611798038
tr|A0A3Q2HC89|A0A3Q2HC89_HORSE	A0A3Q2HC89	A0A3Q2HC89_HORSE	FAM120A	1116	Equus caballus	1:Experimental evidence at protein level	Family with sequence similarity 120A	1	0.999	19	47	0	47	16	16	15	0	0	0	0	0	0	0	0	0	16	16	15	0	0	0	50661544	48365804	55528148	0	0	0	9654269	9640776	10693568	0	0	0		51518498.67	0	51518498.67	1.00E-10	-58.83786816
tr|A0A3Q2HC91|A0A3Q2HC91_HORSE	A0A3Q2HC91	A0A3Q2HC91_HORSE	GOT1	381	Equus caballus	1:Experimental evidence at protein level	Aspartate aminotransferase	0.9999	0.9989	13	2	0	51	1	0	1	0	0	0	0	0	0	0	0	0	14	18	19	0	0	0	3088036	0	2359522	0	0	0	3088036	0	2359522	0	0	0	tr|A0A5F5Q2J1|A0A5F5Q2J1_HORSE	1815852.667	0	1815852.667	1.00E-10	-54.01149667
tr|A0A3Q2HC96|A0A3Q2HC96_HORSE	A0A3Q2HC96	A0A3Q2HC96_HORSE	CTSA	447	Equus caballus	3:Protein inferred from homology	Carboxypeptidase	1	0.999	7	32	0	32	10	8	14	0	0	0	0	0	0	0	0	0	10	8	14	0	0	0	157604512	147608336	140718048	0	0	0	49209456	46880012	46182032	0	0	0	tr|F6QJ78|F6QJ78_HORSE	148643632	0	148643632	1.00E-10	-60.36656337
tr|A0A3Q2HC99|A0A3Q2HC99_HORSE	A0A3Q2HC99	A0A3Q2HC99_HORSE	DYNC1I2	630	Equus caballus	1:Experimental evidence at protein level	Cytoplasmic dynein 1 intermediate chain 2	1	0.999	13	74	0	74	20	25	29	0	0	0	0	0	0	0	0	0	20	25	29	0	0	0	164848672	166051264	193872736	0	0	0	22784744	24684406	24932004	0	0	0	tr|F6VQZ8|F6VQZ8_HORSE, tr|F6WDD0|F6WDD0_HORSE	174924224	0	174924224	1.00E-10	-60.6014358
tr|A0A3Q2HCA6|A0A3Q2HCA6_HORSE	A0A3Q2HCA6	A0A3Q2HCA6_HORSE	HSPA8	655	Equus caballus	3:Protein inferred from homology	Heat shock protein family A (Hsp70) member 8	1	0.999	39	438	0	481	128	112	119	23	29	27	0	0	0	0	0	0	136	121	133	26	34	31	5448650200	5243124200	5230398500	2005684480	1944822270	1878803580	645163520	570963520	569726340	387058304	303183040	296372320	tr|A0A9R8N1Q4|A0A9R8N1Q4_HORSE	5307390967	1943103443	5307390967	1943103443	-1.449640122
tr|A0A3Q2HCE6|A0A3Q2HCE6_HORSE	A0A3Q2HCE6	A0A3Q2HCE6_HORSE	DPY30	99	Equus caballus	3:Protein inferred from homology	Protein dpy-30 homolog	1	0.999	2	6	0	6	2	2	2	0	0	0	0	0	0	0	0	0	2	2	2	0	0	0	15385617	17754676	18084656	0	0	0	8420624	10093160	10259635	0	0	0	tr|A0A9L0R0L2|A0A9L0R0L2_HORSE, tr|F7DY89|F7DY89_HORSE	17074983	0	17074983	1.00E-10	-57.24466176
tr|A0A3Q2HCG5|A0A3Q2HCG5_HORSE	A0A3Q2HCG5	A0A3Q2HCG5_HORSE	TXNRD1	499	Equus caballus	1:Experimental evidence at protein level	Thioredoxin reductase 1, cytoplasmic	1	0.999	9	20	0	20	6	6	8	0	0	0	0	0	0	0	0	0	6	6	8	0	0	0	43104844	42572088	47650000	0	0	0	14144045	15500589	16187351	0	0	0	tr|A0A3Q2HEC5|A0A3Q2HEC5_HORSE, tr|A0A3Q2HSM7|A0A3Q2HSM7_HORSE, tr|A0A9L0S254|A0A9L0S254_HORSE	44442310.67	0	44442310.67	1.00E-10	-58.62471144
tr|A0A3Q2HCH3|A0A3Q2HCH3_HORSE	A0A3Q2HCH3	A0A3Q2HCH3_HORSE	SSR1	278	Equus caballus	3:Protein inferred from homology	Translocon-associated protein subunit alpha	1	0.999	4	22	0	22	6	8	6	0	1	1	0	0	0	0	0	0	6	8	6	0	1	1	289187040	269774272	285212320	0	37935896	31509858	91489256	87318776	92468168	0	38701324	32145630	tr|A0A3Q2HE48|A0A3Q2HE48_HORSE, tr|A0A3Q2ICJ6|A0A3Q2ICJ6_HORSE, tr|A0A3Q2KW99|A0A3Q2KW99_HORSE, tr|A0A9L0R476|A0A9L0R476_HORSE, tr|A0A9L0SSZ0|A0A9L0SSZ0_HORSE, tr|A0A9L0SU20|A0A9L0SU20_HORSE, tr|F7D9F8|F7D9F8_HORSE, tr|K9K489|K9K489_HORSE	281391210.7	23148584.67	281391210.7	23148584.67	-3.603581373
tr|A0A3Q2HCJ9|A0A3Q2HCJ9_HORSE	A0A3Q2HCJ9	A0A3Q2HCJ9_HORSE	YBX3	368	Equus caballus	4:Protein predicted	Y-box binding protein 3	1	0.999	11	19	2	55	7	6	6	0	0	0	1	1	0	0	0	0	19	18	18	0	0	0	36059408	44068172	39970764	0	0	0	14304208	15799252	17386548	0	0	0		40032781.33	0	40032781.33	1.00E-10	-58.47395947
tr|A0A3Q2HCT8|A0A3Q2HCT8_HORSE	A0A3Q2HCT8	A0A3Q2HCT8_HORSE	LAMP2	417	Equus caballus	3:Protein inferred from homology	Lysosomal associated membrane protein 2	0.9987	0.9989	6	38	0	38	13	12	13	0	0	0	0	0	0	0	0	0	13	12	13	0	0	0	391363872	406840480	348990304	0	0	0	103944728	110841456	111602960	0	0	0		382398218.7	0	382398218.7	1.00E-10	-61.72978151
tr|A0A3Q2HCX8|A0A3Q2HCX8_HORSE	A0A3Q2HCX8	A0A3Q2HCX8_HORSE	SESTD1	733	Equus caballus	3:Protein inferred from homology	SEC14 and spectrin domain containing 1	1	0.9896	2	2	0	2	0	2	0	0	0	0	0	0	0	0	0	0	0	2	0	0	0	0	0	2717782	0	0	0	0	0	0	0	0	0	0	tr|A0A5F5PJ68|A0A5F5PJ68_HORSE, tr|A0A9L0QYE1|A0A9L0QYE1_HORSE, tr|F6T611|F6T611_HORSE	905927.3333	0	905927.3333	1.00E-10	-53.00831676
tr|A0A3Q2HD05|A0A3Q2HD05_HORSE	A0A3Q2HD05	A0A3Q2HD05_HORSE	BCAP31	266	Equus caballus	1:Experimental evidence at protein level	B-cell receptor-associated protein	1	0.999	9	34	0	34	10	14	10	0	0	0	0	0	0	0	0	0	10	14	10	0	0	0	159696416	153021376	143673616	0	0	0	64075028	63751524	60267348	0	0	0	tr|F6V5V5|F6V5V5_HORSE	152130469.3	0	152130469.3	1.00E-10	-60.40001484
tr|A0A3Q2HD59|A0A3Q2HD59_HORSE	A0A3Q2HD59	A0A3Q2HD59_HORSE	UQCRC2	459	Equus caballus	1:Experimental evidence at protein level	Ubiquinol-cytochrome c reductase core protein 2	1	0.999	9	21	0	21	6	7	8	0	0	0	0	0	0	0	0	0	6	7	8	0	0	0	33748760	28268914	46230384	0	0	0	14766522	15221797	18140866	0	0	0	tr|A0A3Q2HMD7|A0A3Q2HMD7_HORSE, tr|A0A9L0R7G9|A0A9L0R7G9_HORSE, tr|A0A9L0RSX7|A0A9L0RSX7_HORSE, tr|A0A9L0SP78|A0A9L0SP78_HORSE, tr|F6QA35|F6QA35_HORSE, tr|K9K4B9|K9K4B9_HORSE	36082686	0	36082686	1.00E-10	-58.32408435
tr|A0A3Q2HD69|A0A3Q2HD69_HORSE	A0A3Q2HD69	A0A3Q2HD69_HORSE	KLC1	551	Equus caballus	3:Protein inferred from homology	Kinesin light chain	1	0.999	20	63	0	63	18	21	23	0	1	0	0	0	0	0	0	0	18	21	23	0	1	0	167516768	172055200	165670160	0	539759940	0	35811040	36738908	34440280	0	0	0	tr|A0A3Q2HHU4|A0A3Q2HHU4_HORSE, tr|A0A9L0RPB1|A0A9L0RPB1_HORSE, tr|A0A9L0SPT0|A0A9L0SPT0_HORSE, tr|F6U8Y7|F6U8Y7_HORSE	168414042.7	179919980	168414042.7	179919980	0.095342968
tr|A0A3Q2HD71|A0A3Q2HD71_HORSE	A0A3Q2HD71	A0A3Q2HD71_HORSE	SYNPO	1156	Equus caballus	3:Protein inferred from homology	Synaptopodin	1	0.999	16	61	0	61	16	24	18	1	2	0	0	0	0	0	0	0	16	24	18	1	2	0	146264544	174903072	147767600	0	0	0	28085926	31938600	29200500	0	0	0	tr|A0A3Q2HEQ8|A0A3Q2HEQ8_HORSE, tr|A0A9L0S535|A0A9L0S535_HORSE, tr|A0A9L0TD43|A0A9L0TD43_HORSE	156311738.7	0	156311738.7	1.00E-10	-60.43913183
tr|A0A3Q2HD88|A0A3Q2HD88_HORSE	A0A3Q2HD88	A0A3Q2HD88_HORSE	UBE2Z	256	Equus caballus	4:Protein predicted	Ubiquitin conjugating enzyme E2 Z	1	0.9941	3	8	0	8	3	1	4	0	0	0	0	0	0	0	0	0	3	1	4	0	0	0	3261934	4103198.8	0	0	0	0	3261934	4103198.8	0	0	0	0	tr|A0A3Q2HM89|A0A3Q2HM89_HORSE, tr|F6U401|F6U401_HORSE	2455044.267	0	2455044.267	1.00E-10	-54.44659856
tr|A0A3Q2HD95|A0A3Q2HD95_HORSE	A0A3Q2HD95	A0A3Q2HD95_HORSE	EIF4G3	1747	Equus caballus	3:Protein inferred from homology	Eukaryotic translation initiation factor 4 gamma 3	1	0.9986	17	34	0	39	13	10	11	0	0	0	0	0	0	0	0	0	15	11	13	0	0	0	30823552	32793858	28973144	0	0	0	6172148	6102306	5734116	0	0	0	tr|A0A3Q2HXR3|A0A3Q2HXR3_HORSE, tr|A0A3Q2I8X6|A0A3Q2I8X6_HORSE, tr|A0A3Q2IAZ8|A0A3Q2IAZ8_HORSE, tr|A0A5F5PG57|A0A5F5PG57_HORSE, tr|A0A5F5Q1R9|A0A5F5Q1R9_HORSE, tr|A0A9L0RGC3|A0A9L0RGC3_HORSE, tr|A0A9L0SN08|A0A9L0SN08_HORSE, tr|F6U301|F6U301_HORSE, tr|F6VEY0|F6VEY0_HORSE	30863518	0	30863518	1.00E-10	-58.09868013
tr|A0A3Q2HDB9|A0A3Q2HDB9_HORSE	A0A3Q2HDB9	A0A3Q2HDB9_HORSE	XPO1	993	Equus caballus	3:Protein inferred from homology	Exportin 1	0	0.999	30	94	0	94	29	32	33	0	0	0	0	0	0	0	0	0	29	32	33	0	0	0	272017088	299417728	284095744	0	0	0	38221524	36069112	37785732	0	0	0		285176853.3	0	285176853.3	1.00E-10	-61.3065626
tr|A0A3Q2HDD9|A0A3Q2HDD9_HORSE	A0A3Q2HDD9	A0A3Q2HDD9_HORSE	TBCA	84	Equus caballus	1:Experimental evidence at protein level	Tubulin-specific chaperone A	1	0.999	9	33	0	33	11	12	10	0	0	0	0	0	0	0	0	0	11	12	10	0	0	0	69943776	73712568	64443984	0	0	0	23844720	22002012	20151876	0	0	0	tr|A0A9L0SJ82|A0A9L0SJ82_HORSE	69366776	0	69366776	1.00E-10	-59.26702245
tr|A0A3Q2HDN2|A0A3Q2HDN2_HORSE	A0A3Q2HDN2	A0A3Q2HDN2_HORSE	WDFY1	410	Equus caballus	4:Protein predicted	WD repeat and FYVE domain containing 1	1	0.998	5	14	0	14	1	6	7	0	0	0	0	0	0	0	0	0	1	6	7	0	0	0	22066584	21354916	24320324	0	0	0	10133798	10527361	11070639	0	0	0	tr|A0A3Q2HXF7|A0A3Q2HXF7_HORSE	22580608	0	22580608	1.00E-10	-57.64786195
tr|A0A3Q2HDN7|A0A3Q2HDN7_HORSE	A0A3Q2HDN7	A0A3Q2HDN7_HORSE	MTCH2	294	Equus caballus	3:Protein inferred from homology	Mitochondrial carrier 2	1	0.999	4	22	0	22	9	6	7	0	0	0	0	0	0	0	0	0	9	6	7	0	0	0	38164912	38532852	40101524	0	0	0	11156993	13852699	13073586	0	0	0	tr|A0A9R1SS99|A0A9R1SS99_HORSE	38933096	0	38933096	1.00E-10	-58.43377469
tr|A0A3Q2HDQ8|A0A3Q2HDQ8_HORSE	A0A3Q2HDQ8	A0A3Q2HDQ8_HORSE	PDS5A	1252	Equus caballus	3:Protein inferred from homology	PDS5 cohesin associated factor A	1	0.9988	6	10	0	11	5	3	2	0	0	0	0	0	0	0	0	0	6	3	2	0	0	0	11587328	13964567	13789386	0	0	0	4369857.5	5503441	5334469.5	0	0	0	tr|A0A3Q2I2Q4|A0A3Q2I2Q4_HORSE, tr|F6QVB8|F6QVB8_HORSE	13113760.33	0	13113760.33	1.00E-10	-56.86385905
tr|A0A3Q2HDW9|A0A3Q2HDW9_HORSE	A0A3Q2HDW9	A0A3Q2HDW9_HORSE	CIRBP	345	Equus caballus	4:Protein predicted	Cold-inducible RNA-binding protein	1	0.999	2	6	0	6	2	2	2	0	0	0	0	0	0	0	0	0	2	2	2	0	0	0	7973058.5	3722312.8	2649895.5	0	0	0	3894673	3884146.5	2765104	0	0	0	tr|A0A5F5PR87|A0A5F5PR87_HORSE, tr|A0A9L0RRA2|A0A9L0RRA2_HORSE, tr|A0A9L0SPY0|A0A9L0SPY0_HORSE	4781755.6	0	4781755.6	1.00E-10	-55.40838991
tr|A0A3Q2HDZ6|A0A3Q2HDZ6_HORSE	A0A3Q2HDZ6	A0A3Q2HDZ6_HORSE	COPZ2	212	Equus caballus	1:Experimental evidence at protein level	Coatomer subunit zeta	1	0.999	3	12	0	12	4	4	4	0	0	0	0	0	0	0	0	0	4	4	4	0	0	0	31364484	36616136	34347264	0	0	0	12612496	15862985	15151479	0	0	0	tr|A0A9L0S2G5|A0A9L0S2G5_HORSE, tr|A0A9L0S7Y4|A0A9L0S7Y4_HORSE, tr|A0A9L0TFN2|A0A9L0TFN2_HORSE, tr|F6QGU2|F6QGU2_HORSE	34109294.67	0	34109294.67	1.00E-10	-58.24294254
tr|A0A3Q2HE24|A0A3Q2HE24_HORSE	A0A3Q2HE24	A0A3Q2HE24_HORSE	PYCR1	334	Equus caballus	3:Protein inferred from homology	Pyrroline-5-carboxylate reductase	0.9901	0.9984	11	2	0	43	1	0	1	0	0	0	0	0	0	0	0	0	18	12	13	0	0	0	0	0	0	0	0	0	0	0	0	0	0	0		0	0	1.00E-10	1.00E-10	0
tr|A0A3Q2HE38|A0A3Q2HE38_HORSE	A0A3Q2HE38	A0A3Q2HE38_HORSE	SCARB2	479	Equus caballus	3:Protein inferred from homology	Scavenger receptor class B member 2	1	0.999	11	43	0	43	18	10	15	0	0	0	0	0	0	0	0	0	18	10	15	0	0	0	99110552	97324896	88336888	0	0	0	26752096	23507664	21922950	0	0	0	tr|A0A3Q2LUF6|A0A3Q2LUF6_HORSE	94924112	0	94924112	1.00E-10	-59.71955221
tr|A0A3Q2HE70|A0A3Q2HE70_HORSE	A0A3Q2HE70	A0A3Q2HE70_HORSE	NUP160	1338	Equus caballus	4:Protein predicted	Nucleoporin 160	1	0.999	12	24	0	24	7	9	8	0	0	0	0	0	0	0	0	0	7	9	8	0	0	0	19185188	23621780	22475992	0	0	0	7044617	6143728	7012329	0	0	0		21760986.67	0	21760986.67	1.00E-10	-57.59452158
tr|A0A3Q2HE76|A0A3Q2HE76_HORSE	A0A3Q2HE76	A0A3Q2HE76_HORSE	SNW1	587	Equus caballus	3:Protein inferred from homology	SNW domain-containing protein 1	0.9966	0.9984	3	7	1	7	2	2	3	0	0	0	0	0	1	0	0	0	2	2	3	0	0	0	2464045.8	1249949.1	858530.75	0	0	0	1393379.2	1249949.1	858530.75	0	0	0		1524175.217	0	1524175.217	1.00E-10	-53.75887828
tr|A0A3Q2HE86|A0A3Q2HE86_HORSE	A0A3Q2HE86	A0A3Q2HE86_HORSE	DNAJA3	460	Equus caballus	3:Protein inferred from homology	DnaJ heat shock protein family (Hsp40) member A3	1	0.997	2	3	0	3	0	1	2	0	0	0	0	0	0	0	0	0	0	1	2	0	0	0	0	21744458	24474380	0	0	0	0	21744458	23045558	0	0	0	tr|A0A9L0R1D8|A0A9L0R1D8_HORSE, tr|A0A9L0RUF1|A0A9L0RUF1_HORSE, tr|A0A9L0SLG6|A0A9L0SLG6_HORSE, tr|A0A9L0SZN0|A0A9L0SZN0_HORSE, tr|F6QBH0|F6QBH0_HORSE	15406279.33	0	15406279.33	1.00E-10	-57.0962961
tr|A0A3Q2HEA5|A0A3Q2HEA5_HORSE	A0A3Q2HEA5	A0A3Q2HEA5_HORSE	PPP1CB	318	Equus caballus	1:Experimental evidence at protein level	Serine/threonine-protein phosphatase	1	0.999	15	24	0	81	8	6	10	0	0	0	0	0	0	0	0	0	23	25	30	1	1	1	82840568	85487256	79651368	0	0	0	37161872	37439336	35202360	0	0	0	tr|K9KB36|K9KB36_HORSE	82659730.67	0	82659730.67	1.00E-10	-59.51996228
tr|A0A3Q2HEA9|A0A3Q2HEA9_HORSE	A0A3Q2HEA9	A0A3Q2HEA9_HORSE	PIEZO1	2504	Equus caballus	3:Protein inferred from homology	Piezo type mechanosensitive ion channel component 1	0.9973	0.9901	2	4	0	4	2	1	1	0	0	0	0	0	0	0	0	0	2	1	1	0	0	0	478598.94	1002003.06	0	0	0	0	478598.94	1002003.06	0	0	0	0	tr|A0A3Q2I023|A0A3Q2I023_HORSE, tr|A0A3Q2IEJ6|A0A3Q2IEJ6_HORSE, tr|F6VX17|F6VX17_HORSE	493534	0	493534	1.00E-10	-52.1320709
tr|A0A3Q2HEE5|A0A3Q2HEE5_HORSE	A0A3Q2HEE5	A0A3Q2HEE5_HORSE	CNN2	270	Equus caballus	3:Protein inferred from homology	Calponin	1	0.999	12	79	19	79	30	20	21	3	2	3	10	5	4	0	0	0	30	20	21	3	2	3	712558140	707545340	691158400	27455790	17106234	29458342	209392048	206949120	204332432	28222118	17583692	30280562		703753960	24673455.33	703753960	24673455.33	-4.834039462
tr|A0A3Q2HEG2|A0A3Q2HEG2_HORSE	A0A3Q2HEG2	A0A3Q2HEG2_HORSE	PCMT1	290	Equus caballus	1:Experimental evidence at protein level	Protein-L-isoaspartate O-methyltransferase	1	0.999	5	17	0	17	5	6	6	0	0	0	0	0	0	0	0	0	5	6	6	0	0	0	52811388	55646568	65947912	0	0	0	21934298	26073310	27062238	0	0	0	tr|A0A3Q2I233|A0A3Q2I233_HORSE, tr|A0A9L0RH49|A0A9L0RH49_HORSE, tr|A0A9L0RHH0|A0A9L0RHH0_HORSE, tr|F7A5R3|F7A5R3_HORSE, tr|K9K455|K9K455_HORSE	58135289.33	0	58135289.33	1.00E-10	-59.01219179
tr|A0A3Q2HEG9|A0A3Q2HEG9_HORSE	A0A3Q2HEG9	A0A3Q2HEG9_HORSE	STX18	405	Equus caballus	3:Protein inferred from homology	Syntaxin-18	1	0.999	4	10	0	10	4	4	2	0	0	0	0	0	0	0	0	0	4	4	2	0	0	0	15191189	14746076	8876701	0	0	0	5739084.5	5677393	6507374	0	0	0	tr|A0A9L0R3H1|A0A9L0R3H1_HORSE, tr|A0A9L0SGW2|A0A9L0SGW2_HORSE, tr|A0A9L0THZ0|A0A9L0THZ0_HORSE	12937988.67	0	12937988.67	1.00E-10	-56.84439097
tr|A0A3Q2HEH6|A0A3Q2HEH6_HORSE	A0A3Q2HEH6	A0A3Q2HEH6_HORSE	SEPTIN11	438	Equus caballus	1:Experimental evidence at protein level	Septin	1	0.999	18	119	0	119	41	38	35	2	2	1	0	0	0	0	0	0	41	38	35	2	2	1	619572160	715116480	714165950	66884948	67855736	26627022	97736464	105893240	102185712	37008972	37405084	27492456	tr|A0A3Q2I5N3|A0A3Q2I5N3_HORSE, tr|A0A3Q2LM93|A0A3Q2LM93_HORSE, tr|A0A9L0S7A6|A0A9L0S7A6_HORSE, tr|A0A9L0TBE2|A0A9L0TBE2_HORSE	682951530	53789235.33	682951530	53789235.33	-3.666393807
tr|A0A3Q2HEJ2|A0A3Q2HEJ2_HORSE	A0A3Q2HEJ2	A0A3Q2HEJ2_HORSE	TOMM40	330	Equus caballus	3:Protein inferred from homology	Translocase of outer mitochondrial membrane 40	1	0.999	3	10	0	10	5	4	1	0	0	0	0	0	0	0	0	0	5	4	1	0	0	0	18439460	17763130	6746007	0	0	0	9934875	9222030	10987561	0	0	0	tr|A0A5F5PEH2|A0A5F5PEH2_HORSE, tr|A0A9L0R1X1|A0A9L0R1X1_HORSE, tr|F6ZQY1|F6ZQY1_HORSE	14316199	0	14316199	1.00E-10	-56.99042612
tr|A0A3Q2HEJ5|A0A3Q2HEJ5_HORSE	A0A3Q2HEJ5	A0A3Q2HEJ5_HORSE	CD44	695	Equus caballus	1:Experimental evidence at protein level	CD44 antigen	1	0.999	9	37	0	37	8	5	12	3	4	5	0	0	0	0	0	0	8	5	12	3	4	5	312589024	230544000	262965168	289611264	31838964	337182368	116115816	121067280	115899576	187454384	433084192	309247776	tr|A0A3Q2I011|A0A3Q2I011_HORSE, tr|A0A5F5PIX1|A0A5F5PIX1_HORSE, tr|F6PTV7|F6PTV7_HORSE	268699397.3	219544198.7	268699397.3	219544198.7	-0.291481673
tr|A0A3Q2HEP8|A0A3Q2HEP8_HORSE	A0A3Q2HEP8	A0A3Q2HEP8_HORSE	ARMC10	312	Equus caballus	4:Protein predicted	Armadillo repeat containing 10	1	0.999	3	8	0	8	1	3	4	0	0	0	0	0	0	0	0	0	1	3	4	0	0	0	17140772	19914888	20805382	0	0	0	17291912	16535404	16295978	0	0	0	tr|A0A9L0RAB4|A0A9L0RAB4_HORSE, tr|A0A9L0REK0|A0A9L0REK0_HORSE, tr|A0A9L0RQL0|A0A9L0RQL0_HORSE, tr|A0A9L0RWY2|A0A9L0RWY2_HORSE, tr|A0A9L0S877|A0A9L0S877_HORSE, tr|A0A9L0THV8|A0A9L0THV8_HORSE, tr|F7AER3|F7AER3_HORSE	19287014	0	19287014	1.00E-10	-57.42040742
tr|A0A3Q2HEQ4|A0A3Q2HEQ4_HORSE	A0A3Q2HEQ4	A0A3Q2HEQ4_HORSE	TNPO1	898	Equus caballus	1:Experimental evidence at protein level	Transportin 1	1	0.999	12	52	0	52	14	20	14	2	1	1	0	0	0	0	0	0	14	20	14	2	1	1	125875072	128681344	120826816	35744704	36692304	35770740	19073240	15565063	14708756	56307396	57800116	56348408	tr|A0A9L0RSQ9|A0A9L0RSQ9_HORSE	125127744	36069249.33	125127744	36069249.33	-1.794560404
tr|A0A3Q2HER9|A0A3Q2HER9_HORSE	A0A3Q2HER9	A0A3Q2HER9_HORSE	TNN	1339	Equus caballus	3:Protein inferred from homology	Tenascin N	1	0.9984	14	31	0	31	0	0	0	8	13	10	0	0	0	0	0	0	0	0	0	8	13	10	0	0	0	276477056	295498176	272593024	0	0	0	121956808	99472048	96543528		0	281522752	1.00E-10	281522752	61.28795723
tr|A0A3Q2HES9|A0A3Q2HES9_HORSE	A0A3Q2HES9	A0A3Q2HES9_HORSE	UNC45A	1080	Equus caballus	4:Protein predicted	Unc-45 myosin chaperone A	1	0.999	14	37	0	37	12	11	14	0	0	0	0	0	0	0	0	0	12	11	14	0	0	0	42014716	58783488	68679784	0	0	0	14102657	13299422	15028267	0	0	0	tr|F6ZCS6|F6ZCS6_HORSE	56492662.67	0	56492662.67	1.00E-10	-58.97084111
tr|A0A3Q2HEW1|A0A3Q2HEW1_HORSE	A0A3Q2HEW1	A0A3Q2HEW1_HORSE	SH3PXD2B	874	Equus caballus	3:Protein inferred from homology	SH3 and PX domains 2B	1	0.999	10	26	0	26	8	7	11	0	0	0	0	0	0	0	0	0	8	7	11	0	0	0	40980808	66975656	80111480	0	0	0	19713576	17954390	22219572	0	0	0	tr|A0A3Q2HPI7|A0A3Q2HPI7_HORSE, tr|A0A3Q2HPY6|A0A3Q2HPY6_HORSE, tr|A0A9L0S1X2|A0A9L0S1X2_HORSE, tr|A0A9L0TAV0|A0A9L0TAV0_HORSE, tr|A0A9L0TJR0|A0A9L0TJR0_HORSE, tr|F6RN17|F6RN17_HORSE	62689314.67	0	62689314.67	1.00E-10	-59.12099717
tr|A0A3Q2HEZ0|A0A3Q2HEZ0_HORSE	A0A3Q2HEZ0	A0A3Q2HEZ0_HORSE	NECTIN1	572	Equus caballus	3:Protein inferred from homology	Nectin cell adhesion molecule 1	1	0.9897	2	3	0	3	1	1	1	0	0	0	0	0	0	0	0	0	1	1	1	0	0	0	1079391	5929993.5	4811744.5	0	0	0	0	5929993.5	4811744.5	0	0	0	tr|A0A9L0RJJ4|A0A9L0RJJ4_HORSE, tr|A0A9L0RVZ3|A0A9L0RVZ3_HORSE, tr|A0A9L0RZW0|A0A9L0RZW0_HORSE, tr|A0A9L0SAY2|A0A9L0SAY2_HORSE, tr|A0A9L0SV28|A0A9L0SV28_HORSE, tr|A0A9L0TJZ5|A0A9L0TJZ5_HORSE, tr|F6Q229|F6Q229_HORSE	3940376.333	0	3940376.333	1.00E-10	-55.12918294
tr|A0A3Q2HF08|A0A3Q2HF08_HORSE	A0A3Q2HF08	A0A3Q2HF08_HORSE	MAT2B	334	Equus caballus	1:Experimental evidence at protein level	Methionine adenosyltransferase 2 subunit beta	1	0.999	9	28	6	28	7	13	8	0	0	0	1	3	2	0	0	0	7	13	8	0	0	0	104595456	128399280	55505212	0	0	0	37261436	41513552	39804452	0	0	0		96166649.33	0	96166649.33	1.00E-10	-59.73831427
tr|A0A3Q2HF15|A0A3Q2HF15_HORSE	A0A3Q2HF15	A0A3Q2HF15_HORSE	RUSF1	423	Equus caballus	3:Protein inferred from homology	RUS family member 1	1	0.999	3	6	0	6	3	0	3	0	0	0	0	0	0	0	0	0	3	0	3	0	0	0	10824062	6419118	6196776.5	0	0	0	3872164.2	3685961.5	3507452.5	0	0	0	tr|A0A3Q2HXB5|A0A3Q2HXB5_HORSE, tr|A0A3Q2KNQ4|A0A3Q2KNQ4_HORSE, tr|F6ZN33|F6ZN33_HORSE	7813318.833	0	7813318.833	1.00E-10	-56.116785
tr|A0A3Q2HF48|A0A3Q2HF48_HORSE	A0A3Q2HF48	A0A3Q2HF48_HORSE	STX6	235	Equus caballus	3:Protein inferred from homology	Syntaxin 6	1	0.9985	5	9	0	9	3	4	2	0	0	0	0	0	0	0	0	0	3	4	2	0	0	0	2618572.2	0	3577182.2	0	0	0	2618572.2	0	3577182.2	0	0	0	tr|A0A3Q2LAT3|A0A3Q2LAT3_HORSE, tr|A0A3Q2LU00|A0A3Q2LU00_HORSE, tr|A0A9L0TLP4|A0A9L0TLP4_HORSE, tr|F6ZQC8|F6ZQC8_HORSE	2065251.467	0	2065251.467	1.00E-10	-54.19716697
tr|A0A3Q2HF92|A0A3Q2HF92_HORSE	A0A3Q2HF92	A0A3Q2HF92_HORSE	LOC111767815	183	Equus caballus	3:Protein inferred from homology	Cytochrome b-c1 complex subunit 8	0.9998	0.9984	2	2	0	2	1	0	1	0	0	0	0	0	0	0	0	0	1	0	1	0	0	0	9029897	10632304	11195616	0	0	0	4982104.5	6332972.5	6654012	0	0	0	tr|A0A9L0R5M5|A0A9L0R5M5_HORSE	10285939	0	10285939	1.00E-10	-56.51345112
tr|A0A3Q2HFC4|A0A3Q2HFC4_HORSE	A0A3Q2HFC4	A0A3Q2HFC4_HORSE	YKT6	198	Equus caballus	3:Protein inferred from homology	YKT6 v-SNARE homolog	1	0.999	12	33	5	33	13	11	9	0	0	0	2	2	1	0	0	0	13	11	9	0	0	0	61175616	70403000	60827536	0	0	0	19470002	20731080	19501096	0	0	0		64135384	0	64135384	1.00E-10	-59.15389814
tr|A0A3Q2HFD1|A0A3Q2HFD1_HORSE	A0A3Q2HFD1	A0A3Q2HFD1_HORSE	MAP2K3	347	Equus caballus	3:Protein inferred from homology	mitogen-activated protein kinase kinase	1	0.999	6	16	0	16	3	7	6	0	0	0	0	0	0	0	0	0	3	7	6	0	0	0	26111856	56001888	64995328	0	0	0	24806186	22331294	26178154	0	0	0	tr|F6ZJW3|F6ZJW3_HORSE	49036357.33	0	49036357.33	1.00E-10	-58.76662943
tr|A0A3Q2HFF1|A0A3Q2HFF1_HORSE	A0A3Q2HFF1	A0A3Q2HFF1_HORSE	ADARB1	749	Equus caballus	4:Protein predicted	Adenosine deaminase RNA specific B1	1	0.999	3	4	0	4	1	1	2	0	0	0	0	0	0	0	0	0	1	1	2	0	0	0	7239801.5	7935352	6981155	0	0	0	4778477.5	5039216	4486108.5	0	0	0	tr|A0A5F5Q063|A0A5F5Q063_HORSE, tr|A0A9L0RGM0|A0A9L0RGM0_HORSE, tr|F7DBJ2|F7DBJ2_HORSE	7385436.167	0	7385436.167	1.00E-10	-56.03553264
tr|A0A3Q2HFF7|A0A3Q2HFF7_HORSE	A0A3Q2HFF7	A0A3Q2HFF7_HORSE	STRN3	797	Equus caballus	3:Protein inferred from homology	Striatin 3	1	0.999	8	22	0	22	8	9	5	0	0	0	0	0	0	0	0	0	8	9	5	0	0	0	53235064	39604052	26500702	0	0	0	14708087	11883071	12400089	0	0	0	tr|A0A3Q2LAB0|A0A3Q2LAB0_HORSE, tr|F7D0E4|F7D0E4_HORSE, tr|F7DGQ0|F7DGQ0_HORSE	39779939.33	0	39779939.33	1.00E-10	-58.46481869
tr|A0A3Q2HFH1|A0A3Q2HFH1_HORSE	A0A3Q2HFH1	A0A3Q2HFH1_HORSE	PFDN4	206	Equus caballus	3:Protein inferred from homology	Prefoldin subunit 4	1	0.999	3	14	0	14	4	5	5	0	0	0	0	0	0	0	0	0	4	5	5	0	0	0	45616016	54293568	23119670	0	0	0	16339609	20491438	19094728	0	0	0	tr|A0A9L0RAD0|A0A9L0RAD0_HORSE, tr|A0A9L0SFP6|A0A9L0SFP6_HORSE	41009751.33	0	41009751.33	1.00E-10	-58.50874461
tr|A0A3Q2HFI3|A0A3Q2HFI3_HORSE	A0A3Q2HFI3	A0A3Q2HFI3_HORSE	DIP2C	1539	Equus caballus	3:Protein inferred from homology	Disco interacting C	1	0.997	6	10	0	11	3	2	5	0	0	0	0	0	0	0	0	0	3	3	5	0	0	0	10726880	9771969	27056226	0	0	0	10058775	9771969	12542785	0	0	0	tr|A0A3Q2HNK6|A0A3Q2HNK6_HORSE, tr|A0A5F5PPC2|A0A5F5PPC2_HORSE, tr|F6X4J1|F6X4J1_HORSE, tr|F6YK84|F6YK84_HORSE	15851691.67	0	15851691.67	1.00E-10	-57.13741442
tr|A0A3Q2HFJ9|A0A3Q2HFJ9_HORSE	A0A3Q2HFJ9	A0A3Q2HFJ9_HORSE	SLTM	1005	Equus caballus	4:Protein predicted	SAFB like transcription modulator	1	0.9966	3	3	0	3	2	0	1	0	0	0	0	0	0	0	0	0	2	0	1	0	0	0	6355320	0	9074841	0	0	0	5640166.5	0	9074841	0	0	0	tr|A0A3Q2IAT9|A0A3Q2IAT9_HORSE, tr|A0A3Q2L4S7|A0A3Q2L4S7_HORSE, tr|A0A3Q2L640|A0A3Q2L640_HORSE, tr|A0A9L0T7B8|A0A9L0T7B8_HORSE	5143387	0	5143387	1.00E-10	-55.51356823
tr|A0A3Q2HFK8|A0A3Q2HFK8_HORSE	A0A3Q2HFK8	A0A3Q2HFK8_HORSE	WDR11	1146	Equus caballus	4:Protein predicted	WD repeat domain 11	1	0.9984	3	11	0	11	2	6	3	0	0	0	0	0	0	0	0	0	2	6	3	0	0	0	0	1204458.8	1146989.1	0	0	0	0	1204458.8	1146989.1	0	0	0	tr|F7DBS4|F7DBS4_HORSE, tr|F7DLI3|F7DLI3_HORSE	783815.9667	0	783815.9667	1.00E-10	-52.79943638
tr|A0A3Q2HFL8|A0A3Q2HFL8_HORSE	A0A3Q2HFL8	A0A3Q2HFL8_HORSE	EXOC6B	804	Equus caballus	3:Protein inferred from homology	Exocyst complex component	1	0.9971	3	4	0	4	2	0	2	0	0	0	0	0	0	0	0	0	2	0	2	0	0	0	5491906.5	1647012.4	2115451	0	0	0	2561914.8	1647012.4	1542436.2	0	0	0	tr|A0A3Q2HVL6|A0A3Q2HVL6_HORSE, tr|A0A3Q2I1K2|A0A3Q2I1K2_HORSE	3084789.967	0	3084789.967	1.00E-10	-54.77602178
tr|A0A3Q2HFP5|A0A3Q2HFP5_HORSE	A0A3Q2HFP5	A0A3Q2HFP5_HORSE	KIAA1671	1834	Equus caballus	1:Experimental evidence at protein level	KIAA1671	1	0.9989	4	10	0	10	3	4	3	0	0	0	0	0	0	0	0	0	3	4	3	0	0	0	9460346	13172716	17516428	0	0	0	8762060	10184905	12442203	0	0	0	tr|A0A9L0RSG3|A0A9L0RSG3_HORSE, tr|A0A9L0RXD3|A0A9L0RXD3_HORSE, tr|F7CGY1|F7CGY1_HORSE	13383163.33	0	13383163.33	1.00E-10	-56.89319677
tr|A0A3Q2HFQ5|A0A3Q2HFQ5_HORSE	A0A3Q2HFQ5	A0A3Q2HFQ5_HORSE	ATP6V1H	445	Equus caballus	1:Experimental evidence at protein level	V-type proton ATPase subunit H	1	0.999	6	16	0	16	5	8	3	0	0	0	0	0	0	0	0	0	5	8	3	0	0	0	17534224	19327656	10881240	0	0	0	7157607	7905850.5	5756339	0	0	0	tr|A0A3Q2I873|A0A3Q2I873_HORSE, tr|A0A3Q2IGC7|A0A3Q2IGC7_HORSE, tr|A0A3Q2L3V8|A0A3Q2L3V8_HORSE, tr|K9K4G1|K9K4G1_HORSE	15914373.33	0	15914373.33	1.00E-10	-57.14310796
tr|A0A3Q2HFS7|A0A3Q2HFS7_HORSE	A0A3Q2HFS7	A0A3Q2HFS7_HORSE	NELFB	627	Equus caballus	4:Protein predicted	Negative elongation factor complex member B	1	0.9989	5	6	1	6	1	2	3	0	0	0	1	0	0	0	0	0	1	2	3	0	0	0	1450187.4	927962.56	1732350.2	0	0	0	1450187.4	927962.56	1732350.2	0	0	0		1370166.72	0	1370166.72	1.00E-10	-53.60520097
tr|A0A3Q2HFV7|A0A3Q2HFV7_HORSE	A0A3Q2HFV7	A0A3Q2HFV7_HORSE	PLXNB2	2159	Equus caballus	3:Protein inferred from homology	Plexin B2	1	0.999	26	101	0	101	36	28	32	1	2	2	0	0	0	0	0	0	36	28	32	1	2	2	106385000	91098080	109875752	0	49076788	0	11781558	11936246	12082864	0	35889100	0	tr|A0A3Q2LDU2|A0A3Q2LDU2_HORSE	102452944	16358929.33	102452944	16358929.33	-2.646811207
tr|A0A3Q2HG20|A0A3Q2HG20_HORSE	A0A3Q2HG20	A0A3Q2HG20_HORSE	ACTN1	883	Equus caballus	1:Experimental evidence at protein level	Actinin alpha 1	0	0.999	63	14	0	1099	6	5	3	0	0	0	0	0	0	0	0	0	323	337	331	36	32	40	37158608	29871734	28735426	0	0	0	12562100	10049203	9732456	0	0	0		31921922.67	0	31921922.67	1.00E-10	-58.14732516
tr|A0A3Q2HG95|A0A3Q2HG95_HORSE	A0A3Q2HG95	A0A3Q2HG95_HORSE	RTN3	1020	Equus caballus	4:Protein predicted	Reticulon	1	0.999	3	25	0	25	7	7	8	1	1	1	0	0	0	0	0	0	7	7	8	1	1	1	184518112	200602624	194660048	85553232	87364752	74716696	126760256	135555056	133044440	85553232	87364752	74716696	tr|A0A5F5PMW4|A0A5F5PMW4_HORSE, tr|A0A9L0SDJ3|A0A9L0SDJ3_HORSE	193260261.3	82544893.33	193260261.3	82544893.33	-1.227294147
tr|A0A3Q2HGC3|A0A3Q2HGC3_HORSE	A0A3Q2HGC3	A0A3Q2HGC3_HORSE	TTC1	294	Equus caballus	4:Protein predicted	Tetratricopeptide repeat domain 1	0.978	0.9986	2	7	0	7	4	1	2	0	0	0	0	0	0	0	0	0	4	1	2	0	0	0	4992218	5255264.5	5628747.5	0	0	0	4992218	5255264.5	5628747.5	0	0	0	tr|F7E2T3|F7E2T3_HORSE	5292076.667	0	5292076.667	1.00E-10	-55.55468348
tr|A0A3Q2HGE1|A0A3Q2HGE1_HORSE	A0A3Q2HGE1	A0A3Q2HGE1_HORSE	JMJD6	352	Equus caballus	3:Protein inferred from homology	Bifunctional arginine demethylase and lysyl-hydroxylase JMJD6	1	0.999	5	18	0	18	7	4	7	0	0	0	0	0	0	0	0	0	7	4	7	0	0	0	16391133	6875304.5	13289582	0	0	0	5397609.5	4674990.5	4034269.2	0	0	0	tr|A0A5F5PP77|A0A5F5PP77_HORSE, tr|F6TFI8|F6TFI8_HORSE	12185339.83	0	12185339.83	1.00E-10	-56.7579241
tr|A0A3Q2HGE2|A0A3Q2HGE2_HORSE	A0A3Q2HGE2	A0A3Q2HGE2_HORSE	TP53BP1	1904	Equus caballus	4:Protein predicted	Tumor protein p53 binding protein 1	1	0.9987	5	8	0	8	2	3	3	0	0	0	0	0	0	0	0	0	2	3	3	0	0	0	24387376	25959692	21061966	0	0	0	21740462	25959692	21245490	0	0	0	tr|A0A9L0RYW6|A0A9L0RYW6_HORSE, tr|A0A9L0TMK8|A0A9L0TMK8_HORSE, tr|F6UBL0|F6UBL0_HORSE	23803011.33	0	23803011.33	1.00E-10	-57.72392171
tr|A0A3Q2HGF2|A0A3Q2HGF2_HORSE	A0A3Q2HGF2	A0A3Q2HGF2_HORSE	BLVRA	306	Equus caballus	4:Protein predicted	Biliverdin reductase A	1	0.999	11	54	0	54	19	15	20	0	0	0	0	0	0	0	0	0	19	15	20	0	0	0	108053608	108926952	108670280	0	0	0	25148110	22923842	23062198	0	0	0		108550280	0	108550280	1.00E-10	-59.91306916
tr|A0A3Q2HGG3|A0A3Q2HGG3_HORSE	A0A3Q2HGG3	A0A3Q2HGG3_HORSE	ACOT13	174	Equus caballus	3:Protein inferred from homology	Acyl-CoA thioesterase 13	1	0.9959	2	4	0	4	1	2	1	0	0	0	0	0	0	0	0	0	1	2	1	0	0	0	2797770	1379437.1	2579473.8	0	0	0	2797770	0	2579473.8	0	0	0	tr|A0A9L0RUA9|A0A9L0RUA9_HORSE	2252226.967	0	2252226.967	1.00E-10	-54.32220174
tr|A0A3Q2HGG8|A0A3Q2HGG8_HORSE	A0A3Q2HGG8	A0A3Q2HGG8_HORSE	PSMG1	309	Equus caballus	3:Protein inferred from homology	Proteasome assembly chaperone 1	1	0.9989	2	7	0	7	2	2	3	0	0	0	0	0	0	0	0	0	2	2	3	0	0	0	9105930	8630482	9000319	0	0	0	5475796	5469904.5	5635876	0	0	0		8912243.667	0	8912243.667	1.00E-10	-56.3066382
tr|A0A3Q2HGH7|A0A3Q2HGH7_HORSE	A0A3Q2HGH7	A0A3Q2HGH7_HORSE	FBN1	2773	Equus caballus	1:Experimental evidence at protein level	Fibrillin 1	1	0.999	16	53	0	53	11	10	16	4	5	7	0	0	0	0	0	0	11	10	16	4	5	7	107470032	122065984	114089648	356582208	462234208	433612480	20928740	22632508	21241554	162236368	150595456	143844912	tr|A0A9L0RJ13|A0A9L0RJ13_HORSE, tr|A0A9L0STN9|A0A9L0STN9_HORSE, tr|F7BTD8|F7BTD8_HORSE, tr|F7CKI7|F7CKI7_HORSE	114541888	417476298.7	114541888	417476298.7	1.865819005
tr|A0A3Q2HGI3|A0A3Q2HGI3_HORSE	A0A3Q2HGI3	A0A3Q2HGI3_HORSE	TMED2	186	Equus caballus	3:Protein inferred from homology	Transmembrane p24 trafficking protein 2	1	0.999	5	22	0	22	7	6	9	0	0	0	0	0	0	0	0	0	7	6	9	0	0	0	45702488	44766808	47042440	0	0	0	19265330	19269536	17544124	0	0	0		45837245.33	0	45837245.33	1.00E-10	-58.66929796
tr|A0A3Q2HGL1|A0A3Q2HGL1_HORSE	A0A3Q2HGL1	A0A3Q2HGL1_HORSE	CHCHD3	238	Equus caballus	4:Protein predicted	Coiled-coil-helix-coiled-coil-helix domain containing 3	1	0.9989	3	15	0	15	6	4	5	0	0	0	0	0	0	0	0	0	6	4	5	0	0	0	11620881	13999251	13721684	0	0	0	6711617	7983420	7856149	0	0	0	tr|A0A3Q2IFZ3|A0A3Q2IFZ3_HORSE, tr|A0A3Q2KQ14|A0A3Q2KQ14_HORSE, tr|A0A3Q2L7K4|A0A3Q2L7K4_HORSE, tr|A0A5F5PJR5|A0A5F5PJR5_HORSE, tr|A0A9L0SZ89|A0A9L0SZ89_HORSE, tr|A0A9L0SZF4|A0A9L0SZF4_HORSE, tr|A0A9L0T8K0|A0A9L0T8K0_HORSE, tr|F7DNI5|F7DNI5_HORSE	13113938.67	0	13113938.67	1.00E-10	-56.86387867
tr|A0A3Q2HGP7|A0A3Q2HGP7_HORSE	A0A3Q2HGP7	A0A3Q2HGP7_HORSE	ACAA2	384	Equus caballus	1:Experimental evidence at protein level	Acetyl-CoA acyltransferase 2	1	0.999	8	23	0	23	6	10	7	0	0	0	0	0	0	0	0	0	6	10	7	0	0	0	41194552	31696304	41753092	0	0	0	9598488	7995097.5	9859078	0	0	0	tr|K9K2H8|K9K2H8_HORSE	38214649.33	0	38214649.33	1.00E-10	-58.4069034
tr|A0A3Q2HGQ1|A0A3Q2HGQ1_HORSE	A0A3Q2HGQ1	A0A3Q2HGQ1_HORSE	WNK1	2402	Equus caballus	4:Protein predicted	non-specific serine/threonine protein kinase	1	0.9985	3	4	0	4	3	0	1	0	0	0	0	0	0	0	0	0	3	0	1	0	0	0	2709403.5	2162078.2	1609168.6	0	0	0	1512142.1	2162078.2	1609168.6	0	0	0	tr|A0A3Q2HSN6|A0A3Q2HSN6_HORSE, tr|A0A3Q2HYK6|A0A3Q2HYK6_HORSE, tr|A0A3Q2IC89|A0A3Q2IC89_HORSE, tr|A0A3Q2ID61|A0A3Q2ID61_HORSE, tr|A0A9L0SBS0|A0A9L0SBS0_HORSE, tr|F7BX86|F7BX86_HORSE, tr|F7BY14|F7BY14_HORSE, tr|F7C849|F7C849_HORSE	2160216.767	0	2160216.767	1.00E-10	-54.2620256
tr|A0A3Q2HGR4|A0A3Q2HGR4_HORSE	A0A3Q2HGR4	A0A3Q2HGR4_HORSE	CLPTM1L	538	Equus caballus	3:Protein inferred from homology	Lipid scramblase CLPTM1L	1	0.999	3	9	0	9	4	3	2	0	0	0	0	0	0	0	0	0	4	3	2	0	0	0	21714064	19971740	17734970	0	0	0	12764495	10556054	9443601	0	0	0	tr|A0A5F5PR62|A0A5F5PR62_HORSE, tr|F7AQE0|F7AQE0_HORSE, tr|F7B7J3|F7B7J3_HORSE	19806924.67	0	19806924.67	1.00E-10	-57.45878251
tr|A0A3Q2HGV6|A0A3Q2HGV6_HORSE	A0A3Q2HGV6	A0A3Q2HGV6_HORSE	RPN1	625	Equus caballus	1:Experimental evidence at protein level	Dolichyl-diphosphooligosaccharide--protein glycosyltransferase subunit 1	1	0.999	33	244	0	244	73	83	74	4	3	7	0	0	0	0	0	0	73	83	74	4	3	7	2283594500	2164756990	3560006660	15655584	70511728	89240160	234934368	212574848	203696448	39405524	35528676	55105992		2669452717	58469157.33	2669452717	58469157.33	-5.512724386
tr|A0A3Q2HGW0|A0A3Q2HGW0_HORSE	A0A3Q2HGW0	A0A3Q2HGW0_HORSE	HIBADH	332	Equus caballus	1:Experimental evidence at protein level	3-hydroxyisobutyrate dehydrogenase	1	0.999	5	15	0	15	6	5	4	0	0	0	0	0	0	0	0	0	6	5	4	0	0	0	24822782	13616183	28489308	0	0	0	10636654	10654871	9804290	0	0	0	tr|F6XXT9|F6XXT9_HORSE	22309424.33	0	22309424.33	1.00E-10	-57.6304309
tr|A0A3Q2HGW8|A0A3Q2HGW8_HORSE	A0A3Q2HGW8	A0A3Q2HGW8_HORSE	PDLIM5	573	Equus caballus	1:Experimental evidence at protein level	PDZ and LIM domain 5	1	0.999	33	206	0	206	67	65	74	0	0	0	0	0	0	0	0	0	67	65	74	0	0	0	1790710400	2057765760	1932337150	0	0	0	160260944	169562672	173099008	0	0	0	tr|A0A3Q2I803|A0A3Q2I803_HORSE, tr|A0A3Q2LSA4|A0A3Q2LSA4_HORSE	1926937770	0	1926937770	1.00E-10	-64.06294378
tr|A0A3Q2HGY5|A0A3Q2HGY5_HORSE	A0A3Q2HGY5	A0A3Q2HGY5_HORSE	CSK	517	Equus caballus	3:Protein inferred from homology	Tyrosine-protein kinase	1	0.9989	5	13	0	13	4	4	5	0	0	0	0	0	0	0	0	0	4	4	5	0	0	0	10402638	7231257.5	18254268	0	0	0	5601587.5	6572529.5	7687165.5	0	0	0	tr|F6ZZA7|F6ZZA7_HORSE	11962721.17	0	11962721.17	1.00E-10	-56.73132321
tr|A0A3Q2HGZ8|A0A3Q2HGZ8_HORSE	A0A3Q2HGZ8	A0A3Q2HGZ8_HORSE	RBMX	391	Equus caballus	1:Experimental evidence at protein level	RNA binding motif protein X-linked	1	0.999	16	100	4	100	36	31	33	0	0	0	2	1	1	0	0	0	36	31	33	0	0	0	523451328	527300224	536305632	0	0	0	119531672	107956592	110270000	0	0	0		529019061.3	0	529019061.3	1.00E-10	-62.19802541
tr|A0A3Q2HH04|A0A3Q2HH04_HORSE	A0A3Q2HH04	A0A3Q2HH04_HORSE	NR3C1	733	Equus caballus	3:Protein inferred from homology	Glucocorticoid receptor	1	0.9989	8	23	0	23	6	10	7	0	0	0	0	0	0	0	0	0	6	10	7	0	0	0	17720896	27769734	22236760	0	0	0	8775853	9000615	8539331	0	0	0	tr|A0A9L0SG91|A0A9L0SG91_HORSE, tr|F6WPN5|F6WPN5_HORSE	22575796.67	0	22575796.67	1.00E-10	-57.64755451
tr|A0A3Q2HH11|A0A3Q2HH11_HORSE	A0A3Q2HH11	A0A3Q2HH11_HORSE	PNPLA6	1300	Equus caballus	3:Protein inferred from homology	Patatin like phospholipase domain containing 6	0.9999	0.9966	2	3	0	3	2	1	0	0	0	0	0	0	0	0	0	0	2	1	0	0	0	0	0	0	0	0	0	0	0	0	0	0	0	0	tr|A0A5K1UAF9|A0A5K1UAF9_HORSE	0	0	1.00E-10	1.00E-10	0
tr|A0A3Q2HH60|A0A3Q2HH60_HORSE	A0A3Q2HH60	A0A3Q2HH60_HORSE	ATE1	496	Equus caballus	3:Protein inferred from homology	Arginyl-tRNA--protein transferase 1	1	0.999	3	10	0	10	2	3	5	0	0	0	0	0	0	0	0	0	2	3	5	0	0	0	4270685.5	5339719	3351800	0	0	0	4270685.5	3747979.5	3351800	0	0	0	tr|A0A3Q2HL97|A0A3Q2HL97_HORSE, tr|A0A3Q2I6A7|A0A3Q2I6A7_HORSE, tr|A0A3Q2LD83|A0A3Q2LD83_HORSE, tr|A0A5F5PXL4|A0A5F5PXL4_HORSE	4320734.833	0	4320734.833	1.00E-10	-55.26212621
tr|A0A3Q2HH75|A0A3Q2HH75_HORSE	A0A3Q2HH75	A0A3Q2HH75_HORSE	NDUFV3	441	Equus caballus	4:Protein predicted	NADH:ubiquinone oxidoreductase subunit V3	1	0.9987	3	5	0	5	2	1	2	0	0	0	0	0	0	0	0	0	2	1	2	0	0	0	2264475.8	2250954.5	4861335.5	0	0	0	2289575.5	2275904.5	2416980	0	0	0	tr|A0A3Q2IDS9|A0A3Q2IDS9_HORSE, tr|A0A3Q2LSK6|A0A3Q2LSK6_HORSE, tr|F6YSA4|F6YSA4_HORSE	3125588.6	0	3125588.6	1.00E-10	-54.79497742
tr|A0A3Q2HHA5|A0A3Q2HHA5_HORSE	A0A3Q2HHA5	A0A3Q2HHA5_HORSE	ADK	318	Equus caballus	1:Experimental evidence at protein level	Adenosine kinase	1	0.999	13	53	0	53	15	18	20	0	0	0	0	0	0	0	0	0	15	18	20	0	0	0	143886000	162944608	157766592	0	0	0	37747548	41161928	36320592	0	0	0	tr|A0A3Q2HN52|A0A3Q2HN52_HORSE, tr|A0A5F5PGC3|A0A5F5PGC3_HORSE, tr|A0A5F5Q047|A0A5F5Q047_HORSE, tr|A0A9L0RCJ9|A0A9L0RCJ9_HORSE, tr|A0A9R1SKR4|A0A9R1SKR4_HORSE	154865733.3	0	154865733.3	1.00E-10	-60.42572367
tr|A0A3Q2HHC9|A0A3Q2HHC9_HORSE	A0A3Q2HHC9	A0A3Q2HHC9_HORSE	TMEM165	449	Equus caballus	3:Protein inferred from homology	Transmembrane protein 165	1	0.999	4	13	0	13	5	4	4	0	0	0	0	0	0	0	0	0	5	4	4	0	0	0	40541764	47482804	53256336	0	0	0	26435552	31682222	29829706	0	0	0	tr|F7AUZ7|F7AUZ7_HORSE	47093634.67	0	47093634.67	1.00E-10	-58.70830969
tr|A0A3Q2HHF9|A0A3Q2HHF9_HORSE	A0A3Q2HHF9	A0A3Q2HHF9_HORSE	NUDCD1	583	Equus caballus	4:Protein predicted	NudC domain-containing protein 1	1	0.9983	4	6	0	6	2	1	3	0	0	0	0	0	0	0	0	0	2	1	3	0	0	0	62476152	75496640	80899928	0	0	0	60590968	68157088	73227400	0	0	0		72957573.33	0	72957573.33	1.00E-10	-59.33983536
tr|A0A3Q2HHJ1|A0A3Q2HHJ1_HORSE	A0A3Q2HHJ1	A0A3Q2HHJ1_HORSE	AKT1	509	Equus caballus	3:Protein inferred from homology	non-specific serine/threonine protein kinase	1	0.9989	2	5	0	5	1	2	2	0	0	0	0	0	0	0	0	0	1	2	2	0	0	0	5987047	3273652.8	3676649	0	0	0	5987047	3273652.8	3676649	0	0	0	tr|A0A5F5PSV3|A0A5F5PSV3_HORSE, tr|A0A9L0RM63|A0A9L0RM63_HORSE, tr|A0A9L0S0G0|A0A9L0S0G0_HORSE, tr|A0A9L0SQX6|A0A9L0SQX6_HORSE, tr|A0A9L0TSJ2|A0A9L0TSJ2_HORSE, tr|F6WGH2|F6WGH2_HORSE	4312449.6	0	4312449.6	1.00E-10	-55.25935711
tr|A0A3Q2HHL8|A0A3Q2HHL8_HORSE	A0A3Q2HHL8	A0A3Q2HHL8_HORSE	RPF2	306	Equus caballus	2:Experimental evidence at transcript level	Ribosome production factor 2 homolog	1	0.9988	6	19	0	19	7	7	5	0	0	0	0	0	0	0	0	0	7	7	5	0	0	0	50978776	55871424	32330370	0	0	0	27157234	25782456	23887776	0	0	0	tr|F6WMX3|F6WMX3_HORSE	46393523.33	0	46393523.33	1.00E-10	-58.68670103
tr|A0A3Q2HHM4|A0A3Q2HHM4_HORSE	A0A3Q2HHM4	A0A3Q2HHM4_HORSE	DNAJB11	376	Equus caballus	4:Protein predicted	DnaJ homolog subfamily B member 11	1	0.999	7	28	0	28	7	12	8	0	0	1	0	0	0	0	0	0	7	12	8	0	0	1	68374184	70719408	74858208	0	0	0	26137092	26869062	27790934	0	0	0	tr|A0A9L0RVT3|A0A9L0RVT3_HORSE, tr|A0A9L0SFQ1|A0A9L0SFQ1_HORSE, tr|A0A9L0SIL7|A0A9L0SIL7_HORSE, tr|A0A9L0SM08|A0A9L0SM08_HORSE, tr|F7D541|F7D541_HORSE	71317266.67	0	71317266.67	1.00E-10	-59.30702902
tr|A0A3Q2HHM7|A0A3Q2HHM7_HORSE	A0A3Q2HHM7	A0A3Q2HHM7_HORSE	MTDH	585	Equus caballus	1:Experimental evidence at protein level	Metadherin	1	0.999	15	56	0	56	17	19	20	0	0	0	0	0	0	0	0	0	17	19	20	0	0	0	110175768	124228272	117650240	0	0	0	26511352	26129726	27589434	0	0	0	tr|A0A3Q2HS31|A0A3Q2HS31_HORSE, tr|A0A3Q2KV21|A0A3Q2KV21_HORSE, tr|A0A9L0R860|A0A9L0R860_HORSE, tr|F6ZU62|F6ZU62_HORSE	117351426.7	0	117351426.7	1.00E-10	-60.02554109
tr|A0A3Q2HHM8|A0A3Q2HHM8_HORSE	A0A3Q2HHM8	A0A3Q2HHM8_HORSE	PRKCA	742	Equus caballus	3:Protein inferred from homology	Protein kinase C	1	0.9989	4	9	0	9	3	4	2	0	0	0	0	0	0	0	0	0	3	4	2	0	0	0	5620829.5	4818112.5	1603364.5	0	0	0	2788401.5	2690170.8	2374983.2	0	0	0	tr|A0A3Q2HQ65|A0A3Q2HQ65_HORSE, tr|A0A3Q2I8D9|A0A3Q2I8D9_HORSE, tr|A0A5F5PFD4|A0A5F5PFD4_HORSE, tr|A0A9L0QXY0|A0A9L0QXY0_HORSE, tr|A0A9L0RUL0|A0A9L0RUL0_HORSE, tr|A0A9L0T0N4|A0A9L0T0N4_HORSE, tr|F6W6Q5|F6W6Q5_HORSE	4014102.167	0	4014102.167	1.00E-10	-55.15592685
tr|A0A3Q2HHR6|A0A3Q2HHR6_HORSE	A0A3Q2HHR6	A0A3Q2HHR6_HORSE	LRRC1	524	Equus caballus	4:Protein predicted	Leucine rich repeat containing 1	0.9762	0.9925	2	1	0	4	0	1	0	0	0	0	0	0	0	0	0	0	1	2	1	0	0	0	0	0	0	0	0	0	0	0	0	0	0	0	tr|A0A9L0RU33|A0A9L0RU33_HORSE, tr|A0A9L0SN51|A0A9L0SN51_HORSE	0	0	1.00E-10	1.00E-10	0
tr|A0A3Q2HHV6|A0A3Q2HHV6_HORSE	A0A3Q2HHV6	A0A3Q2HHV6_HORSE	LSP1	353	Equus caballus	1:Experimental evidence at protein level	Lymphocyte specific protein 1	0.9978	0.999	4	17	6	17	4	6	7	0	0	0	1	2	3	0	0	0	4	6	7	0	0	0	0	19033816	8487032	0	0	0	0	5451135.5	9335371	0	0	0		9173616	0	9173616	1.00E-10	-56.34834004
tr|A0A3Q2HHW4|A0A3Q2HHW4_HORSE	A0A3Q2HHW4	A0A3Q2HHW4_HORSE	OCIAD1	270	Equus caballus	3:Protein inferred from homology	OCIA domain-containing protein 1	1	0.999	3	8	0	8	2	2	4	0	0	0	0	0	0	0	0	0	2	2	4	0	0	0	17095288	20145956	26288132	0	0	0	9279493	10906337	9611209	0	0	0	tr|A0A5F5Q1A0|A0A5F5Q1A0_HORSE, tr|F6S1L5|F6S1L5_HORSE	21176458.67	0	21176458.67	1.00E-10	-57.55523896
tr|A0A3Q2HI11|A0A3Q2HI11_HORSE	A0A3Q2HI11	A0A3Q2HI11_HORSE	SUN2	743	Equus caballus	4:Protein predicted	Sad1 and UNC84 domain containing 2	1	0.999	13	50	0	50	17	15	18	0	0	0	0	0	0	0	0	0	17	15	18	0	0	0	58926392	72697784	70586200	0	0	0	11275750	11055652	11130737	0	0	0	tr|A0A3Q2LNC3|A0A3Q2LNC3_HORSE, tr|F6TPB5|F6TPB5_HORSE	67403458.67	0	67403458.67	1.00E-10	-59.22560024
tr|A0A3Q2HI21|A0A3Q2HI21_HORSE	A0A3Q2HI21	A0A3Q2HI21_HORSE	EIF4H	257	Equus caballus	1:Experimental evidence at protein level	Eukaryotic translation initiation factor 4H	1	0.999	8	42	0	42	15	13	14	0	0	0	0	0	0	0	0	0	15	13	14	0	0	0	152218208	171904480	141369264	0	0	0	42053792	41825072	38827588	0	0	0		155163984	0	155163984	1.00E-10	-60.42849943
tr|A0A3Q2HI43|A0A3Q2HI43_HORSE	A0A3Q2HI43	A0A3Q2HI43_HORSE	WLS	635	Equus caballus	3:Protein inferred from homology	Wnt ligand secretion mediator	1	0.9976	8	18	0	18	8	4	6	0	0	0	0	0	0	0	0	0	8	4	6	0	0	0	51712472	60335184	56975056	0	0	0	26577686	31585940	29401088	0	0	0	tr|A0A9L0RLG7|A0A9L0RLG7_HORSE, tr|A0A9L0T569|A0A9L0T569_HORSE, tr|A0A9L0TNN6|A0A9L0TNN6_HORSE, tr|A0A9L0TSR0|A0A9L0TSR0_HORSE	56340904	0	56340904	1.00E-10	-58.96696033
tr|A0A3Q2HI47|A0A3Q2HI47_HORSE	A0A3Q2HI47	A0A3Q2HI47_HORSE	TJP1	1863	Equus caballus	3:Protein inferred from homology	Tight junction protein 1	1	0.999	25	76	0	76	33	20	23	0	0	0	0	0	0	0	0	0	33	20	23	0	0	0	130337472	106831344	116835000	0	0	0	29477712	29036310	31683034	0	0	0	tr|A0A3Q2HZ12|A0A3Q2HZ12_HORSE, tr|A0A3Q2I941|A0A3Q2I941_HORSE, tr|F6VAF4|F6VAF4_HORSE	118001272	0	118001272	1.00E-10	-60.03350812
tr|A0A3Q2HI48|A0A3Q2HI48_HORSE	A0A3Q2HI48	A0A3Q2HI48_HORSE	DERA	341	Equus caballus	3:Protein inferred from homology	deoxyribose-phosphate aldolase	1	0.999	6	17	0	17	4	10	3	0	0	0	0	0	0	0	0	0	4	10	3	0	0	0	18005250	48240724	17306556	0	0	0	12187057	12279944	11988229	0	0	0	tr|A0A5F5PHY0|A0A5F5PHY0_HORSE, tr|A0A9L0RLE0|A0A9L0RLE0_HORSE	27850843.33	0	27850843.33	1.00E-10	-57.95049863
tr|A0A3Q2HI50|A0A3Q2HI50_HORSE	A0A3Q2HI50	A0A3Q2HI50_HORSE	PTPN13	2333	Equus caballus	3:Protein inferred from homology	Tyrosine-protein phosphatase non-receptor type 13	1	0.9964	9	14	0	14	7	6	1	0	0	0	0	0	0	0	0	0	7	6	1	0	0	0	3056702.8	1905570.9	0	0	0	0	0	0	0	0	0	0	tr|A0A3Q2HJQ1|A0A3Q2HJQ1_HORSE, tr|A0A3Q2I309|A0A3Q2I309_HORSE, tr|A0A5F5Q1D1|A0A5F5Q1D1_HORSE, tr|F6V0G4|F6V0G4_HORSE	1654091.233	0	1654091.233	1.00E-10	-53.87688833
tr|A0A3Q2HI57|A0A3Q2HI57_HORSE	A0A3Q2HI57	A0A3Q2HI57_HORSE	FUBP1	626	Equus caballus	1:Experimental evidence at protein level	Far upstream element binding protein 1	1	0.999	14	63	0	66	21	22	19	0	0	1	0	0	0	0	0	0	22	23	20	0	0	1	142577520	157009616	162955520	0	0	0	32095498	38044564	36675064	0	0	0	tr|A0A3Q2I240|A0A3Q2I240_HORSE, tr|A0A3Q2I4N3|A0A3Q2I4N3_HORSE, tr|A0A5F5PNI2|A0A5F5PNI2_HORSE, tr|A0A9L0SAM8|A0A9L0SAM8_HORSE	154180885.3	0	154180885.3	1.00E-10	-60.41932963
tr|A0A3Q2HI75|A0A3Q2HI75_HORSE	A0A3Q2HI75	A0A3Q2HI75_HORSE	TUSC3	313	Equus caballus	3:Protein inferred from homology	Tumor suppressor candidate 3	1	0.9976	3	7	0	7	3	3	1	0	0	0	0	0	0	0	0	0	3	3	1	0	0	0	0	1521701.5	0	0	0	0	0	0	0	0	0	0	tr|A0A5F5PG47|A0A5F5PG47_HORSE, tr|A0A5F5PYJ4|A0A5F5PYJ4_HORSE, tr|A0A5F5Q0R6|A0A5F5Q0R6_HORSE, tr|A0A9L0S9M6|A0A9L0S9M6_HORSE, tr|A0A9L0SCR6|A0A9L0SCR6_HORSE, tr|F7DTV6|F7DTV6_HORSE	507233.8333	0	507233.8333	1.00E-10	-52.1715724
tr|A0A3Q2HIA2|A0A3Q2HIA2_HORSE	A0A3Q2HIA2	A0A3Q2HIA2_HORSE	EXOC1	905	Equus caballus	3:Protein inferred from homology	Exocyst complex component 1	1	0.9985	5	13	0	13	5	4	4	0	0	0	0	0	0	0	0	0	5	4	4	0	0	0	6781912.5	7714694	9783860	0	0	0	4120152.8	4777081.5	5648530	0	0	0	tr|A0A3Q2HK08|A0A3Q2HK08_HORSE, tr|F6WL34|F6WL34_HORSE, tr|F6WL70|F6WL70_HORSE, tr|F6WL89|F6WL89_HORSE	8093488.833	0	8093488.833	1.00E-10	-56.16761125
tr|A0A3Q2HIC5|A0A3Q2HIC5_HORSE	A0A3Q2HIC5	A0A3Q2HIC5_HORSE	ABI1	508	Equus caballus	3:Protein inferred from homology	Abl interactor 1	1	0.9989	3	12	0	12	5	5	2	0	0	0	0	0	0	0	0	0	5	5	2	0	0	0	28558048	20634240	34780104	0	0	0	14823853	17614262	16045676	0	0	0	tr|A0A5F5PHV0|A0A5F5PHV0_HORSE, tr|A0A5F5PKJ4|A0A5F5PKJ4_HORSE, tr|A0A5F5PTJ1|A0A5F5PTJ1_HORSE, tr|A0A5F5Q0W6|A0A5F5Q0W6_HORSE, tr|F6VYM9|F6VYM9_HORSE, tr|F6VYP4|F6VYP4_HORSE, tr|K9K2N6|K9K2N6_HORSE	27990797.33	0	27990797.33	1.00E-10	-57.9577302
tr|A0A3Q2HIC9|A0A3Q2HIC9_HORSE	A0A3Q2HIC9	A0A3Q2HIC9_HORSE	SIPA1L1	1733	Equus caballus	4:Protein predicted	Signal induced proliferation associated 1 like 1	0.9983	0.9888	2	2	0	2	1	0	1	0	0	0	0	0	0	0	0	0	1	0	1	0	0	0	1610597.9	0	927387.44	0	0	0	0	0	0	0	0	0	tr|A0A3Q2HW37|A0A3Q2HW37_HORSE, tr|A0A9L0T083|A0A9L0T083_HORSE, tr|A0A9L0TF74|A0A9L0TF74_HORSE, tr|F6XG35|F6XG35_HORSE	845995.1133	0	845995.1133	1.00E-10	-52.90957075
tr|A0A3Q2HIE5|A0A3Q2HIE5_HORSE	A0A3Q2HIE5	A0A3Q2HIE5_HORSE	IMPDH1	564	Equus caballus	3:Protein inferred from homology	Inosine-5'-monophosphate dehydrogenase	1	0.9988	5	12	0	15	3	4	5	0	0	0	0	0	0	0	0	0	4	5	6	0	0	0	1940515.1	15291713	8167567	0	0	0	2326160	10567457	4850536	0	0	0	tr|A0A3Q2LUK8|A0A3Q2LUK8_HORSE, tr|A0A9L0R653|A0A9L0R653_HORSE, tr|A0A9L0RBS8|A0A9L0RBS8_HORSE, tr|A0A9L0SYB4|A0A9L0SYB4_HORSE, tr|F6UXH0|F6UXH0_HORSE	8466598.367	0	8466598.367	1.00E-10	-56.23263197
tr|A0A3Q2HIE9|A0A3Q2HIE9_HORSE	A0A3Q2HIE9	A0A3Q2HIE9_HORSE	MYL6	151	Equus caballus	1:Experimental evidence at protein level	Myosin light chain 6	1	0.999	11	173	0	173	41	44	50	13	16	9	0	0	0	0	0	0	41	44	50	13	16	9	2933266180	3048937980	2963083260	1056882050	972485180	805138240	718255810	752621440	714500100	255488352	232747408	246548080		2981762473	944835156.7	2981762473	944835156.7	-1.658030785
tr|A0A3Q2HIF9|A0A3Q2HIF9_HORSE	A0A3Q2HIF9	A0A3Q2HIF9_HORSE	APP	752	Equus caballus	3:Protein inferred from homology	Amyloid-beta A4 protein	1	0.999	15	88	0	88	0	0	0	31	28	29	0	0	0	0	0	0	0	0	0	31	28	29	0	0	0	1923053180	1505644420	1788447230	0	0	0	348671936	313715904	310882016		0	1739048277	1.00E-10	1739048277	63.91493179
tr|A0A3Q2HII6|A0A3Q2HII6_HORSE	A0A3Q2HII6	A0A3Q2HII6_HORSE	TPMT	281	Equus caballus	1:Experimental evidence at protein level	Thiopurine S-methyltransferase	1	0.999	11	64	13	64	20	22	22	0	0	0	3	4	6	0	0	0	20	22	22	0	0	0	103459144	105452520	102779240	0	0	0	24716622	24328296	26451300	0	0	0		103896968	0	103896968	1.00E-10	-59.84985926
tr|A0A3Q2HIJ0|A0A3Q2HIJ0_HORSE	A0A3Q2HIJ0	A0A3Q2HIJ0_HORSE	MPP7	584	Equus caballus	3:Protein inferred from homology	MAGUK p55 subfamily member 7	1	0.9967	2	2	0	2	0	1	1	0	0	0	0	0	0	0	0	0	0	1	1	0	0	0	5502845	7225723	7581106	0	0	0	5502845	6599059	5813650	0	0	0	tr|A0A3Q2KND1|A0A3Q2KND1_HORSE, tr|A0A3Q2KU68|A0A3Q2KU68_HORSE, tr|A0A5F5PQU2|A0A5F5PQU2_HORSE, tr|F6PZA4|F6PZA4_HORSE, tr|K9KD78|K9KD78_HORSE	6769891.333	0	6769891.333	1.00E-10	-55.90998219
tr|A0A3Q2HIK6|A0A3Q2HIK6_HORSE	A0A3Q2HIK6	A0A3Q2HIK6_HORSE	CDC5L	736	Equus caballus	3:Protein inferred from homology	Cell division cycle 5 like	1	0.9988	12	24	0	24	6	8	10	0	0	0	0	0	0	0	0	0	6	8	10	0	0	0	84335176	87088992	82037544	0	0	0	63350232	55856240	54610448	0	0	0	tr|A0A9L0T9L4|A0A9L0T9L4_HORSE	84487237.33	0	84487237.33	1.00E-10	-59.55151104
tr|A0A3Q2HIK9|A0A3Q2HIK9_HORSE	A0A3Q2HIK9	A0A3Q2HIK9_HORSE	COX5B	126	Equus caballus	1:Experimental evidence at protein level	Cytochrome c oxidase subunit 5B, mitochondrial	1	0.999	9	29	29	29	8	12	9	0	0	0	8	12	9	0	0	0	8	12	9	0	0	0	131886920	145854144	131626536	0	0	0	42097196	39634340	44967768	0	0	0		136455866.7	0	136455866.7	1.00E-10	-60.24314013
tr|A0A3Q2HIL7|A0A3Q2HIL7_HORSE	A0A3Q2HIL7	A0A3Q2HIL7_HORSE	XPNPEP1	634	Equus caballus	1:Experimental evidence at protein level	X-prolyl aminopeptidase 1	1	0.999	17	75	0	75	26	22	27	0	0	0	0	0	0	0	0	0	26	22	27	0	0	0	199070640	363667808	272468352	0	0	0	79732792	80135952	85622720	0	0	0	tr|A0A3Q2LE71|A0A3Q2LE71_HORSE, tr|F6VSD4|F6VSD4_HORSE	278402266.7	0	278402266.7	1.00E-10	-61.27187667
tr|A0A3Q2HIQ3|A0A3Q2HIQ3_HORSE	A0A3Q2HIQ3	A0A3Q2HIQ3_HORSE	TIMP2	220	Equus caballus	3:Protein inferred from homology	Metalloproteinase inhibitor 2	1	0.998	2	4	0	4	0	0	0	1	1	2	0	0	0	0	0	0	0	0	0	1	1	2	11217433	38726192	25364794	49303620	61380864	85961176	11217433	38726192	25364794	49303620	61380864	56310928	tr|A0A9L0R0J0|A0A9L0R0J0_HORSE, tr|A0A9L0SLA4|A0A9L0SLA4_HORSE, tr|F7BEE7|F7BEE7_HORSE	25102806.33	65548553.33	25102806.33	65548553.33	1.384715283
tr|A0A3Q2HIY4|A0A3Q2HIY4_HORSE	A0A3Q2HIY4	A0A3Q2HIY4_HORSE	RPRD1B	301	Equus caballus	3:Protein inferred from homology	Regulation of nuclear pre-mRNA domain-containing protein	1	0.9949	3	6	0	6	2	3	1	0	0	0	0	0	0	0	0	0	2	3	1	0	0	0	7188608	5189638.5	1942420.8	0	0	0	3761275.5	2649118	1964510.2	0	0	0	tr|A0A9L0R6Q3|A0A9L0R6Q3_HORSE, tr|A0A9L0RSD2|A0A9L0RSD2_HORSE, tr|A0A9L0S3U3|A0A9L0S3U3_HORSE, tr|A0A9L0SBS5|A0A9L0SBS5_HORSE, tr|A0A9L0TN20|A0A9L0TN20_HORSE, tr|F6SLS3|F6SLS3_HORSE	4773555.767	0	4773555.767	1.00E-10	-55.40591383
tr|A0A3Q2HIY8|A0A3Q2HIY8_HORSE	A0A3Q2HIY8	A0A3Q2HIY8_HORSE	LCMT1	344	Equus caballus	3:Protein inferred from homology	Leucine carboxyl methyltransferase 1	1	0.9988	2	6	0	6	2	3	1	0	0	0	0	0	0	0	0	0	2	3	1	0	0	0	6571474	3880853.8	0	0	0	0	3753467.8	2145695.2	0	0	0	0	tr|A0A5F5PNS2|A0A5F5PNS2_HORSE, tr|F6ZYR2|F6ZYR2_HORSE	3484109.267	0	3484109.267	1.00E-10	-54.95163939
tr|A0A3Q2HIZ6|A0A3Q2HIZ6_HORSE	A0A3Q2HIZ6	A0A3Q2HIZ6_HORSE	NME1	196	Equus caballus	3:Protein inferred from homology	Nucleoside diphosphate kinase	1	0.999	13	57	0	146	19	18	20	0	0	0	0	0	0	0	0	0	47	45	46	3	3	2	383566720	326682528	323024832	0	0	0	112527928	110487032	110313496	0	0	0	tr|A0A5F5PRB3|A0A5F5PRB3_HORSE, tr|A0A9L0R3C6|A0A9L0R3C6_HORSE, tr|A0A9L0RRS1|A0A9L0RRS1_HORSE, tr|A0A9L0T4N6|A0A9L0T4N6_HORSE	344424693.3	0	344424693.3	1.00E-10	-61.57889429
tr|A0A3Q2HJ26|A0A3Q2HJ26_HORSE	A0A3Q2HJ26	A0A3Q2HJ26_HORSE	ACAP2	817	Equus caballus	4:Protein predicted	Arf-GAP with coiled-coil, ANK repeat and PH domain-containing protein	1	0.9909	2	4	0	4	3	1	0	0	0	0	0	0	0	0	0	0	3	1	0	0	0	0	0	0	0	0	0	0	0	0	0	0	0	0	tr|A0A3Q2I3L1|A0A3Q2I3L1_HORSE, tr|A0A3Q2ICI7|A0A3Q2ICI7_HORSE, tr|A0A5F5PGK0|A0A5F5PGK0_HORSE, tr|A0A9L0QZ51|A0A9L0QZ51_HORSE, tr|A0A9L0RCS3|A0A9L0RCS3_HORSE, tr|A0A9L0SS36|A0A9L0SS36_HORSE	0	0	1.00E-10	1.00E-10	0
tr|A0A3Q2HJ42|A0A3Q2HJ42_HORSE	A0A3Q2HJ42	A0A3Q2HJ42_HORSE	ILKAP	470	Equus caballus	3:Protein inferred from homology	ILK associated serine/threonine phosphatase	1	0.9974	4	11	0	11	4	4	3	0	0	0	0	0	0	0	0	0	4	4	3	0	0	0	6907816.5	7684208.5	7235376	0	0	0	2953936.8	3419139.2	3272438.5	0	0	0	tr|A0A5F5PR48|A0A5F5PR48_HORSE, tr|A0A9L0R9D4|A0A9L0R9D4_HORSE, tr|A0A9L0S0U9|A0A9L0S0U9_HORSE, tr|A0A9L0SWZ2|A0A9L0SWZ2_HORSE, tr|F6SYA0|F6SYA0_HORSE	7275800.333	0	7275800.333	1.00E-10	-56.01395547
tr|A0A3Q2HJF2|A0A3Q2HJF2_HORSE	A0A3Q2HJF2	A0A3Q2HJF2_HORSE	AHNAK	5885	Equus caballus	1:Experimental evidence at protein level	AHNAK nucleoprotein	1	0.999	226	1320	0	1320	405	414	417	24	34	26	0	0	0	0	0	0	405	414	417	24	34	26	8486928400	9248743400	9359726600	1355044350	1407473280	1332965890	588812670	617307970	607517500	281048832	262088064	282293728	tr|A0A9L0RWY5|A0A9L0RWY5_HORSE, tr|A0A9L0SKY8|A0A9L0SKY8_HORSE	9031799467	1365161173	9031799467	1365161173	-2.725942166
tr|A0A3Q2HJF4|A0A3Q2HJF4_HORSE	A0A3Q2HJF4	A0A3Q2HJF4_HORSE	PSMA6	203	Equus caballus	1:Experimental evidence at protein level	Proteasome subunit alpha type	1	0.999	9	104	0	104	19	15	18	17	18	17	0	0	0	0	0	0	19	15	18	17	18	17	265472000	228607200	282278752	851955900	840506560	841294210	63372784	63218856	70088256	272925888	256397600	258238208	tr|A0A9L0THG2|A0A9L0THG2_HORSE, tr|K9K3F3|K9K3F3_HORSE	258785984	844585556.7	258785984	844585556.7	1.706484093
tr|A0A3Q2HJG0|A0A3Q2HJG0_HORSE	A0A3Q2HJG0	A0A3Q2HJG0_HORSE	RPN2	647	Equus caballus	3:Protein inferred from homology	Dolichyl-diphosphooligosaccharide--protein glycosyltransferase subunit 2	1	0.999	22	140	0	140	44	44	49	2	0	1	0	0	0	0	0	0	44	44	49	2	0	1	1318804610	1206098560	1237499520	34103640	0	20904892	138450400	115491568	116791176	36176424	0	22175470	tr|A0A3Q2HKC3|A0A3Q2HKC3_HORSE, tr|A0A9L0RMB5|A0A9L0RMB5_HORSE, tr|A0A9L0RVN3|A0A9L0RVN3_HORSE, tr|F7A3I2|F7A3I2_HORSE	1254134230	18336177.33	1254134230	18336177.33	-6.095855056
tr|A0A3Q2HJG4|A0A3Q2HJG4_HORSE	A0A3Q2HJG4	A0A3Q2HJG4_HORSE	ENG	757	Equus caballus	4:Protein predicted	Endoglin	1	0.999	5	20	1	20	8	9	3	0	0	0	1	0	0	0	0	0	8	9	3	0	0	0	5698205	12698173	3272269.2	0	0	0	4327269	3988753.5	3243408	0	0	0		7222882.4	0	7222882.4	1.00E-10	-56.0034242
tr|A0A3Q2HJP2|A0A3Q2HJP2_HORSE	A0A3Q2HJP2	A0A3Q2HJP2_HORSE	ITGB3	791	Equus caballus	3:Protein inferred from homology	Integrin beta	1	0.999	10	22	0	22	8	7	7	0	0	0	0	0	0	0	0	0	8	7	7	0	0	0	44692632	55403628	58989704	0	0	0	15114766	19081962	18187318	0	0	0	tr|A0A9L0R460|A0A9L0R460_HORSE, tr|A0A9L0SXV2|A0A9L0SXV2_HORSE, tr|F7A370|F7A370_HORSE, tr|Q52MQ6|Q52MQ6_HORSE	53028654.67	0	53028654.67	1.00E-10	-58.87954976
tr|A0A3Q2HJS5|A0A3Q2HJS5_HORSE	A0A3Q2HJS5	A0A3Q2HJS5_HORSE	SEC23IP	970	Equus caballus	1:Experimental evidence at protein level	SEC23 interacting protein	1	0.999	15	63	0	63	20	20	23	0	0	0	0	0	0	0	0	0	20	20	23	0	0	0	141404624	99662016	128219824	0	0	0	29337380	26161676	29397904	0	0	0	tr|A0A9L0S0G7|A0A9L0S0G7_HORSE	123095488	0	123095488	1.00E-10	-60.09448359
tr|A0A3Q2HJT9|A0A3Q2HJT9_HORSE	A0A3Q2HJT9	A0A3Q2HJT9_HORSE	PSMC6	403	Equus caballus	1:Experimental evidence at protein level	Proteasome 26S subunit, ATPase 6	1	0.999	16	74	0	74	23	22	20	4	2	3	0	0	0	0	0	0	23	22	20	4	2	3	160944240	167704144	193397152	57878264	45234912	35099192	26759512	24291036	25010576	34893144	29866378	37152336	tr|K9K2R2|K9K2R2_HORSE	174015178.7	46070789.33	174015178.7	46070789.33	-1.917288931
tr|A0A3Q2HJX0|A0A3Q2HJX0_HORSE	A0A3Q2HJX0	A0A3Q2HJX0_HORSE	NFKB2	831	Equus caballus	4:Protein predicted	Nuclear factor kappa B subunit 2	1	0.999	10	21	0	23	5	9	6	1	0	0	0	0	0	0	0	0	6	9	7	1	0	0	60916460	79957936	72830296	0	0	0	24797632	29918080	27976168	0	0	0	tr|F7CFE2|F7CFE2_HORSE	71234897.33	0	71234897.33	1.00E-10	-59.30536179
tr|A0A3Q2HJY6|A0A3Q2HJY6_HORSE	A0A3Q2HJY6	A0A3Q2HJY6_HORSE	RABGAP1	1093	Equus caballus	4:Protein predicted	RAB GTPase activating protein 1	1	0.9873	6	8	0	8	3	1	4	0	0	0	0	0	0	0	0	0	3	1	4	0	0	0	76540136	79147088	87370504	0	0	0	75954600	79147088	82970152	0	0	0	tr|A0A9L0T0X8|A0A9L0T0X8_HORSE, tr|A0A9L0T2I7|A0A9L0T2I7_HORSE, tr|A0A9L0T3R3|A0A9L0T3R3_HORSE, tr|A0A9L0T6Q4|A0A9L0T6Q4_HORSE, tr|A0A9L0TM54|A0A9L0TM54_HORSE, tr|F6ZAV3|F6ZAV3_HORSE, tr|F7A5V9|F7A5V9_HORSE, tr|F7AMA5|F7AMA5_HORSE	81019242.67	0	81019242.67	1.00E-10	-59.49104221
tr|A0A3Q2HJZ9|A0A3Q2HJZ9_HORSE	A0A3Q2HJZ9	A0A3Q2HJZ9_HORSE	PAPSS2	620	Equus caballus	1:Experimental evidence at protein level	3'-phosphoadenosine 5'-phosphosulfate synthase 2	1	0.999	11	30	0	36	9	11	10	0	0	0	0	0	0	0	0	0	11	13	12	0	0	0	29644802	36165572	35376016	0	0	0	9304972	10631196	8647415	0	0	0	tr|A0A5F5PPN6|A0A5F5PPN6_HORSE, tr|F6RYZ0|F6RYZ0_HORSE	33728796.67	0	33728796.67	1.00E-10	-58.22675846
tr|A0A3Q2HK02|A0A3Q2HK02_HORSE	A0A3Q2HK02	A0A3Q2HK02_HORSE	CCDC93	637	Equus caballus	3:Protein inferred from homology	Coiled-coil domain-containing protein 93	1	0.9986	4	4	0	4	0	3	1	0	0	0	0	0	0	0	0	0	0	3	1	0	0	0	17585480	19187226	11307349	0	0	0	10631107	12001213	11307349	0	0	0	tr|A0A3Q2HMH4|A0A3Q2HMH4_HORSE, tr|A0A3Q2HUM6|A0A3Q2HUM6_HORSE, tr|A0A5F5PN26|A0A5F5PN26_HORSE, tr|A0A9L0S9L1|A0A9L0S9L1_HORSE, tr|A0A9R1SBT7|A0A9R1SBT7_HORSE, tr|F6VF38|F6VF38_HORSE	16026685	0	16026685	1.00E-10	-57.15325366
tr|A0A3Q2HK14|A0A3Q2HK14_HORSE	A0A3Q2HK14	A0A3Q2HK14_HORSE	HAGH	350	Equus caballus	1:Experimental evidence at protein level	Hydroxyacylglutathione hydrolase, mitochondrial	1	0.9982	2	8	0	8	3	2	3	0	0	0	0	0	0	0	0	0	3	2	3	0	0	0	3989570.8	11408449	4561072	0	0	0	4501601	5283180	5146450	0	0	0	tr|F7A965|F7A965_HORSE	6653030.6	0	6653030.6	1.00E-10	-55.88486119
tr|A0A3Q2HK96|A0A3Q2HK96_HORSE	A0A3Q2HK96	A0A3Q2HK96_HORSE	PDXDC1	786	Equus caballus	3:Protein inferred from homology	Pyridoxal-dependent decarboxylase domain-containing protein 1	1	0.999	14	51	0	51	15	19	17	0	0	0	0	0	0	0	0	0	15	19	17	0	0	0	81649360	80777928	97949160	0	0	0	23605378	23125664	24469056	0	0	0	tr|A0A3Q2LMA8|A0A3Q2LMA8_HORSE	86792149.33	0	86792149.33	1.00E-10	-59.59034216
tr|A0A3Q2HKA3|A0A3Q2HKA3_HORSE	A0A3Q2HKA3	A0A3Q2HKA3_HORSE	AP1B1	889	Equus caballus	1:Experimental evidence at protein level	AP complex subunit beta	1	0.999	24	40	0	105	11	13	14	0	1	1	0	0	0	0	0	0	29	38	34	0	1	3	96129344	89449208	97513960	0	12829242	0	17969064	17255994	18362728	0	14303359	0	tr|F7CM57|F7CM57_HORSE	94364170.67	4276414	94364170.67	4276414	-4.463765751
tr|A0A3Q2HKF2|A0A3Q2HKF2_HORSE	A0A3Q2HKF2	A0A3Q2HKF2_HORSE	SLC2A3	502	Equus caballus	3:Protein inferred from homology	Solute carrier family 2, facilitated glucose transporter member 3	1	0.9989	5	16	0	16	7	6	3	0	0	0	0	0	0	0	0	0	7	6	3	0	0	0	37935876	39832860	37718716	0	0	0	19000716	20141872	18423708	0	0	0	tr|A0A3Q2HM94|A0A3Q2HM94_HORSE, tr|A0A9L0RYT5|A0A9L0RYT5_HORSE, tr|A0A9L0SM22|A0A9L0SM22_HORSE, tr|F6RMW9|F6RMW9_HORSE	38495817.33	0	38495817.33	1.00E-10	-58.41747931
tr|A0A3Q2HKF6|A0A3Q2HKF6_HORSE	A0A3Q2HKF6	A0A3Q2HKF6_HORSE	HSD17B4	666	Equus caballus	1:Experimental evidence at protein level	Hydroxysteroid 17-beta dehydrogenase 4	1	0.999	15	53	0	53	16	19	18	0	0	0	0	0	0	0	0	0	16	19	18	0	0	0	98855208	101145912	100582872	0	0	0	25731614	24532838	24763472	0	0	0	tr|A0A3Q2LE65|A0A3Q2LE65_HORSE, tr|A0A5F5PEX5|A0A5F5PEX5_HORSE, tr|A0A5F5PZP5|A0A5F5PZP5_HORSE, tr|Q6RFZ6|Q6RFZ6_HORSE	100194664	0	100194664	1.00E-10	-59.79751139
tr|A0A3Q2HKH3|A0A3Q2HKH3_HORSE	A0A3Q2HKH3	A0A3Q2HKH3_HORSE	UBR5	2544	Equus caballus	4:Protein predicted	Ubiquitin protein ligase E3 component n-recognin 5	1	0.9862	3	3	0	3	2	0	1	0	0	0	0	0	0	0	0	0	2	0	1	0	0	0	27804054	33837068	26939172	0	0	0	26673628	33837068	26939172	0	0	0		29526764.67	0	29526764.67	1.00E-10	-58.0348009
tr|A0A3Q2HKK7|A0A3Q2HKK7_HORSE	A0A3Q2HKK7	A0A3Q2HKK7_HORSE	ARL1	197	Equus caballus	3:Protein inferred from homology	ADP ribosylation factor like GTPase 1	1	0.999	7	33	0	33	10	12	11	0	0	0	0	0	0	0	0	0	10	12	11	0	0	0	107455688	99218664	89795752	0	0	0	41079328	36048212	35219132	0	0	0	tr|A0A5F5Q041|A0A5F5Q041_HORSE, tr|K9K2X5|K9K2X5_HORSE	98823368	0	98823368	1.00E-10	-59.77762984
tr|A0A3Q2HKL5|A0A3Q2HKL5_HORSE	A0A3Q2HKL5	A0A3Q2HKL5_HORSE	CALM1	296	Equus caballus	3:Protein inferred from homology	Calmodulin 1	0.9999	0.999	10	99	0	99	28	28	30	5	3	5	0	0	0	0	0	0	28	28	30	5	3	5	1499818620	1382433660	1343964930	375917216	343484352	408128960	401967648	404067200	390817472	380548224	337428160	384728512	tr|F6Z5C4|F6Z5C4_HORSE	1408739070	375843509.3	1408739070	375843509.3	-1.906200423
tr|A0A3Q2HKN0|A0A3Q2HKN0_HORSE	A0A3Q2HKN0	A0A3Q2HKN0_HORSE	NOTCH2	2460	Equus caballus	3:Protein inferred from homology	Notch receptor 2	1	0.9966	2	5	0	5	1	2	2	0	0	0	0	0	0	0	0	0	1	2	2	0	0	0	1778276.2	1541892.2	0	0	0	0	1778276.2	1541892.2	0	0	0	0	tr|A0A3Q2IDD0|A0A3Q2IDD0_HORSE, tr|A0A3Q2KYC6|A0A3Q2KYC6_HORSE, tr|A0A9L0RJG7|A0A9L0RJG7_HORSE, tr|A0A9L0RV95|A0A9L0RV95_HORSE, tr|A0A9L0SCC7|A0A9L0SCC7_HORSE, tr|A0A9L0T3J0|A0A9L0T3J0_HORSE, tr|A0A9L0TP94|A0A9L0TP94_HORSE, tr|F6UL72|F6UL72_HORSE	1106722.8	0	1106722.8	1.00E-10	-53.29714343
tr|A0A3Q2HKU6|A0A3Q2HKU6_HORSE	A0A3Q2HKU6	A0A3Q2HKU6_HORSE	WDR5	309	Equus caballus	4:Protein predicted	WD repeat domain 5	1	0.999	6	19	0	19	7	6	6	0	0	0	0	0	0	0	0	0	7	6	6	0	0	0	15862256	27352024	31323898	0	0	0	10290163	13234295	14529872	0	0	0		24846059.33	0	24846059.33	1.00E-10	-57.78579467
tr|A0A3Q2HKU8|A0A3Q2HKU8_HORSE	A0A3Q2HKU8	A0A3Q2HKU8_HORSE	SGPL1	610	Equus caballus	3:Protein inferred from homology	sphinganine-1-phosphate aldolase	1	0.999	19	111	0	111	37	33	41	0	0	0	0	0	0	0	0	0	37	33	41	0	0	0	701129020	627404670	637845820	0	0	0	97823728	89526736	92294072	0	0	0	tr|A0A9L0RJ06|A0A9L0RJ06_HORSE, tr|A0A9L0RYS5|A0A9L0RYS5_HORSE, tr|A0A9L0S939|A0A9L0S939_HORSE, tr|A0A9L0SAK1|A0A9L0SAK1_HORSE, tr|A0A9L0SZE8|A0A9L0SZE8_HORSE, tr|A0A9L0TC41|A0A9L0TC41_HORSE	655459836.7	0	655459836.7	1.00E-10	-62.50721309
tr|A0A3Q2HKW4|A0A3Q2HKW4_HORSE	A0A3Q2HKW4	A0A3Q2HKW4_HORSE	REEP3	335	Equus caballus	3:Protein inferred from homology	Receptor expression-enhancing protein	1	0.9982	3	8	0	8	3	3	2	0	0	0	0	0	0	0	0	0	3	3	2	0	0	0	5458064.5	5147938.5	5721519	0	0	0	5458064.5	5147938.5	5721519	0	0	0	tr|A0A3Q2HST0|A0A3Q2HST0_HORSE, tr|A0A5F5PGN8|A0A5F5PGN8_HORSE, tr|A0A9L0QWZ9|A0A9L0QWZ9_HORSE, tr|A0A9L0RIW0|A0A9L0RIW0_HORSE, tr|F7D4I9|F7D4I9_HORSE, tr|K9KB17|K9KB17_HORSE	5442507.333	0	5442507.333	1.00E-10	-55.59512096
tr|A0A3Q2HL17|A0A3Q2HL17_HORSE	A0A3Q2HL17	A0A3Q2HL17_HORSE	USE1	157	Equus caballus	3:Protein inferred from homology	Vesicle transport protein USE1	1	0.9984	2	2	2	2	2	0	0	0	0	0	2	0	0	0	0	0	2	0	0	0	0	0	0	0	0	0	0	0	0	0	0	0	0	0		0	0	1.00E-10	1.00E-10	0
tr|A0A3Q2HL41|A0A3Q2HL41_HORSE	A0A3Q2HL41	A0A3Q2HL41_HORSE	ANXA7	476	Equus caballus	1:Experimental evidence at protein level	Annexin	1	0.999	17	118	0	118	30	31	33	7	9	8	0	0	0	0	0	0	30	31	33	7	9	8	301989376	311265248	467850144	320261664	271460224	240326112	83072992	85689000	83824672	144462592	129503424	125723040	tr|A0A5F5PP70|A0A5F5PP70_HORSE, tr|F7ALC9|F7ALC9_HORSE	360368256	277349333.3	360368256	277349333.3	-0.377767675
tr|A0A3Q2HL45|A0A3Q2HL45_HORSE	A0A3Q2HL45	A0A3Q2HL45_HORSE	VPS4B	466	Equus caballus	3:Protein inferred from homology	vesicle-fusing ATPase	0	0.999	11	4	0	41	2	1	1	0	0	0	0	0	0	0	0	0	14	14	13	0	0	0	6844063.5	6552841.5	6818626.5	0	0	0	6844063.5	6552841.5	6818626.5	0	0	0	tr|A0A9L0RY19|A0A9L0RY19_HORSE, tr|A0A9L0S5N4|A0A9L0S5N4_HORSE, tr|F7A7E6|F7A7E6_HORSE	6738510.5	0	6738510.5	1.00E-10	-55.90327925
tr|A0A3Q2HL64|A0A3Q2HL64_HORSE	A0A3Q2HL64	A0A3Q2HL64_HORSE	VPS29	199	Equus caballus	3:Protein inferred from homology	Vacuolar protein sorting-associated protein 29	1	0.999	8	37	0	37	13	12	12	0	0	0	0	0	0	0	0	0	13	12	12	0	0	0	113486048	111793072	114829688	0	0	0	32637246	30902838	31076386	0	0	0		113369602.7	0	113369602.7	1.00E-10	-59.97573958
tr|A0A3Q2HL82|A0A3Q2HL82_HORSE	A0A3Q2HL82	A0A3Q2HL82_HORSE	CAPZB	277	Equus caballus	1:Experimental evidence at protein level	F-actin-capping protein subunit beta	0.9994	0.9925	15	4	4	97	1	2	1	0	0	0	1	2	1	0	0	0	27	31	29	4	3	3	0	2548290.5	0	0	0	0	0	0	0	0	0	0		849430.1667	0	849430.1667	1.00E-10	-52.91541677
tr|A0A3Q2HL85|A0A3Q2HL85_HORSE	A0A3Q2HL85	A0A3Q2HL85_HORSE	SNX8	597	Equus caballus	3:Protein inferred from homology	Sorting nexin 8	1	0.999	8	22	0	22	10	8	4	0	0	0	0	0	0	0	0	0	10	8	4	0	0	0	52275780	37646920	48787784	0	0	0	14958237	14165030	16224668	0	0	0	tr|A0A3Q2HLM8|A0A3Q2HLM8_HORSE, tr|A0A3Q2HW98|A0A3Q2HW98_HORSE, tr|A0A3Q2HZU2|A0A3Q2HZU2_HORSE, tr|F7C837|F7C837_HORSE	46236828	0	46236828	1.00E-10	-58.68182004
tr|A0A3Q2HLA4|A0A3Q2HLA4_HORSE	A0A3Q2HLA4	A0A3Q2HLA4_HORSE	TENM3	2543	Equus caballus	3:Protein inferred from homology	Teneurin transmembrane protein 3	1	0.9948	5	7	7	7	2	3	1	0	0	1	2	3	1	0	0	1	2	3	1	0	0	1	0	0	0	0	0	0	0	0	0	0	0	0		0	0	1.00E-10	1.00E-10	0
tr|A0A3Q2HLD5|A0A3Q2HLD5_HORSE	A0A3Q2HLD5	A0A3Q2HLD5_HORSE	NEK7	370	Equus caballus	3:Protein inferred from homology	NEK6-subfamily protein kinase	1	0.999	10	42	0	42	15	12	15	0	0	0	0	0	0	0	0	0	15	12	15	0	0	0	467527232	392982432	414790080	0	0	0	268044608	293758016	289744480	0	0	0	tr|A0A3Q2I054|A0A3Q2I054_HORSE, tr|A0A9L0R0S1|A0A9L0R0S1_HORSE, tr|A0A9L0RRG0|A0A9L0RRG0_HORSE, tr|A0A9L0SN37|A0A9L0SN37_HORSE, tr|A0A9L0SW70|A0A9L0SW70_HORSE, tr|A0A9L0SYH0|A0A9L0SYH0_HORSE, tr|A0A9L0TLA3|A0A9L0TLA3_HORSE, tr|F6WY54|F6WY54_HORSE	425099914.7	0	425099914.7	1.00E-10	-61.88250768
tr|A0A3Q2HLF9|A0A3Q2HLF9_HORSE	A0A3Q2HLF9	A0A3Q2HLF9_HORSE	PCYT2	367	Equus caballus	1:Experimental evidence at protein level	ethanolamine-phosphate cytidylyltransferase	1	0.9985	4	9	0	9	2	5	2	0	0	0	0	0	0	0	0	0	2	5	2	0	0	0	19066714	26485856	28671652	0	0	0	16621332	20381056	22831362	0	0	0	tr|A0A5F5PUT3|A0A5F5PUT3_HORSE, tr|F6QCD9|F6QCD9_HORSE	24741407.33	0	24741407.33	1.00E-10	-57.77970518
tr|A0A3Q2HLI5|A0A3Q2HLI5_HORSE	A0A3Q2HLI5	A0A3Q2HLI5_HORSE	CEMIP	1362	Equus caballus	3:Protein inferred from homology	hyaluronoglucosaminidase	1	0.9989	24	80	0	80	21	21	24	3	5	6	0	0	0	0	0	0	21	21	24	3	5	6	92476376	87385168	116058704	86482856	205616816	213659136	17688014	17661848	19149086	76295344	77839352	74991776	tr|A0A3Q2I728|A0A3Q2I728_HORSE, tr|A0A5F5PK11|A0A5F5PK11_HORSE, tr|A0A9L0SDH7|A0A9L0SDH7_HORSE, tr|A0A9L0SV61|A0A9L0SV61_HORSE, tr|F7BND2|F7BND2_HORSE	98640082.67	168586269.3	98640082.67	168586269.3	0.773241125
tr|A0A3Q2HLJ5|A0A3Q2HLJ5_HORSE	A0A3Q2HLJ5	A0A3Q2HLJ5_HORSE	TCP1	563	Equus caballus	1:Experimental evidence at protein level	T-complex protein 1 subunit alpha	1	0.999	29	227	0	227	62	64	64	12	10	15	0	0	0	0	0	0	62	64	64	12	10	15	1053940800	1089668480	1054128770	376651968	270972448	439837024	119325368	125748288	121889248	81229352	82118760	82321560		1065912683	362487146.7	1065912683	362487146.7	-1.556087516
tr|A0A3Q2HLS6|A0A3Q2HLS6_HORSE	A0A3Q2HLS6	A0A3Q2HLS6_HORSE	AGRN	2048	Equus caballus	4:Protein predicted	Agrin	1	0.999	30	137	0	137	0	0	1	48	52	36	0	0	0	0	0	0	0	0	1	48	52	36	0	14434019	6416337	3327218430	3646425860	2814690560	0	23718210	23271864	323835648	163101104	315896352	tr|A0A3Q2HRE0|A0A3Q2HRE0_HORSE, tr|A0A3Q2HVN7|A0A3Q2HVN7_HORSE	6950118.667	3262778283	6950118.667	3262778283	8.874847629
tr|A0A3Q2HLS8|A0A3Q2HLS8_HORSE	A0A3Q2HLS8	A0A3Q2HLS8_HORSE	DST	7768	Equus caballus	4:Protein predicted	Dystonin	1	0.999	14	25	0	25	6	8	11	0	0	0	0	0	0	0	0	0	6	8	11	0	0	0	33658220	38162324	41021904	0	0	0	19210264	23147168	21738034	0	0	0		37614149.33	0	37614149.33	1.00E-10	-58.38405308
tr|A0A3Q2HLV0|A0A3Q2HLV0_HORSE	A0A3Q2HLV0	A0A3Q2HLV0_HORSE	CLIP1	2148	Equus caballus	4:Protein predicted	CAP-Gly domain containing linker protein 1	1	0.999	21	34	0	45	10	9	15	0	0	0	0	0	0	0	0	0	14	14	17	0	0	0	32240526	49027312	64443352	0	0	0	9938794	11370639	11598967	0	0	0	tr|A0A3Q2HPB4|A0A3Q2HPB4_HORSE	48570396.67	0	48570396.67	1.00E-10	-58.75285488
tr|A0A3Q2HLV4|A0A3Q2HLV4_HORSE	A0A3Q2HLV4	A0A3Q2HLV4_HORSE	APBB2	741	Equus caballus	4:Protein predicted	Amyloid beta protein binding family B member 2	1	0.9987	12	30	0	30	5	15	10	0	0	0	0	0	0	0	0	0	5	15	10	0	0	0	14161778	17002822	33887288	0	0	0	8635716	9520319	8923285	0	0	0	tr|A0A3Q2I6G2|A0A3Q2I6G2_HORSE, tr|A0A3Q2KS95|A0A3Q2KS95_HORSE	21683962.67	0	21683962.67	1.00E-10	-57.58940604
tr|A0A3Q2HLV7|A0A3Q2HLV7_HORSE	A0A3Q2HLV7	A0A3Q2HLV7_HORSE	EXOC7	693	Equus caballus	3:Protein inferred from homology	Exocyst complex component 7	1	0.9981	5	6	0	6	2	2	2	0	0	0	0	0	0	0	0	0	2	2	2	0	0	0	0	0	0	0	0	0	0	0	0	0	0	0	tr|A0A3Q2HSZ2|A0A3Q2HSZ2_HORSE, tr|A0A3Q2I8T4|A0A3Q2I8T4_HORSE, tr|A0A3Q2KWF7|A0A3Q2KWF7_HORSE, tr|A0A3Q2L9N3|A0A3Q2L9N3_HORSE, tr|A0A9L0T5Z4|A0A9L0T5Z4_HORSE, tr|F7D1R8|F7D1R8_HORSE	0	0	1.00E-10	1.00E-10	0
tr|A0A3Q2HLV9|A0A3Q2HLV9_HORSE	A0A3Q2HLV9	A0A3Q2HLV9_HORSE	NID2	1360	Equus caballus	1:Experimental evidence at protein level	Nidogen 2	1	0.999	14	43	0	49	0	0	0	12	15	16	0	0	0	0	0	0	0	0	0	14	17	18	3642173.8	0	0	530677888	673279230	554794300	22680238	0	0	82554792	83646224	82378320	tr|A0A9L0S935|A0A9L0S935_HORSE, tr|A0A9L0SQL3|A0A9L0SQL3_HORSE, tr|A0A9L0TQ74|A0A9L0TQ74_HORSE, tr|F6VYL1|F6VYL1_HORSE	1214057.933	586250472.7	1214057.933	586250472.7	8.915536104
tr|A0A3Q2HLW1|A0A3Q2HLW1_HORSE	A0A3Q2HLW1	A0A3Q2HLW1_HORSE	PSME4	1864	Equus caballus	3:Protein inferred from homology	Proteasome activator subunit 4	1	0.9981	2	3	0	3	1	0	2	0	0	0	0	0	0	0	0	0	1	0	2	0	0	0	0	0	3586580.5	0	0	0	0	0	0	0	0	0	tr|A0A9L0RYF8|A0A9L0RYF8_HORSE, tr|A0A9L0SLS3|A0A9L0SLS3_HORSE, tr|A0A9L0SV41|A0A9L0SV41_HORSE, tr|A0A9L0SVJ9|A0A9L0SVJ9_HORSE, tr|A0A9L0SYX1|A0A9L0SYX1_HORSE, tr|A0A9L0T612|A0A9L0T612_HORSE, tr|F7B7H8|F7B7H8_HORSE	1195526.833	0	1195526.833	1.00E-10	-53.40849603
tr|A0A3Q2HLW6|A0A3Q2HLW6_HORSE	A0A3Q2HLW6	A0A3Q2HLW6_HORSE	ATL2	553	Equus caballus	1:Experimental evidence at protein level	Atlastin GTPase 2	1	0.9881	3	3	0	3	1	0	2	0	0	0	0	0	0	0	0	0	1	0	2	0	0	0	7068361	5058608	6384783	0	0	0	3956298.5	2809032.5	3534966.8	0	0	0	tr|A0A3Q2I1S1|A0A3Q2I1S1_HORSE, tr|A0A3Q2LRT9|A0A3Q2LRT9_HORSE	6170584	0	6170584	1.00E-10	-55.77625655
tr|A0A3Q2HLY3|A0A3Q2HLY3_HORSE	A0A3Q2HLY3	A0A3Q2HLY3_HORSE	FUCA2	426	Equus caballus	3:Protein inferred from homology	Alpha-L-fucosidase	1	0.9988	4	11	0	11	4	3	4	0	0	0	0	0	0	0	0	0	4	3	4	0	0	0	1908152.2	0	4768749	0	0	0	2225239	0	2356490.2	0	0	0	tr|A0A9L0R719|A0A9L0R719_HORSE, tr|A0A9L0RV42|A0A9L0RV42_HORSE, tr|A0A9L0SKJ2|A0A9L0SKJ2_HORSE, tr|F7ACR2|F7ACR2_HORSE	2225633.733	0	2225633.733	1.00E-10	-54.30506571
tr|A0A3Q2HM18|A0A3Q2HM18_HORSE	A0A3Q2HM18	A0A3Q2HM18_HORSE	MSN	581	Equus caballus	1:Experimental evidence at protein level	Moesin	1	0.999	51	393	0	393	115	111	103	20	19	25	0	0	0	0	0	0	115	111	103	20	19	25	3348458500	3297103360	3294247170	946196160	1002965060	912257920	375826880	356517056	359194432	188984688	184448352	186724208		3313269677	953806380	3313269677	953806380	-1.796487295
tr|A0A3Q2HM22|A0A3Q2HM22_HORSE	A0A3Q2HM22	A0A3Q2HM22_HORSE	ADO	270	Equus caballus	4:Protein predicted	2-aminoethanethiol dioxygenase	1	0.9967	2	4	4	4	1	2	1	0	0	0	1	2	1	0	0	0	1	2	1	0	0	0	0	0	3550387.8	0	0	0	0	0	0	0	0	0		1183462.6	0	1183462.6	1.00E-10	-53.39386363
tr|A0A3Q2HMA3|A0A3Q2HMA3_HORSE	A0A3Q2HMA3	A0A3Q2HMA3_HORSE	DAB2	765	Equus caballus	1:Experimental evidence at protein level	DAB adaptor protein 2	1	0.999	15	76	0	76	23	27	26	0	0	0	0	0	0	0	0	0	23	27	26	0	0	0	270506624	225630736	225662944	0	0	0	51864036	44373244	45018424	0	0	0	tr|A0A9L0RRQ4|A0A9L0RRQ4_HORSE, tr|A0A9L0T6F1|A0A9L0T6F1_HORSE, tr|A0A9L0TGR3|A0A9L0TGR3_HORSE	240600101.3	0	240600101.3	1.00E-10	-61.06134296
tr|A0A3Q2HMD9|A0A3Q2HMD9_HORSE	A0A3Q2HMD9	A0A3Q2HMD9_HORSE	DNAJC7	534	Equus caballus	4:Protein predicted	DnaJ heat shock protein family (Hsp40) member C7	1	0.9986	3	6	0	6	2	1	3	0	0	0	0	0	0	0	0	0	2	1	3	0	0	0	7916537	7366263	9654262	0	0	0	7916537	7366263	9654262	0	0	0	tr|A0A3Q2IBB6|A0A3Q2IBB6_HORSE, tr|A0A5F5Q213|A0A5F5Q213_HORSE, tr|A0A9L0R9B1|A0A9L0R9B1_HORSE, tr|A0A9L0T7Z5|A0A9L0T7Z5_HORSE, tr|F7A445|F7A445_HORSE	8312354	0	8312354	1.00E-10	-56.20610661
tr|A0A3Q2HMG2|A0A3Q2HMG2_HORSE	A0A3Q2HMG2	A0A3Q2HMG2_HORSE	NRP1	878	Equus caballus	3:Protein inferred from homology	Neuropilin	1	0.999	8	29	0	29	5	6	7	3	4	4	0	0	0	0	0	0	5	6	7	3	4	4	8197690	13597727	13019543	42672076	52752408	46685200	6505445.5	4330644.5	8661215	58230620	31996530	26927704	tr|A0A5F5PWG4|A0A5F5PWG4_HORSE	11604986.67	47369894.67	11604986.67	47369894.67	2.029225599
tr|A0A3Q2HMJ0|A0A3Q2HMJ0_HORSE	A0A3Q2HMJ0	A0A3Q2HMJ0_HORSE	PSMC4	526	Equus caballus	1:Experimental evidence at protein level	Proteasome 26S subunit, ATPase 4	1	0.999	20	61	0	61	19	23	19	0	0	0	0	0	0	0	0	0	19	23	19	0	0	0	257790960	297588128	270794400	0	0	0	39530156	42350404	40531688	0	0	0	tr|A0A9L0RVB9|A0A9L0RVB9_HORSE, tr|A0A9L0SGI6|A0A9L0SGI6_HORSE, tr|F7C1A8|F7C1A8_HORSE	275391162.7	0	275391162.7	1.00E-10	-61.25618797
tr|A0A3Q2HML9|A0A3Q2HML9_HORSE	A0A3Q2HML9	A0A3Q2HML9_HORSE	TEAD4	391	Equus caballus	4:Protein predicted	TEA domain transcription factor 4	0.9994	0.9989	2	6	0	6	3	1	2	0	0	0	0	0	0	0	0	0	3	1	2	0	0	0	9883466	4379573	10657868	0	0	0	5162176	4666362.5	5337104	0	0	0	tr|A0A3Q2I2J2|A0A3Q2I2J2_HORSE, tr|A0A9L0RCW5|A0A9L0RCW5_HORSE, tr|A0A9L0RQP7|A0A9L0RQP7_HORSE, tr|A0A9L0SGL3|A0A9L0SGL3_HORSE, tr|A0A9L0SKN9|A0A9L0SKN9_HORSE, tr|A0A9L0T221|A0A9L0T221_HORSE, tr|A0A9L0T6Y4|A0A9L0T6Y4_HORSE, tr|F7BDX8|F7BDX8_HORSE, tr|F7CI50|F7CI50_HORSE	8306969	0	8306969	1.00E-10	-56.20517169
tr|A0A3Q2HMM5|A0A3Q2HMM5_HORSE	A0A3Q2HMM5	A0A3Q2HMM5_HORSE	ITGA1	1179	Equus caballus	1:Experimental evidence at protein level	Integrin subunit alpha 1	1	0.999	21	111	0	111	35	33	32	1	3	7	0	0	0	0	0	0	35	33	32	1	3	7	365649952	426492352	380781376	81756144	85150560	204939216	41698692	40405020	39893220	91712616	62260912	59699496	tr|A0A9L0SQH7|A0A9L0SQH7_HORSE, tr|F6SHD8|F6SHD8_HORSE	390974560	123948640	390974560	123948640	-1.657332295
tr|A0A3Q2HMN6|A0A3Q2HMN6_HORSE	A0A3Q2HMN6	A0A3Q2HMN6_HORSE	EIF3H	372	Equus caballus	1:Experimental evidence at protein level	Eukaryotic translation initiation factor 3 subunit H	1	0.999	14	42	0	42	19	11	12	0	0	0	0	0	0	0	0	0	19	11	12	0	0	0	121787056	132158920	134655072	0	0	0	27406730	29081568	28865190	0	0	0	tr|A0A3Q2L0Z5|A0A3Q2L0Z5_HORSE, tr|A0A9L0R744|A0A9L0R744_HORSE, tr|A0A9L0RUW2|A0A9L0RUW2_HORSE, tr|A0A9L0TIV4|A0A9L0TIV4_HORSE, tr|K9K4A6|K9K4A6_HORSE	129533682.7	0	129533682.7	1.00E-10	-60.168033
tr|A0A3Q2HMR3|A0A3Q2HMR3_HORSE	A0A3Q2HMR3	A0A3Q2HMR3_HORSE	ELOB	85	Equus caballus	4:Protein predicted	Elongin B	1	0.999	8	41	18	41	16	14	11	0	0	0	8	4	6	0	0	0	16	14	11	0	0	0	150579648	164946976	184151280	0	0	0	43194308	50060768	53226860	0	0	0		166559301.3	0	166559301.3	1.00E-10	-60.53074163
tr|A0A3Q2HMR4|A0A3Q2HMR4_HORSE	A0A3Q2HMR4	A0A3Q2HMR4_HORSE	PDE4D	685	Equus caballus	3:Protein inferred from homology	Phosphodiesterase	1	0.999	4	11	0	11	4	3	4	0	0	0	0	0	0	0	0	0	4	3	4	0	0	0	6188614	3796397.2	2547564.5	0	0	0	3178255	3796397.2	0	0	0	0	tr|A0A3Q2II77|A0A3Q2II77_HORSE, tr|A0A5F5PUG2|A0A5F5PUG2_HORSE, tr|A0A5F5PZW9|A0A5F5PZW9_HORSE, tr|A0A5F5Q0J1|A0A5F5Q0J1_HORSE, tr|A0A5F5Q0U7|A0A5F5Q0U7_HORSE, tr|F7ANH5|F7ANH5_HORSE	4177525.233	0	4177525.233	1.00E-10	-55.21349806
tr|A0A3Q2HMT7|A0A3Q2HMT7_HORSE	A0A3Q2HMT7	A0A3Q2HMT7_HORSE	NNT	1129	Equus caballus	1:Experimental evidence at protein level	proton-translocating NAD(P)(+) transhydrogenase	1	0.999	15	37	0	37	13	13	11	0	0	0	0	0	0	0	0	0	13	13	11	0	0	0	55922124	72153696	75402392	0	0	0	13775006	14633681	15016550	0	0	0	tr|A0A3Q2HVB4|A0A3Q2HVB4_HORSE, tr|A0A3Q2LAR1|A0A3Q2LAR1_HORSE, tr|A0A9L0RTL5|A0A9L0RTL5_HORSE, tr|F6YLK4|F6YLK4_HORSE	67826070.67	0	67826070.67	1.00E-10	-59.23461753
tr|A0A3Q2HMY7|A0A3Q2HMY7_HORSE	A0A3Q2HMY7	A0A3Q2HMY7_HORSE	B3GLCT	484	Equus caballus	3:Protein inferred from homology	Beta 3-glucosyltransferase	0.9974	0.9883	2	6	0	6	2	2	2	0	0	0	0	0	0	0	0	0	2	2	2	0	0	0	3271971.5	2693724.5	3219157.5	0	0	0	3271971.5	2693724.5	3219157.5	0	0	0	tr|A0A3Q2I5H8|A0A3Q2I5H8_HORSE, tr|A0A3Q2I616|A0A3Q2I616_HORSE, tr|A0A3Q2IEL2|A0A3Q2IEL2_HORSE, tr|A0A3Q2LAZ2|A0A3Q2LAZ2_HORSE, tr|A0A5F5Q449|A0A5F5Q449_HORSE, tr|A0A9L0S1G5|A0A9L0S1G5_HORSE, tr|A0A9R1SKI3|A0A9R1SKI3_HORSE, tr|F6WHV9|F6WHV9_HORSE	3061617.833	0	3061617.833	1.00E-10	-54.76514373
tr|A0A3Q2HMZ9|A0A3Q2HMZ9_HORSE	A0A3Q2HMZ9	A0A3Q2HMZ9_HORSE	CCDC102A	511	Equus caballus	4:Protein predicted	Coiled-coil domain-containing protein 102A	1	0.9989	2	3	0	3	2	1	0	0	0	0	0	0	0	0	0	0	2	1	0	0	0	0	0	0	0	0	0	0	0	0	0	0	0	0	tr|A0A5F5PML2|A0A5F5PML2_HORSE, tr|A0A9L0RUL6|A0A9L0RUL6_HORSE, tr|A0A9L0S2H0|A0A9L0S2H0_HORSE, tr|A0A9L0SA02|A0A9L0SA02_HORSE, tr|F7BTM8|F7BTM8_HORSE	0	0	1.00E-10	1.00E-10	0
tr|A0A3Q2HN28|A0A3Q2HN28_HORSE	A0A3Q2HN28	A0A3Q2HN28_HORSE	ITIH3	876	Equus caballus	1:Experimental evidence at protein level	Inter-alpha-trypsin inhibitor heavy chain H3	1	0.999	11	87	0	87	8	9	5	17	22	26	0	0	0	0	0	0	8	9	5	17	22	26	16233122	18813388	58464008	2086576900	1870877180	1721476990	19197100	15496967	19405666	645019970	591550980	614194690	tr|F7AE68|F7AE68_HORSE	31170172.67	1892977023	31170172.67	1892977023	5.924346943
tr|A0A3Q2HN89|A0A3Q2HN89_HORSE	A0A3Q2HN89	A0A3Q2HN89_HORSE	TJP2	1158	Equus caballus	1:Experimental evidence at protein level	Tight junction protein 2	1	0.9983	7	7	0	7	1	2	4	0	0	0	0	0	0	0	0	0	1	2	4	0	0	0	7447291.5	7186472.5	455129632	0	0	0	15201998	22690848	14719046	0	0	0	tr|A0A3Q2HXA2|A0A3Q2HXA2_HORSE, tr|A0A3Q2KSD7|A0A3Q2KSD7_HORSE, tr|A0A3Q2KVV2|A0A3Q2KVV2_HORSE, tr|A0A3Q2L7H5|A0A3Q2L7H5_HORSE, tr|F7AZ87|F7AZ87_HORSE	156587798.7	0	156587798.7	1.00E-10	-60.44167751
tr|A0A3Q2HN97|A0A3Q2HN97_HORSE	A0A3Q2HN97	A0A3Q2HN97_HORSE	COPB2	937	Equus caballus	1:Experimental evidence at protein level	Coatomer subunit beta'	1	0.999	34	201	0	201	55	63	51	12	10	10	0	0	0	0	0	0	55	63	51	12	10	10	733252100	811093060	792353020	405884288	327885696	490162304	69964392	69008032	65463488	82599720	87940408	92335776	tr|A0A9L0S910|A0A9L0S910_HORSE, tr|F6U783|F6U783_HORSE	778899393.3	407977429.3	778899393.3	407977429.3	-0.932947655
tr|A0A3Q2HNB9|A0A3Q2HNB9_HORSE	A0A3Q2HNB9	A0A3Q2HNB9_HORSE	ANP32A	410	Equus caballus	1:Experimental evidence at protein level	Acidic leucine-rich nuclear phosphoprotein 32 family member	1	0.999	11	30	0	85	8	8	9	1	2	2	0	0	0	0	0	0	20	20	22	5	7	11	77521056	75343608	85743608	59636204	79052200	328986688	34070464	33806564	38199400	69948208	92721528	180143744	tr|A0A3Q2IF73|A0A3Q2IF73_HORSE, tr|A0A3Q2LDE7|A0A3Q2LDE7_HORSE, tr|A0A3Q2LEQ7|A0A3Q2LEQ7_HORSE, tr|A0A3Q2LJD3|A0A3Q2LJD3_HORSE, tr|A0A9L0SB15|A0A9L0SB15_HORSE, tr|A0A9L0SCS0|A0A9L0SCS0_HORSE, tr|A0A9L0STW4|A0A9L0STW4_HORSE, tr|A0A9L0TNQ3|A0A9L0TNQ3_HORSE, tr|F6YLX4|F6YLX4_HORSE	79536090.67	155891697.3	79536090.67	155891697.3	0.970862535
tr|A0A3Q2HNC5|A0A3Q2HNC5_HORSE	A0A3Q2HNC5	A0A3Q2HNC5_HORSE	KPNB1	805	Equus caballus	1:Experimental evidence at protein level	Karyopherin subunit beta 1	0.9898	0.9954	30	1	0	196	0	1	0	0	0	0	0	0	0	0	0	0	60	56	55	8	9	8	0	0	0	0	0	0	0	0	0	0	0	0		0	0	1.00E-10	1.00E-10	0
tr|A0A3Q2HND7|A0A3Q2HND7_HORSE	A0A3Q2HND7	A0A3Q2HND7_HORSE	GDI1	574	Equus caballus	1:Experimental evidence at protein level	Rab GDP dissociation inhibitor	1	0.999	21	82	0	153	26	26	30	0	0	0	0	0	0	0	0	0	45	50	52	2	2	2	333680544	339778496	342755808	0	0	0	105518672	99462184	102202992	0	0	0	tr|F6PWL9|F6PWL9_HORSE	338738282.7	0	338738282.7	1.00E-10	-61.55487675
tr|A0A3Q2HNE1|A0A3Q2HNE1_HORSE	A0A3Q2HNE1	A0A3Q2HNE1_HORSE	PXDN	1428	Equus caballus	4:Protein predicted	Peroxidasin	1	0.999	41	253	0	253	27	30	30	57	56	53	0	0	0	0	0	0	27	30	30	57	56	53	142540576	136789328	157063888	5216712200	4843263500	5251211800	20549716	18756622	19604306	431423904	411202272	432646368	tr|A0A3Q2LHJ1|A0A3Q2LHJ1_HORSE, tr|A0A9L0TF86|A0A9L0TF86_HORSE, tr|F7BYG0|F7BYG0_HORSE	145464597.3	5103729167	145464597.3	5103729167	5.132811791
tr|A0A3Q2HNH0|A0A3Q2HNH0_HORSE	A0A3Q2HNH0	A0A3Q2HNH0_HORSE	MFAP4	271	Equus caballus	4:Protein predicted	Microfibril associated protein 4	1	0.999	2	5	0	5	0	0	1	1	2	1	0	0	0	0	0	0	0	0	1	1	2	1	6522399.5	4586521	0	128251528	207387488	212834512	6522399.5	4586521	0	128251528	113635800	116620560	tr|F6ZHA6|F6ZHA6_HORSE	3702973.5	182824509.3	3702973.5	182824509.3	5.625631455
tr|A0A3Q2HNH7|A0A3Q2HNH7_HORSE	A0A3Q2HNH7	A0A3Q2HNH7_HORSE	TES	421	Equus caballus	3:Protein inferred from homology	Testin	1	0.9989	8	15	0	15	3	8	4	0	0	0	0	0	0	0	0	0	3	8	4	0	0	0	65510740	75528080	61414576	0	0	0	48746784	50568836	45496280	0	0	0	tr|F6XY88|F6XY88_HORSE	67484465.33	0	67484465.33	1.00E-10	-59.22733305
tr|A0A3Q2HNI3|A0A3Q2HNI3_HORSE	A0A3Q2HNI3	A0A3Q2HNI3_HORSE	CEBPD	273	Equus caballus	3:Protein inferred from homology	CCAAT/enhancer-binding protein	1	0.9988	2	2	2	2	0	1	0	0	0	1	0	1	0	0	0	1	0	1	0	0	0	1	0	0	0	0	0	79679696	0	0	0	0	0	0		0	26559898.67	1.00E-10	26559898.67	57.88202726
tr|A0A3Q2HNK3|A0A3Q2HNK3_HORSE	A0A3Q2HNK3	A0A3Q2HNK3_HORSE	ILF2	407	Equus caballus	1:Experimental evidence at protein level	Interleukin enhancer binding factor 2	1	0.999	15	82	0	82	28	24	26	0	4	0	0	0	0	0	0	0	28	24	26	0	4	0	253519456	254520368	245935168	0	0	0	56915856	55637624	55590084	0	0	0	tr|A0A9L0SHV2|A0A9L0SHV2_HORSE	251324997.3	0	251324997.3	1.00E-10	-61.12425988
tr|A0A3Q2HNL9|A0A3Q2HNL9_HORSE	A0A3Q2HNL9	A0A3Q2HNL9_HORSE	MACROH2A2	335	Equus caballus	4:Protein predicted	MacroH2A.2 histone	0.9999	0.9969	4	3	0	16	0	2	1	0	0	0	0	0	0	0	0	0	4	7	5	0	0	0	0	8270732	6927061.5	0	0	0	0	8270732	6927061.5	0	0	0	tr|A0A9L0R1X9|A0A9L0R1X9_HORSE, tr|A0A9L0RWX6|A0A9L0RWX6_HORSE, tr|F7E3F2|F7E3F2_HORSE	5065931.167	0	5065931.167	1.00E-10	-55.49167699
tr|A0A3Q2HNR5|A0A3Q2HNR5_HORSE	A0A3Q2HNR5	A0A3Q2HNR5_HORSE	TFG	400	Equus caballus	1:Experimental evidence at protein level	Trafficking from ER to golgi regulator	1	0.999	9	56	0	56	16	19	15	3	2	1	0	0	0	0	0	0	16	19	15	3	2	1	163217504	176672032	168231312	175595792	131185160	99396032	57536136	58089012	53442800	190782752	207069408	156891808	tr|A0A9L0TJM9|A0A9L0TJM9_HORSE, tr|F6UN76|F6UN76_HORSE	169373616	135392328	169373616	135392328	-0.323063167
tr|A0A3Q2HNR9|A0A3Q2HNR9_HORSE	A0A3Q2HNR9	A0A3Q2HNR9_HORSE	CDK9	494	Equus caballus	3:Protein inferred from homology	Cyclin dependent kinase 9	1	0.9969	5	11	10	15	3	4	4	0	0	0	2	4	4	0	0	0	4	6	5	0	0	0	11745935	5731780	2375974.5	0	0	0	3347727.5	5073862.5	4062759.5	0	0	0		6617896.5	0	6617896.5	1.00E-10	-55.87722225
tr|A0A3Q2HNS6|A0A3Q2HNS6_HORSE	A0A3Q2HNS6	A0A3Q2HNS6_HORSE	TBCE	549	Equus caballus	3:Protein inferred from homology	Tubulin-specific chaperone E	1	0.9985	4	8	0	8	4	2	2	0	0	0	0	0	0	0	0	0	4	2	2	0	0	0	5607606.5	10216928	9750921	0	0	0	5309268	4872212	5055439	0	0	0	tr|A0A9L0REV5|A0A9L0REV5_HORSE, tr|A0A9L0RU95|A0A9L0RU95_HORSE, tr|A0A9L0S6L2|A0A9L0S6L2_HORSE, tr|A0A9L0SCS4|A0A9L0SCS4_HORSE, tr|A0A9L0SL04|A0A9L0SL04_HORSE, tr|A0A9L0SSG1|A0A9L0SSG1_HORSE, tr|A0A9R1SHB4|A0A9R1SHB4_HORSE, tr|K9K4M4|K9K4M4_HORSE	8525151.833	0	8525151.833	1.00E-10	-56.24257505
tr|A0A3Q2HNV2|A0A3Q2HNV2_HORSE	A0A3Q2HNV2	A0A3Q2HNV2_HORSE	IGFBP2	326	Equus caballus	4:Protein predicted	Insulin-like growth factor-binding protein 2	1	0.999	8	53	0	53	7	6	7	12	11	10	0	0	0	0	0	0	7	6	7	12	11	10	31102544	32574876	39362144	693809600	535643072	591831490	15522023	20401960	17709032	205583936	206750800	211929440	tr|A0A9L0REZ0|A0A9L0REZ0_HORSE	34346521.33	607094720.7	34346521.33	607094720.7	4.143685734
tr|A0A3Q2HNW5|A0A3Q2HNW5_HORSE	A0A3Q2HNW5	A0A3Q2HNW5_HORSE	RAD50	1250	Equus caballus	3:Protein inferred from homology	RAD50 double strand break repair protein	1	0.9986	13	20	0	20	5	6	9	0	0	0	0	0	0	0	0	0	5	6	9	0	0	0	1949992.2	4207049.5	5926287.5	0	0	0	2694265	4286392	2250988.5	0	0	0	tr|F7AR56|F7AR56_HORSE	4027776.4	0	4027776.4	1.00E-10	-55.16083311
tr|A0A3Q2HNX9|A0A3Q2HNX9_HORSE	A0A3Q2HNX9	A0A3Q2HNX9_HORSE	RASA3	827	Equus caballus	4:Protein predicted	RAS p21 protein activator 3	1	0.9897	3	3	0	3	1	2	0	0	0	0	0	0	0	0	0	0	1	2	0	0	0	0	0	0	0	0	0	0	0	0	0	0	0	0	tr|A0A3Q2I4T6|A0A3Q2I4T6_HORSE, tr|A0A3Q2L954|A0A3Q2L954_HORSE, tr|A0A3Q2LSC6|A0A3Q2LSC6_HORSE, tr|A0A5F5PXF0|A0A5F5PXF0_HORSE, tr|A0A9L0R341|A0A9L0R341_HORSE, tr|A0A9L0SN60|A0A9L0SN60_HORSE, tr|A0A9L0TPE7|A0A9L0TPE7_HORSE, tr|F6UA97|F6UA97_HORSE	0	0	1.00E-10	1.00E-10	0
tr|A0A3Q2HP00|A0A3Q2HP00_HORSE	A0A3Q2HP00	A0A3Q2HP00_HORSE	ATP5F1C	338	Equus caballus	1:Experimental evidence at protein level	ATP synthase subunit gamma	1	0.999	10	61	0	61	18	21	22	0	0	0	0	0	0	0	0	0	18	21	22	0	0	0	143453536	126174080	130802904	0	0	0	28659602	31415430	32719438	0	0	0	tr|K9KF86|K9KF86_HORSE	133476840	0	133476840	1.00E-10	-60.21129514
tr|A0A3Q2HP30|A0A3Q2HP30_HORSE	A0A3Q2HP30	A0A3Q2HP30_HORSE	TPM4	227	Equus caballus	3:Protein inferred from homology	Tropomyosin 4	1	0.999	24	163	0	554	40	45	45	11	12	10	0	0	0	0	0	0	132	140	138	46	49	49	3075237380	3223945470	3137954050	1268573950	1076568580	1123684100	572058180	574024320	571186750	321969120	289831424	295900608		3145712300	1156275543	3145712300	1156275543	-1.443901494
tr|A0A3Q2HP50|A0A3Q2HP50_HORSE	A0A3Q2HP50	A0A3Q2HP50_HORSE	DCTN2	408	Equus caballus	1:Experimental evidence at protein level	Dynactin subunit 2	1	0.999	15	102	0	102	31	33	38	0	0	0	0	0	0	0	0	0	31	33	38	0	0	0	314132096	282696064	332652992	0	0	0	35462840	36635400	37582360	0	0	0	tr|A0A9L0SAN1|A0A9L0SAN1_HORSE, tr|A0A9L0T5N9|A0A9L0T5N9_HORSE, tr|F7BSK7|F7BSK7_HORSE	309827050.7	0	309827050.7	1.00E-10	-61.42616882
tr|A0A3Q2HP57|A0A3Q2HP57_HORSE	A0A3Q2HP57	A0A3Q2HP57_HORSE	IGF2R	2455	Equus caballus	4:Protein predicted	Insulin like growth factor 2 receptor	1	0.999	53	220	0	220	74	72	66	2	4	2	0	0	0	0	0	0	74	72	66	2	4	2	528315328	620909950	609554940	41394156	55031780	47506100	31413582	28670526	29054466	58210240	77388048	66805116	tr|A0A3Q2LB33|A0A3Q2LB33_HORSE, tr|A0A9L0S665|A0A9L0S665_HORSE, tr|A0A9L0SE82|A0A9L0SE82_HORSE, tr|A0A9L0T318|A0A9L0T318_HORSE, tr|F6VWA8|F6VWA8_HORSE	586260072.7	47977345.33	586260072.7	47977345.33	-3.611115567
tr|A0A3Q2HP98|A0A3Q2HP98_HORSE	A0A3Q2HP98	A0A3Q2HP98_HORSE	GTPBP4	597	Equus caballus	3:Protein inferred from homology	Nucleolar GTP-binding protein 1	1	0.999	8	20	0	20	3	11	6	0	0	0	0	0	0	0	0	0	3	11	6	0	0	0	8162686	21284416	11829498	0	0	0	5852933	7502917.5	7007723.5	0	0	0	tr|A0A9L0SGX7|A0A9L0SGX7_HORSE	13758866.67	0	13758866.67	1.00E-10	-56.93313925
tr|A0A3Q2HPA6|A0A3Q2HPA6_HORSE	A0A3Q2HPA6	A0A3Q2HPA6_HORSE	CAMK2D	512	Equus caballus	3:Protein inferred from homology	calcium/calmodulin-dependent protein kinase	1	0.999	14	77	0	77	25	23	24	2	1	2	0	0	0	0	0	0	25	23	24	2	1	2	377722912	338609568	336107680	44657860	0	72499312	71898472	53955664	57520240	66061456	0	49405828	tr|A0A3Q2I0K4|A0A3Q2I0K4_HORSE	350813386.7	39052390.67	350813386.7	39052390.67	-3.167221027
tr|A0A3Q2HPC0|A0A3Q2HPC0_HORSE	A0A3Q2HPC0	A0A3Q2HPC0_HORSE	DNPEP	493	Equus caballus	1:Experimental evidence at protein level	Aspartyl aminopeptidase	0.9992	0.9944	2	3	0	3	2	1	0	0	0	0	0	0	0	0	0	0	2	1	0	0	0	0	0	0	0	0	0	0	0	0	0	0	0	0	tr|A0A5F5PYJ0|A0A5F5PYJ0_HORSE, tr|A0A5F5Q0X9|A0A5F5Q0X9_HORSE, tr|F6WT76|F6WT76_HORSE	0	0	1.00E-10	1.00E-10	0
tr|A0A3Q2HPC2|A0A3Q2HPC2_HORSE	A0A3Q2HPC2	A0A3Q2HPC2_HORSE	TMEM167A	100	Equus caballus	3:Protein inferred from homology	Protein kish	1	0.9988	2	10	0	10	2	2	3	1	2	0	0	0	0	0	0	0	2	2	3	1	2	0	57504888	68880240	60723912	31304650	47490196	0	41940952	49678980	44240412	31304650	47490196	0	tr|A0A9L0RC00|A0A9L0RC00_HORSE, tr|A0A9L0REH1|A0A9L0REH1_HORSE, tr|A0A9L0RIH7|A0A9L0RIH7_HORSE, tr|A0A9L0RW62|A0A9L0RW62_HORSE, tr|A0A9L0T7P4|A0A9L0T7P4_HORSE, tr|A0A9L0TP58|A0A9L0TP58_HORSE, tr|F6SF05|F6SF05_HORSE, tr|L7MSG4|L7MSG4_HORSE	62369680	26264948.67	62369680	26264948.67	-1.247706092
tr|A0A3Q2HPF0|A0A3Q2HPF0_HORSE	A0A3Q2HPF0	A0A3Q2HPF0_HORSE	ITGA3	1086	Equus caballus	3:Protein inferred from homology	Integrin subunit alpha 3	1	0.9986	10	34	0	34	7	8	8	4	4	3	0	0	0	0	0	0	7	8	8	4	4	3	24356292	37495856	17819724	0	37803840	88304872	8726225	10027895	8264977	0	36022404	37751272	tr|F6W8D8|F6W8D8_HORSE	26557290.67	42036237.33	26557290.67	42036237.33	0.662525567
tr|A0A3Q2HPF5|A0A3Q2HPF5_HORSE	A0A3Q2HPF5	A0A3Q2HPF5_HORSE	EML4	992	Equus caballus	3:Protein inferred from homology	EMAP like 4	1	0.999	21	60	0	60	18	24	18	0	0	0	0	0	0	0	0	0	18	24	18	0	0	0	107488256	117396360	122287104	0	0	0	15302648	16465092	16912470	0	0	0	tr|A0A3Q2I1I5|A0A3Q2I1I5_HORSE, tr|A0A9L0RAN3|A0A9L0RAN3_HORSE, tr|F6T5V1|F6T5V1_HORSE	115723906.7	0	115723906.7	1.00E-10	-60.00539264
tr|A0A3Q2HPH0|A0A3Q2HPH0_HORSE	A0A3Q2HPH0	A0A3Q2HPH0_HORSE	TMPO	412	Equus caballus	1:Experimental evidence at protein level	Thymopoietin	0.9999	0.9983	15	6	5	73	3	2	1	0	0	0	2	2	1	0	0	0	24	25	23	1	0	0	7002384	2873220	3029273.2	0	0	0	3441292.2	2967209.8	3128368	0	0	0		4301625.733	0	4301625.733	1.00E-10	-55.25573153
tr|A0A3Q2HPI8|A0A3Q2HPI8_HORSE	A0A3Q2HPI8	A0A3Q2HPI8_HORSE	HSPB6	158	Equus caballus	1:Experimental evidence at protein level	Heat shock protein family B (small) member 6	1	0.999	9	75	75	75	21	26	24	1	1	2	21	26	24	1	1	2	21	26	24	1	1	2	500715680	442917280	441170976	45033440	32458876	0	183306704	160424960	152555664	45033440	32458876	0		461601312	25830772	461601312	25830772	-4.159484658
tr|A0A3Q2HPM2|A0A3Q2HPM2_HORSE	A0A3Q2HPM2	A0A3Q2HPM2_HORSE	RHOA	221	Equus caballus	1:Experimental evidence at protein level	Ras homolog family member A	1	0.999	9	80	0	80	26	24	25	1	2	2	0	0	0	0	0	0	26	24	25	1	2	2	250268416	215871360	225891920	0	0	0	65616968	59491520	58100968	0	0	0	tr|K9K4D8|K9K4D8_HORSE	230677232	0	230677232	1.00E-10	-61.00058132
tr|A0A3Q2HPN0|A0A3Q2HPN0_HORSE	A0A3Q2HPN0	A0A3Q2HPN0_HORSE	SLC25A3	363	Equus caballus	1:Experimental evidence at protein level	Solute carrier family 25 member 3	1	0.999	13	67	0	67	25	18	19	1	2	2	0	0	0	0	0	0	25	18	19	1	2	2	350743136	354402880	325408672	18659132	20562558	44079588	97904976	103935912	98668128	18659132	20562558	25020062	tr|A0A3Q2HR96|A0A3Q2HR96_HORSE, tr|F7D0U2|F7D0U2_HORSE	343518229.3	27767092.67	343518229.3	27767092.67	-3.628938626
tr|A0A3Q2HPS3|A0A3Q2HPS3_HORSE	A0A3Q2HPS3	A0A3Q2HPS3_HORSE	PPT1	306	Equus caballus	1:Experimental evidence at protein level	Palmitoyl-protein thioesterase 1	1	0.999	7	32	0	32	11	9	12	0	0	0	0	0	0	0	0	0	11	9	12	0	0	0	115059768	116458824	113252768	0	0	0	41341564	43479928	40939016	0	0	0		114923786.7	0	114923786.7	1.00E-10	-59.99538314
tr|A0A3Q2HPS6|A0A3Q2HPS6_HORSE	A0A3Q2HPS6	A0A3Q2HPS6_HORSE	DNAJC13	2248	Equus caballus	4:Protein predicted	DnaJ heat shock protein family (Hsp40) member C13	1	0.999	12	22	0	22	9	8	5	0	0	0	0	0	0	0	0	0	9	8	5	0	0	0	9715945	20017388	9599165	0	0	0	8823851	7782741.5	8548975	0	0	0	tr|A0A3Q2HR77|A0A3Q2HR77_HORSE, tr|A0A3Q2HZS9|A0A3Q2HZS9_HORSE, tr|F6YA31|F6YA31_HORSE	13110832.67	0	13110832.67	1.00E-10	-56.86353693
tr|A0A3Q2HPV9|A0A3Q2HPV9_HORSE	A0A3Q2HPV9	A0A3Q2HPV9_HORSE	PDCD4	464	Equus caballus	1:Experimental evidence at protein level	Programmed cell death protein 4	1	0.9978	3	4	0	4	0	1	3	0	0	0	0	0	0	0	0	0	0	1	3	0	0	0	0	1884003	3814486.5	0	0	0	0	1884003	2405035.2	0	0	0	tr|A0A9L0RRQ3|A0A9L0RRQ3_HORSE, tr|F6V2H7|F6V2H7_HORSE	1899496.5	0	1899496.5	1.00E-10	-54.07646657
tr|A0A3Q2HPW2|A0A3Q2HPW2_HORSE	A0A3Q2HPW2	A0A3Q2HPW2_HORSE	SND1	925	Equus caballus	1:Experimental evidence at protein level	Staphylococcal nuclease domain-containing protein	1	0.999	46	269	0	269	88	85	89	3	2	2	0	0	0	0	0	0	88	85	89	3	2	2	1166201220	1248387710	1184203900	38342808	29309142	38685020	76046808	78914736	78360072	23450822	26662040	82627376		1199597610	35445656.67	1199597610	35445656.67	-5.080797885
tr|A0A3Q2HPX3|A0A3Q2HPX3_HORSE	A0A3Q2HPX3	A0A3Q2HPX3_HORSE	COL12A1	3120	Equus caballus	3:Protein inferred from homology	Collagen type XII alpha 1 chain	1	0.999	114	1004	0	1004	111	111	104	225	230	223	0	0	0	0	0	0	111	111	104	225	230	223	906698940	924669890	933857860	26034993200	24540467200	25294497800	99528384	107350744	107952552	2427146750	2259573760	2368716290	tr|A0A9L0RYJ4|A0A9L0RYJ4_HORSE	921742230	25289986067	921742230	25289986067	4.778059082
tr|A0A3Q2HPX5|A0A3Q2HPX5_HORSE	A0A3Q2HPX5	A0A3Q2HPX5_HORSE	CYTH3	392	Equus caballus	4:Protein predicted	Cytohesin 3	1	0.9979	5	8	0	8	4	1	3	0	0	0	0	0	0	0	0	0	4	1	3	0	0	0	4155097.5	3782403	8642299	0	0	0	4758296	4331497	3955965.2	0	0	0	tr|A0A3Q2I8R7|A0A3Q2I8R7_HORSE, tr|A0A9L0RHE8|A0A9L0RHE8_HORSE, tr|A0A9L0RZH2|A0A9L0RZH2_HORSE, tr|A0A9L0S292|A0A9L0S292_HORSE, tr|A0A9L0S5T2|A0A9L0S5T2_HORSE, tr|A0A9L0T991|A0A9L0T991_HORSE, tr|A0A9L0TS36|A0A9L0TS36_HORSE, tr|F6QKK1|F6QKK1_HORSE	5526599.833	0	5526599.833	1.00E-10	-55.61724167
tr|A0A3Q2HPY1|A0A3Q2HPY1_HORSE	A0A3Q2HPY1	A0A3Q2HPY1_HORSE	ASCC3	2119	Equus caballus	3:Protein inferred from homology	Activating signal cointegrator 1 complex subunit 3	1	0.9973	7	9	0	9	3	5	1	0	0	0	0	0	0	0	0	0	3	5	1	0	0	0	0	0	0	0	0	0	0	0	0	0	0	0	tr|A0A3Q2KVQ0|A0A3Q2KVQ0_HORSE, tr|A0A3Q2LJA4|A0A3Q2LJA4_HORSE, tr|A0A9L0SY44|A0A9L0SY44_HORSE, tr|A0A9L0TKS6|A0A9L0TKS6_HORSE, tr|A0A9L0TQZ2|A0A9L0TQZ2_HORSE, tr|F6REW3|F6REW3_HORSE, tr|F6RP10|F6RP10_HORSE	0	0	1.00E-10	1.00E-10	0
tr|A0A3Q2HQ07|A0A3Q2HQ07_HORSE	A0A3Q2HQ07	A0A3Q2HQ07_HORSE	FNBP1	621	Equus caballus	3:Protein inferred from homology	Formin binding protein 1	1	0.989	3	3	0	3	0	1	2	0	0	0	0	0	0	0	0	0	0	1	2	0	0	0	0	0	5329746.5	0	0	0	0	0	0	0	0	0	tr|A0A3Q2HUT7|A0A3Q2HUT7_HORSE, tr|A0A3Q2HV69|A0A3Q2HV69_HORSE, tr|A0A3Q2IA59|A0A3Q2IA59_HORSE, tr|A0A3Q2KV31|A0A3Q2KV31_HORSE, tr|A0A5F5PFY3|A0A5F5PFY3_HORSE, tr|F7BBV7|F7BBV7_HORSE	1776582.167	0	1776582.167	1.00E-10	-53.97995393
tr|A0A3Q2HQ12|A0A3Q2HQ12_HORSE	A0A3Q2HQ12	A0A3Q2HQ12_HORSE	SUPT5H	1087	Equus caballus	3:Protein inferred from homology	Transcription elongation factor SPT5	1	0.9983	8	26	0	26	9	8	7	0	1	1	0	0	0	0	0	0	9	8	7	0	1	1	14525268	15926146	7983745	0	0	58632980	6696036	5963244.5	5205416	0	0	60230352	tr|A0A3Q2HTG5|A0A3Q2HTG5_HORSE	12811719.67	19544326.67	12811719.67	19544326.67	0.609285746
tr|A0A3Q2HQ34|A0A3Q2HQ34_HORSE	A0A3Q2HQ34	A0A3Q2HQ34_HORSE	NBN	767	Equus caballus	3:Protein inferred from homology	Nibrin	0.9999	0.9926	2	4	0	4	2	2	0	0	0	0	0	0	0	0	0	0	2	2	0	0	0	0	0	0	0	0	0	0	0	0	0	0	0	0	tr|A0A3Q2HV29|A0A3Q2HV29_HORSE, tr|A0A9L0R9N9|A0A9L0R9N9_HORSE, tr|A0A9L0RKS1|A0A9L0RKS1_HORSE, tr|A0A9L0SR66|A0A9L0SR66_HORSE, tr|A0A9L0T662|A0A9L0T662_HORSE, tr|A0A9L0T709|A0A9L0T709_HORSE, tr|A0A9L0THP2|A0A9L0THP2_HORSE, tr|F6ZQY8|F6ZQY8_HORSE	0	0	1.00E-10	1.00E-10	0
tr|A0A3Q2HQ88|A0A3Q2HQ88_HORSE	A0A3Q2HQ88	A0A3Q2HQ88_HORSE	SAFB	299	Equus caballus	4:Protein predicted	Scaffold attachment factor B	0.9975	0.999	2	3	3	4	1	1	1	0	0	0	1	1	1	0	0	0	1	2	1	0	0	0	5122256.5	5724233.5	5062086.5	0	0	0	5122256.5	5724233.5	5062086.5	0	0	0		5302858.833	0	5302858.833	1.00E-10	-55.55761986
tr|A0A3Q2HQA5|A0A3Q2HQA5_HORSE	A0A3Q2HQA5	A0A3Q2HQA5_HORSE	SYNC	481	Equus caballus	4:Protein predicted	Syncoilin, intermediate filament protein	1	0.9959	7	8	0	8	2	3	3	0	0	0	0	0	0	0	0	0	2	3	3	0	0	0	5443735	0	12313215	0	0	0	7064159	0	5953415	0	0	0	tr|A0A5F5Q2P1|A0A5F5Q2P1_HORSE	5918983.333	0	5918983.333	1.00E-10	-55.71619891
tr|A0A3Q2HQD7|A0A3Q2HQD7_HORSE	A0A3Q2HQD7	A0A3Q2HQD7_HORSE	NRP2	843	Equus caballus	3:Protein inferred from homology	Neuropilin	0.9996	0.9977	2	4	0	4	1	0	1	1	0	1	0	0	0	0	0	0	1	0	1	1	0	1	0	0	1472851.4	0	0	0	0	0	0	0	0	0	tr|A0A3Q2HQT7|A0A3Q2HQT7_HORSE, tr|A0A3Q2KSL6|A0A3Q2KSL6_HORSE, tr|A0A3Q2L3R9|A0A3Q2L3R9_HORSE, tr|A0A5F5Q419|A0A5F5Q419_HORSE, tr|A0A9L0RG72|A0A9L0RG72_HORSE, tr|A0A9L0SJB0|A0A9L0SJB0_HORSE, tr|F6RB67|F6RB67_HORSE	490950.4667	0	490950.4667	1.00E-10	-52.1244989
tr|A0A3Q2HQI5|A0A3Q2HQI5_HORSE	A0A3Q2HQI5	A0A3Q2HQI5_HORSE	STK24	460	Equus caballus	3:Protein inferred from homology	non-specific serine/threonine protein kinase	1	0.999	10	36	0	36	10	12	10	1	1	2	0	0	0	0	0	0	10	12	10	1	1	2	78130728	79369752	78370320	0	0	0	16176841	16771598	16699600	0	0	0	tr|A0A5F5PJU9|A0A5F5PJU9_HORSE, tr|A0A5F5PXP7|A0A5F5PXP7_HORSE, tr|F7E0W2|F7E0W2_HORSE	78623600	0	78623600	1.00E-10	-59.44774004
tr|A0A3Q2HQR0|A0A3Q2HQR0_HORSE	A0A3Q2HQR0	A0A3Q2HQR0_HORSE	MYO1B	1218	Equus caballus	3:Protein inferred from homology	Myosin IB	1	0.999	16	44	0	59	18	13	13	0	0	0	0	0	0	0	0	0	23	20	16	0	0	0	50531632	51049044	62048844	0	0	0	11426081	11833690	11706349	0	0	0	tr|A0A3Q2LKU9|A0A3Q2LKU9_HORSE, tr|A0A9L0RAC8|A0A9L0RAC8_HORSE, tr|A0A9L0TDK7|A0A9L0TDK7_HORSE, tr|F7B2B9|F7B2B9_HORSE	54543173.33	0	54543173.33	1.00E-10	-58.92017625
tr|A0A3Q2HQS0|A0A3Q2HQS0_HORSE	A0A3Q2HQS0	A0A3Q2HQS0_HORSE	MOSPD2	497	Equus caballus	4:Protein predicted	Motile sperm domain containing 2	1	0.9958	4	6	0	6	1	4	1	0	0	0	0	0	0	0	0	0	1	4	1	0	0	0	17537056	48648564	18479756	0	0	0	19942090	22393264	21014072	0	0	0	tr|A0A3Q2I4I6|A0A3Q2I4I6_HORSE, tr|A0A9L0RVS5|A0A9L0RVS5_HORSE, tr|A0A9L0TNR3|A0A9L0TNR3_HORSE, tr|F7B4F9|F7B4F9_HORSE	28221792	0	28221792	1.00E-10	-57.96958721
tr|A0A3Q2HQU2|A0A3Q2HQU2_HORSE	A0A3Q2HQU2	A0A3Q2HQU2_HORSE	ANO6	889	Equus caballus	3:Protein inferred from homology	Anoctamin	1	0.999	11	33	0	33	11	9	11	0	1	1	0	0	0	0	0	0	11	9	11	0	1	1	46022840	60252936	49706996	0	0	0	13204754	17730984	15624583	0	0	0	tr|A0A3Q2IDT2|A0A3Q2IDT2_HORSE, tr|A0A5F5PZS3|A0A5F5PZS3_HORSE, tr|A0A9L0S1N2|A0A9L0S1N2_HORSE, tr|A0A9L0T9Q2|A0A9L0T9Q2_HORSE, tr|F6SVE8|F6SVE8_HORSE	51994257.33	0	51994257.33	1.00E-10	-58.8511299
tr|A0A3Q2HQX6|A0A3Q2HQX6_HORSE	A0A3Q2HQX6	A0A3Q2HQX6_HORSE	ATXN10	442	Equus caballus	3:Protein inferred from homology	Ataxin-10	1	0.9947	3	4	0	4	3	0	1	0	0	0	0	0	0	0	0	0	3	0	1	0	0	0	0	0	0	0	0	0	0	0	0	0	0	0	tr|A0A5F5PYE7|A0A5F5PYE7_HORSE, tr|A0A9L0RXN6|A0A9L0RXN6_HORSE, tr|A0A9L0S593|A0A9L0S593_HORSE, tr|F7DI53|F7DI53_HORSE	0	0	1.00E-10	1.00E-10	0
tr|A0A3Q2HQZ9|A0A3Q2HQZ9_HORSE	A0A3Q2HQZ9	A0A3Q2HQZ9_HORSE	ANXA6	636	Equus caballus	1:Experimental evidence at protein level	Annexin	1	0.999	39	22	0	499	5	6	7	2	1	1	0	0	0	0	0	0	107	113	112	50	55	62	161537088	153510912	149700816	81899448	84102288	86403816	101733816	96619360	94882728	81899448	84102288	86403816		154916272	84135184	154916272	84135184	-0.880707545
tr|A0A3Q2HR08|A0A3Q2HR08_HORSE	A0A3Q2HR08	A0A3Q2HR08_HORSE	PIH1D1	290	Equus caballus	3:Protein inferred from homology	PIH1 domain-containing protein 1	1	0.999	4	7	0	7	2	2	3	0	0	0	0	0	0	0	0	0	2	2	3	0	0	0	3590959.2	0	2923825.8	0	0	0	3590959.2	0	2923825.8	0	0	0	tr|A0A9L0RF23|A0A9L0RF23_HORSE, tr|A0A9L0RNV5|A0A9L0RNV5_HORSE	2171595	0	2171595	1.00E-10	-54.26960459
tr|A0A3Q2HR15|A0A3Q2HR15_HORSE	A0A3Q2HR15	A0A3Q2HR15_HORSE	PITPNB	272	Equus caballus	1:Experimental evidence at protein level	Phosphatidylinositol transfer protein beta isoform	1	0.999	9	33	0	39	13	10	10	0	0	0	0	0	0	0	0	0	14	13	12	0	0	0	66956784	69769496	70720088	0	0	0	29033562	29559376	30393266	0	0	0	tr|A0A5F5PL45|A0A5F5PL45_HORSE, tr|K9K2M1|K9K2M1_HORSE	69148789.33	0	69148789.33	1.00E-10	-59.26248161
tr|A0A3Q2HR19|A0A3Q2HR19_HORSE	A0A3Q2HR19	A0A3Q2HR19_HORSE	MCRIP1	186	Equus caballus	3:Protein inferred from homology	MAPK regulated corepressor interacting protein 1	1	0.9986	3	8	0	8	4	1	3	0	0	0	0	0	0	0	0	0	4	1	3	0	0	0	10658682	13191666	13796296	0	0	0	8137070	7603662	7969175	0	0	0	tr|A0A9L0TS07|A0A9L0TS07_HORSE, tr|F6RPY6|F6RPY6_HORSE	12548881.33	0	12548881.33	1.00E-10	-56.80033637
tr|A0A3Q2HR52|A0A3Q2HR52_HORSE	A0A3Q2HR52	A0A3Q2HR52_HORSE	ARFGAP1	428	Equus caballus	4:Protein predicted	ADP ribosylation factor GTPase activating protein 1	1	0.999	5	13	0	13	3	4	6	0	0	0	0	0	0	0	0	0	3	4	6	0	0	0	5503905.5	4516685.5	14652776	0	0	0	6941320.5	5696275	6147811	0	0	0	tr|A0A3Q2ICG0|A0A3Q2ICG0_HORSE, tr|A0A5F5PM13|A0A5F5PM13_HORSE	8224455.667	0	8224455.667	1.00E-10	-56.19076972
tr|A0A3Q2HR59|A0A3Q2HR59_HORSE	A0A3Q2HR59	A0A3Q2HR59_HORSE	DENND3	1264	Equus caballus	4:Protein predicted	DENN domain containing 3	1	0.9942	3	3	0	3	1	0	2	0	0	0	0	0	0	0	0	0	1	0	2	0	0	0	1391020.2	980701.2	3098445	0	0	0	0	1215108.1	1514323.4	0	0	0	tr|F7C5U7|F7C5U7_HORSE	1823388.8	0	1823388.8	1.00E-10	-54.01747174
tr|A0A3Q2HR67|A0A3Q2HR67_HORSE	A0A3Q2HR67	A0A3Q2HR67_HORSE	PRPF4	528	Equus caballus	4:Protein predicted	Pre-mRNA processing factor 4	1	0.999	7	13	0	13	4	5	4	0	0	0	0	0	0	0	0	0	4	5	4	0	0	0	10937606	36239120	24193812	0	0	0	12196903	11528761	18188824	0	0	0	tr|F7CKR6|F7CKR6_HORSE	23790179.33	0	23790179.33	1.00E-10	-57.72314376
tr|A0A3Q2HR94|A0A3Q2HR94_HORSE	A0A3Q2HR94	A0A3Q2HR94_HORSE	AP3B1	1066	Equus caballus	3:Protein inferred from homology	AP-3 complex subunit beta	1	0.999	22	88	0	88	29	29	29	0	1	0	0	0	0	0	0	0	29	29	29	0	1	0	150966464	181303296	161825424	0	0	0	22343668	24022540	25491900	0	0	0	tr|A0A3Q2I453|A0A3Q2I453_HORSE, tr|A0A9L0R354|A0A9L0R354_HORSE, tr|F6TRW4|F6TRW4_HORSE	164698394.7	0	164698394.7	1.00E-10	-60.5145322
tr|A0A3Q2HRF8|A0A3Q2HRF8_HORSE	A0A3Q2HRF8	A0A3Q2HRF8_HORSE	SEMA3C	683	Equus caballus	3:Protein inferred from homology	Semaphorin-3C	1	0.9945	2	3	0	3	1	1	1	0	0	0	0	0	0	0	0	0	1	1	1	0	0	0	0	6726880	0	0	0	0	0	0	0	0	0	0	tr|A0A9L0RCX2|A0A9L0RCX2_HORSE, tr|A0A9L0REX2|A0A9L0REX2_HORSE, tr|A0A9L0S3X4|A0A9L0S3X4_HORSE, tr|A0A9L0SAV4|A0A9L0SAV4_HORSE, tr|A0A9L0SJK8|A0A9L0SJK8_HORSE, tr|A0A9L0T8P7|A0A9L0T8P7_HORSE, tr|A0A9L0TAY5|A0A9L0TAY5_HORSE, tr|F6T8U8|F6T8U8_HORSE	2242293.333	0	2242293.333	1.00E-10	-54.31582454
tr|A0A3Q2HRI6|A0A3Q2HRI6_HORSE	A0A3Q2HRI6	A0A3Q2HRI6_HORSE	COG5	808	Equus caballus	4:Protein predicted	Conserved oligomeric Golgi complex subunit 5	1	0.999	10	14	0	14	6	3	5	0	0	0	0	0	0	0	0	0	6	3	5	0	0	0	1684790.1	3121249.5	8830831	0	0	0	0	1560277.6	4421178	0	0	0	tr|A0A3Q2HYN3|A0A3Q2HYN3_HORSE, tr|A0A9L0TNN1|A0A9L0TNN1_HORSE	4545623.533	0	4545623.533	1.00E-10	-55.33532772
tr|A0A3Q2HRJ9|A0A3Q2HRJ9_HORSE	A0A3Q2HRJ9	A0A3Q2HRJ9_HORSE	RARRES1	286	Equus caballus	3:Protein inferred from homology	Retinoic acid receptor responder 1	1	0.9982	2	9	9	9	0	0	0	3	3	3	0	0	0	3	3	3	0	0	0	3	3	3	0	0	0	145057984	112045496	115591680	0	0	0	88133936	72317400	72907688		0	124231720	1.00E-10	124231720	60.10773929
tr|A0A3Q2HRL1|A0A3Q2HRL1_HORSE	A0A3Q2HRL1	A0A3Q2HRL1_HORSE	LAP3	545	Equus caballus	1:Experimental evidence at protein level	Cytosol aminopeptidase	1	0.9989	7	36	0	36	14	8	10	2	1	1	0	0	0	0	0	0	14	8	10	2	1	1	49109520	33776700	37067040	26369256	0	0	9455296	8602335	9099489	45268664	0	0	tr|F7A676|F7A676_HORSE	39984420	8789752	39984420	8789752	-2.185543595
tr|A0A3Q2HRL2|A0A3Q2HRL2_HORSE	A0A3Q2HRL2	A0A3Q2HRL2_HORSE	COMP	718	Equus caballus	1:Experimental evidence at protein level	Cartilage oligomeric matrix protein	1	0.9989	5	26	0	26	0	0	0	8	10	8	0	0	0	0	0	0	0	0	0	8	10	8	0	0	0	529031552	558944060	655828290	0	0	0	278220256	250100832	283058016	tr|A0A9L0QZF3|A0A9L0QZF3_HORSE, tr|F6U3D3|F6U3D3_HORSE, tr|Q9BG80|Q9BG80_HORSE	0	581267967.3	1.00E-10	581267967.3	62.33390911
tr|A0A3Q2HRQ0|A0A3Q2HRQ0_HORSE	A0A3Q2HRQ0	A0A3Q2HRQ0_HORSE	LOC100072612	344	Equus caballus	3:Protein inferred from homology	Purine nucleoside phosphorylase	1	0.9981	9	4	0	56	1	2	1	0	0	0	0	0	0	0	0	0	20	16	19	0	1	0	2358753.2	33292170	1732677.8	0	0	0	5806654	5148533	4265414.5	0	0	0	tr|A0A3Q2LI00|A0A3Q2LI00_HORSE	12461200.33	0	12461200.33	1.00E-10	-56.79022066
tr|A0A3Q2HRQ8|A0A3Q2HRQ8_HORSE	A0A3Q2HRQ8	A0A3Q2HRQ8_HORSE	SLC29A1	548	Equus caballus	1:Experimental evidence at protein level	Solute carrier family 29 member 1	1	0.999	3	6	6	6	1	1	4	0	0	0	1	1	4	0	0	0	1	1	4	0	0	0	4481264	4047940.8	3913008.5	0	0	0	2714568	2404849.2	2355885.8	0	0	0		4147404.433	0	4147404.433	1.00E-10	-55.20305826
tr|A0A3Q2HRS7|A0A3Q2HRS7_HORSE	A0A3Q2HRS7	A0A3Q2HRS7_HORSE	RAB3GAP1	906	Equus caballus	3:Protein inferred from homology	Rab3 GTPase-activating protein catalytic subunit	1	0.9902	6	7	0	7	3	3	1	0	0	0	0	0	0	0	0	0	3	3	1	0	0	0	1663856.1	70196032	674613.44	0	0	0	0	7911991	5908231	0	0	0	tr|A0A3Q2I526|A0A3Q2I526_HORSE, tr|A0A3Q2IIA2|A0A3Q2IIA2_HORSE, tr|A0A3Q2L9Y1|A0A3Q2L9Y1_HORSE, tr|A0A5F5Q199|A0A5F5Q199_HORSE, tr|A0A9L0TF04|A0A9L0TF04_HORSE, tr|F6QUK1|F6QUK1_HORSE	24178167.18	0	24178167.18	1.00E-10	-57.7464825
tr|A0A3Q2HRU5|A0A3Q2HRU5_HORSE	A0A3Q2HRU5	A0A3Q2HRU5_HORSE	ASS1	490	Equus caballus	1:Experimental evidence at protein level	Argininosuccinate synthase	1	0.9879	5	11	0	11	0	0	0	3	4	4	0	0	0	0	0	0	0	0	0	3	4	4	0	0	0	36604064	73508016	109196560	0	0	0	21016498	30750856	35416464	tr|A0A3Q2HY00|A0A3Q2HY00_HORSE, tr|A0A9L0RIU2|A0A9L0RIU2_HORSE, tr|A0A9L0RZ25|A0A9L0RZ25_HORSE, tr|F7D8L9|F7D8L9_HORSE	0	73102880	1.00E-10	73102880	59.34270586
tr|A0A3Q2HRX3|A0A3Q2HRX3_HORSE	A0A3Q2HRX3	A0A3Q2HRX3_HORSE	APOB	4562	Equus caballus	1:Experimental evidence at protein level	Apolipoprotein B	1	0.999	15	106	76	106	3	6	5	28	29	35	0	3	2	20	24	27	3	6	5	28	29	35	11057595	20678322	30889574	1937188100	1841397890	1983978880	9456383	13467399	13889933	324943520	328196704	331583392		20875163.67	1920854957	20875163.67	1920854957	6.523817267
tr|A0A3Q2HS25|A0A3Q2HS25_HORSE	A0A3Q2HS25	A0A3Q2HS25_HORSE	P3H4	443	Equus caballus	3:Protein inferred from homology	Prolyl 3-hydroxylase family member 4 (inactive)	1	0.999	6	25	0	25	6	7	8	2	1	1	0	0	0	0	0	0	6	7	8	2	1	1	13328058	17206252	11808809	28277758	34467976	26809274	7750656	6509464.5	6320827	28551324	34801428	27068634	tr|A0A9L0RXP6|A0A9L0RXP6_HORSE, tr|F7DHN7|F7DHN7_HORSE	14114373	29851669.33	14114373	29851669.33	1.080646569
tr|A0A3Q2HS32|A0A3Q2HS32_HORSE	A0A3Q2HS32	A0A3Q2HS32_HORSE	DNAJC10	794	Equus caballus	4:Protein predicted	DnaJ homolog subfamily C member 10	1	0.9988	9	20	0	20	7	6	7	0	0	0	0	0	0	0	0	0	7	6	7	0	0	0	41261492	34877316	44541296	0	0	0	14475247	14048274	16120692	0	0	0	tr|F6PY66|F6PY66_HORSE	40226701.33	0	40226701.33	1.00E-10	-58.48093105
tr|A0A3Q2HS60|A0A3Q2HS60_HORSE	A0A3Q2HS60	A0A3Q2HS60_HORSE	PWP2	858	Equus caballus	3:Protein inferred from homology	PWP2 small subunit processome component	1	0.9972	3	5	0	5	1	1	3	0	0	0	0	0	0	0	0	0	1	1	3	0	0	0	2014941.8	1446609.2	0	0	0	0	2014941.8	1446609.2	0	0	0	0	tr|A0A5F5PRD0|A0A5F5PRD0_HORSE, tr|F7E2G5|F7E2G5_HORSE	1153850.333	0	1153850.333	1.00E-10	-53.35730562
tr|A0A3Q2HS70|A0A3Q2HS70_HORSE	A0A3Q2HS70	A0A3Q2HS70_HORSE	FNDC3A	1216	Equus caballus	4:Protein predicted	Fibronectin type III domain containing 3A	1	0.9985	4	8	0	8	3	2	3	0	0	0	0	0	0	0	0	0	3	2	3	0	0	0	57318172	54913092	53003004	0	0	0	57318172	54913092	51571944	0	0	0	tr|A0A3Q2HTM1|A0A3Q2HTM1_HORSE, tr|A0A3Q2IDI7|A0A3Q2IDI7_HORSE, tr|A0A3Q2LDN2|A0A3Q2LDN2_HORSE, tr|A0A9L0S8P0|A0A9L0S8P0_HORSE, tr|F6YD83|F6YD83_HORSE	55078089.33	0	55078089.33	1.00E-10	-58.93425613
tr|A0A3Q2HS96|A0A3Q2HS96_HORSE	A0A3Q2HS96	A0A3Q2HS96_HORSE	NUCKS1	243	Equus caballus	4:Protein predicted	Nuclear casein kinase and cyclin dependent kinase substrate 1	1	0.999	3	19	19	19	4	3	4	3	3	2	4	3	4	3	3	2	4	3	4	3	3	2	31911114	31616480	26564084	125836640	98312416	108913336	14356756	14378460	12763842	125836640	98312416	108913336		30030559.33	111020797.3	30030559.33	111020797.3	1.886326708
tr|A0A3Q2HSE4|A0A3Q2HSE4_HORSE	A0A3Q2HSE4	A0A3Q2HSE4_HORSE	ATP9A	1025	Equus caballus	3:Protein inferred from homology	Phospholipid-transporting ATPase	1	0.9978	4	7	0	7	3	1	3	0	0	0	0	0	0	0	0	0	3	1	3	0	0	0	2846787.8	2352891.5	0	0	0	0	2846787.8	2352891.5	0	0	0	0	tr|A0A3Q2HXR8|A0A3Q2HXR8_HORSE, tr|A0A3Q2IEH0|A0A3Q2IEH0_HORSE, tr|A0A3Q2LJB1|A0A3Q2LJB1_HORSE, tr|A0A9L0S653|A0A9L0S653_HORSE, tr|A0A9L0SSA1|A0A9L0SSA1_HORSE, tr|F6X5R7|F6X5R7_HORSE	1733226.433	0	1733226.433	1.00E-10	-53.94430966
tr|A0A3Q2HSE9|A0A3Q2HSE9_HORSE	A0A3Q2HSE9	A0A3Q2HSE9_HORSE	CRLF3	422	Equus caballus	4:Protein predicted	Cytokine receptor like factor 3	0.9998	0.9917	2	4	0	4	2	1	1	0	0	0	0	0	0	0	0	0	2	1	1	0	0	0	1262751.5	959470.56	0	0	0	0	1262751.5	959470.56	0	0	0	0	tr|A0A3Q2IEV8|A0A3Q2IEV8_HORSE, tr|A0A9L0R090|A0A9L0R090_HORSE, tr|A0A9L0SB83|A0A9L0SB83_HORSE, tr|A0A9L0T294|A0A9L0T294_HORSE, tr|F7E2C7|F7E2C7_HORSE, tr|K9K3P1|K9K3P1_HORSE	740740.6867	0	740740.6867	1.00E-10	-52.71789001
tr|A0A3Q2HSH5|A0A3Q2HSH5_HORSE	A0A3Q2HSH5	A0A3Q2HSH5_HORSE	TXLNG	523	Equus caballus	3:Protein inferred from homology	Taxilin gamma	1	0.9959	4	6	0	6	2	3	1	0	0	0	0	0	0	0	0	0	2	3	1	0	0	0	0	0	0	0	0	0	0	0	0	0	0	0	tr|F6ZQV4|F6ZQV4_HORSE	0	0	1.00E-10	1.00E-10	0
tr|A0A3Q2HSI9|A0A3Q2HSI9_HORSE	A0A3Q2HSI9	A0A3Q2HSI9_HORSE	LAMC1	1608	Equus caballus	1:Experimental evidence at protein level	Laminin subunit gamma 1	1	0.999	36	212	0	212	10	9	10	58	63	62	0	0	0	0	0	0	10	9	10	58	63	62	57505636	48292936	49430008	7382024200	6991541200	8046595100	7674993	8452272	8717853	584480380	539446780	590523460		51742860	7473386833	51742860	7473386833	7.174258591
tr|A0A3Q2HSL2|A0A3Q2HSL2_HORSE	A0A3Q2HSL2	A0A3Q2HSL2_HORSE	MPST	576	Equus caballus	1:Experimental evidence at protein level	Sulfurtransferase	1	0.9989	4	11	0	11	4	4	3	0	0	0	0	0	0	0	0	0	4	4	3	0	0	0	40404388	36843520	34407944	0	0	0	30585324	24690092	28246384	0	0	0	tr|A0A9L0RL54|A0A9L0RL54_HORSE, tr|A0A9L0RW88|A0A9L0RW88_HORSE, tr|F6T929|F6T929_HORSE	37218617.33	0	37218617.33	1.00E-10	-58.36880207
tr|A0A3Q2HT69|A0A3Q2HT69_HORSE	A0A3Q2HT69	A0A3Q2HT69_HORSE	ARHGAP31	1474	Equus caballus	4:Protein predicted	Rho GTPase activating protein 31	1	0.9975	3	6	0	6	2	1	3	0	0	0	0	0	0	0	0	0	2	1	3	0	0	0	0	0	3824374	0	0	0	0	0	0	0	0	0	tr|A0A3Q2I0F6|A0A3Q2I0F6_HORSE, tr|A0A3Q2KKI4|A0A3Q2KKI4_HORSE, tr|A0A5F5PFT0|A0A5F5PFT0_HORSE, tr|A0A9L0SWJ6|A0A9L0SWJ6_HORSE, tr|F7CRP5|F7CRP5_HORSE	1274791.333	0	1274791.333	1.00E-10	-53.50111063
tr|A0A3Q2HT73|A0A3Q2HT73_HORSE	A0A3Q2HT73	A0A3Q2HT73_HORSE	XPOT	967	Equus caballus	3:Protein inferred from homology	Exportin-T	1	0.999	12	36	0	36	13	12	11	0	0	0	0	0	0	0	0	0	13	12	11	0	0	0	44008956	48173800	44558300	0	0	0	19976628	14748748	14909915	0	0	0	tr|A0A9L0S6G3|A0A9L0S6G3_HORSE	45580352	0	45580352	1.00E-10	-58.66118968
tr|A0A3Q2HT74|A0A3Q2HT74_HORSE	A0A3Q2HT74	A0A3Q2HT74_HORSE	HSPG2	4396	Equus caballus	1:Experimental evidence at protein level	Heparan sulfate proteoglycan 2	1	0.999	124	1306	0	1306	183	188	171	242	270	252	0	0	0	0	0	0	183	188	171	242	270	252	2070886780	1990715650	1997998590	26402115600	25737668600	25211052000	93590400	90675936	90226136	1199082620	1212071680	1219900290	tr|F7C0I7|F7C0I7_HORSE	2019867007	25783612067	2019867007	25783612067	3.674122177
tr|A0A3Q2HT96|A0A3Q2HT96_HORSE	A0A3Q2HT96	A0A3Q2HT96_HORSE	SUPT6H	1606	Equus caballus	3:Protein inferred from homology	Transcription elongation factor spt6	1	0.9965	3	4	0	4	0	1	3	0	0	0	0	0	0	0	0	0	0	1	3	0	0	0	0	0	0	0	0	0	0	0	0	0	0	0	tr|A0A9L0R533|A0A9L0R533_HORSE, tr|A0A9L0R886|A0A9L0R886_HORSE, tr|A0A9L0RLX3|A0A9L0RLX3_HORSE, tr|A0A9L0T958|A0A9L0T958_HORSE	0	0	1.00E-10	1.00E-10	0
tr|A0A3Q2HTB3|A0A3Q2HTB3_HORSE	A0A3Q2HTB3	A0A3Q2HTB3_HORSE	SEPTIN7	384	Equus caballus	1:Experimental evidence at protein level	Septin	0.9998	0.9974	18	2	2	92	1	0	1	0	0	0	1	0	1	0	0	0	28	29	27	2	3	3	17949460	0	17294390	0	0	0	17949460	0	17294390	0	0	0		11747950	0	11747950	1.00E-10	-56.70518664
tr|A0A3Q2HTC3|A0A3Q2HTC3_HORSE	A0A3Q2HTC3	A0A3Q2HTC3_HORSE	TOM1L2	540	Equus caballus	3:Protein inferred from homology	Target of myb1 like 2 membrane trafficking protein	1	0.9989	2	5	0	5	1	2	2	0	0	0	0	0	0	0	0	0	1	2	2	0	0	0	2588028.8	3431201	1600852	0	0	0	2588028.8	2197405.8	1600852	0	0	0	tr|F7CM97|F7CM97_HORSE	2540027.267	0	2540027.267	1.00E-10	-54.4956935
tr|A0A3Q2HTF1|A0A3Q2HTF1_HORSE	A0A3Q2HTF1	A0A3Q2HTF1_HORSE	SNAP23	211	Equus caballus	3:Protein inferred from homology	Synaptosomal-associated protein	1	0.999	5	18	0	18	8	5	5	0	0	0	0	0	0	0	0	0	8	5	5	0	0	0	31121638	30484482	28668452	0	0	0	8585084	9145296	8234475.5	0	0	0	tr|A0A3Q2I3F7|A0A3Q2I3F7_HORSE, tr|F6XAB0|F6XAB0_HORSE	30091524	0	30091524	1.00E-10	-58.06213479
tr|A0A3Q2HTJ1|A0A3Q2HTJ1_HORSE	A0A3Q2HTJ1	A0A3Q2HTJ1_HORSE	FHOD1	1194	Equus caballus	4:Protein predicted	Formin homology 2 domain containing 1	1	0.9986	6	9	0	9	4	4	1	0	0	0	0	0	0	0	0	0	4	4	1	0	0	0	2514169.8	12712522	5389473	0	0	0	3794844.5	3549438.8	3889509.5	0	0	0	tr|A0A3Q2IJ53|A0A3Q2IJ53_HORSE, tr|A0A9L0S7N4|A0A9L0S7N4_HORSE	6872054.933	0	6872054.933	1.00E-10	-55.93159109
tr|A0A3Q2HTP0|A0A3Q2HTP0_HORSE	A0A3Q2HTP0	A0A3Q2HTP0_HORSE	MGMT	248	Equus caballus	1:Experimental evidence at protein level	Methylated-DNA--protein-cysteine methyltransferase	1	0.9989	2	5	0	5	1	2	2	0	0	0	0	0	0	0	0	0	1	2	2	0	0	0	13237532	15414254	15000131	0	0	0	7100144.5	8280247	8066512.5	0	0	0	tr|A0A9L0R6K1|A0A9L0R6K1_HORSE, tr|A0A9L0REG2|A0A9L0REG2_HORSE, tr|A0A9L0RPL9|A0A9L0RPL9_HORSE, tr|F6PVD1|F6PVD1_HORSE	14550639	0	14550639	1.00E-10	-57.01386012
tr|A0A3Q2HTP9|A0A3Q2HTP9_HORSE	A0A3Q2HTP9	A0A3Q2HTP9_HORSE	YTHDC1	720	Equus caballus	3:Protein inferred from homology	YTH domain-containing family protein	0.9998	0.9986	2	3	0	3	1	1	1	0	0	0	0	0	0	0	0	0	1	1	1	0	0	0	3045364.5	3641182.2	3747870.5	0	0	0	3045364.5	3641182.2	3747870.5	0	0	0	tr|A0A3Q2HUZ1|A0A3Q2HUZ1_HORSE, tr|A0A3Q2L711|A0A3Q2L711_HORSE, tr|A0A9L0R2E8|A0A9L0R2E8_HORSE	3478139.067	0	3478139.067	1.00E-10	-54.94916514
tr|A0A3Q2HTT3|A0A3Q2HTT3_HORSE	A0A3Q2HTT3	A0A3Q2HTT3_HORSE	GOLGA5	675	Equus caballus	4:Protein predicted	Golgin subfamily A member 5	1	0.9989	9	17	0	17	6	6	5	0	0	0	0	0	0	0	0	0	6	6	5	0	0	0	7027972.5	11229514	60506224	0	0	0	11036168	11282507	15103384	0	0	0	tr|A0A3Q2KJX3|A0A3Q2KJX3_HORSE, tr|A0A9L0RSW9|A0A9L0RSW9_HORSE, tr|A0A9L0RUL5|A0A9L0RUL5_HORSE	26254570.17	0	26254570.17	1.00E-10	-57.86534619
tr|A0A3Q2HTX7|A0A3Q2HTX7_HORSE	A0A3Q2HTX7	A0A3Q2HTX7_HORSE	PIP4K2C	540	Equus caballus	1:Experimental evidence at protein level	Phosphatidylinositol 5-phosphate 4-kinase type-2 gamma	1	0.9928	2	4	0	4	1	1	2	0	0	0	0	0	0	0	0	0	1	1	2	0	0	0	0	3161184	0	0	0	0	0	0	0	0	0	0	tr|A0A5F5PXP3|A0A5F5PXP3_HORSE	1053728	0	1053728	1.00E-10	-53.22635203
tr|A0A3Q2HTZ7|A0A3Q2HTZ7_HORSE	A0A3Q2HTZ7	A0A3Q2HTZ7_HORSE	CMTM6	187	Equus caballus	4:Protein predicted	CKLF like MARVEL transmembrane domain containing 6	1	0.999	3	16	16	16	6	5	4	0	1	0	6	5	4	0	1	0	6	5	4	0	1	0	14714951	14411700	14920958	0	11458757	0	9323613	9163047	9486709	0	11458757	0		14682536.33	3819585.667	14682536.33	3819585.667	-1.942613154
tr|A0A3Q2HTZ8|A0A3Q2HTZ8_HORSE	A0A3Q2HTZ8	A0A3Q2HTZ8_HORSE	BZW2	426	Equus caballus	3:Protein inferred from homology	eIF5-mimic protein 1	1	0.999	13	29	0	39	6	9	10	1	1	2	0	0	0	0	0	0	10	12	13	1	1	2	27019458	25274692	30283442	26213746	28882652	51761800	11066311	10387686	9295819	26213746	28882652	30743714	tr|A0A3Q2L579|A0A3Q2L579_HORSE	27525864	35619399.33	27525864	35619399.33	0.371875339
tr|A0A3Q2HU27|A0A3Q2HU27_HORSE	A0A3Q2HU27	A0A3Q2HU27_HORSE	BZW1	436	Equus caballus	1:Experimental evidence at protein level	Basic leucine zipper and W2 domains 1	1	0.9986	14	39	0	39	15	9	15	0	0	0	0	0	0	0	0	0	15	9	15	0	0	0	95170512	124298856	165830928	0	0	0	37398876	40205596	43907932	0	0	0	tr|A0A5F5PLG8|A0A5F5PLG8_HORSE, tr|A0A9L0R5V9|A0A9L0R5V9_HORSE, tr|A0A9L0T3Q4|A0A9L0T3Q4_HORSE, tr|A0A9L0T589|A0A9L0T589_HORSE, tr|A0A9L0TF23|A0A9L0TF23_HORSE, tr|A0A9L0TM97|A0A9L0TM97_HORSE, tr|F6ZXV3|F6ZXV3_HORSE, tr|K9K4K0|K9K4K0_HORSE	128433432	0	128433432	1.00E-10	-60.1557265
tr|A0A3Q2HU37|A0A3Q2HU37_HORSE	A0A3Q2HU37	A0A3Q2HU37_HORSE	KYAT3	456	Equus caballus	1:Experimental evidence at protein level	Kynurenine--oxoglutarate transaminase 3	1	0.999	9	29	0	29	11	10	8	0	0	0	0	0	0	0	0	0	11	10	8	0	0	0	102842848	57766428	86208440	0	0	0	28471712	29811024	32114856	0	0	0	tr|A0A9L0RCT9|A0A9L0RCT9_HORSE, tr|K9KAC4|K9KAC4_HORSE	82272572	0	82272572	1.00E-10	-59.51318916
tr|A0A3Q2HU44|A0A3Q2HU44_HORSE	A0A3Q2HU44	A0A3Q2HU44_HORSE	SMARCC2	1244	Equus caballus	3:Protein inferred from homology	SWI/SNF related, matrix associated, actin dependent regulator of chromatin subfamily c member 2	1	0.9989	9	24	0	24	7	9	8	0	0	0	0	0	0	0	0	0	7	9	8	0	0	0	54397988	58886296	52615428	0	0	0	29231234	32441658	28360310	0	0	0	tr|A0A9L0TAB0|A0A9L0TAB0_HORSE, tr|A0A9L0TGY9|A0A9L0TGY9_HORSE, tr|F6UJ47|F6UJ47_HORSE	55299904	0	55299904	1.00E-10	-58.94005459
tr|A0A3Q2HU54|A0A3Q2HU54_HORSE	A0A3Q2HU54	A0A3Q2HU54_HORSE	LMNB2	779	Equus caballus	3:Protein inferred from homology	Lamin B2	1	0.999	25	66	0	110	24	20	21	0	0	1	0	0	0	0	0	0	35	31	35	2	3	4	220134192	275373248	225007776	0	0	0	36267196	38361968	40577828	0	0	0	tr|F7ALF9|F7ALF9_HORSE	240171738.7	0	240171738.7	1.00E-10	-61.05877211
tr|A0A3Q2HU57|A0A3Q2HU57_HORSE	A0A3Q2HU57	A0A3Q2HU57_HORSE	ABCE1	664	Equus caballus	1:Experimental evidence at protein level	ATP binding cassette subfamily E member 1	0.99	0.998	22	1	0	71	1	0	0	0	0	0	0	0	0	0	0	0	21	26	23	0	0	1	25533368	28526208	28823154	0	0	0	25533368	28526208	28823154	0	0	0	tr|A0A3Q2I445|A0A3Q2I445_HORSE, tr|A0A9L0R7M9|A0A9L0R7M9_HORSE	27627576.67	0	27627576.67	1.00E-10	-57.93888664
tr|A0A3Q2HU85|A0A3Q2HU85_HORSE	A0A3Q2HU85	A0A3Q2HU85_HORSE	LSM14A	517	Equus caballus	3:Protein inferred from homology	LSM14A mRNA processing body assembly factor	1	0.999	5	19	0	19	6	8	5	0	0	0	0	0	0	0	0	0	6	8	5	0	0	0	45836192	43825968	37256056	0	0	0	20684016	19884802	18607390	0	0	0	tr|A0A3Q2I220|A0A3Q2I220_HORSE, tr|A0A3Q2I6W4|A0A3Q2I6W4_HORSE, tr|A0A3Q2KMZ5|A0A3Q2KMZ5_HORSE, tr|A0A3Q2LLZ1|A0A3Q2LLZ1_HORSE, tr|A0A9L0RLJ4|A0A9L0RLJ4_HORSE, tr|A0A9L0RY38|A0A9L0RY38_HORSE, tr|A0A9L0SJ83|A0A9L0SJ83_HORSE, tr|A0A9L0SSE5|A0A9L0SSE5_HORSE, tr|F6QHL9|F6QHL9_HORSE	42306072	0	42306072	1.00E-10	-58.55364235
tr|A0A3Q2HU88|A0A3Q2HU88_HORSE	A0A3Q2HU88	A0A3Q2HU88_HORSE	TRIP10	602	Equus caballus	3:Protein inferred from homology	Thyroid hormone receptor interactor 10	1	0.9982	7	19	0	19	7	6	6	0	0	0	0	0	0	0	0	0	7	6	6	0	0	0	15331725	6393385.5	18257746	0	0	0	6968989	7091670	9427581	0	0	0	tr|A0A3Q2LQM7|A0A3Q2LQM7_HORSE, tr|F6RQP4|F6RQP4_HORSE	13327618.83	0	13327618.83	1.00E-10	-56.88719666
tr|A0A3Q2HUA3|A0A3Q2HUA3_HORSE	A0A3Q2HUA3	A0A3Q2HUA3_HORSE	VPS4A	437	Equus caballus	1:Experimental evidence at protein level	vesicle-fusing ATPase	1	0.9968	5	5	5	11	3	0	2	0	0	0	3	0	2	0	0	0	5	2	4	0	0	0	6308544	0	4081633.8	0	0	0	2612565.5	0	7689464.5	0	0	0		3463392.6	0	3463392.6	1.00E-10	-54.94303545
tr|A0A3Q2HUC9|A0A3Q2HUC9_HORSE	A0A3Q2HUC9	A0A3Q2HUC9_HORSE	DPP9	842	Equus caballus	1:Experimental evidence at protein level	dipeptidyl-peptidase IV	1	0.9971	7	15	0	15	7	4	4	0	0	0	0	0	0	0	0	0	7	4	4	0	0	0	64997792	14715576	15916617	0	0	0	19054164	17783204	18067218	0	0	0	tr|A0A3Q2IH58|A0A3Q2IH58_HORSE, tr|A0A3Q2IL57|A0A3Q2IL57_HORSE, tr|A0A3Q2LDE0|A0A3Q2LDE0_HORSE	31876661.67	0	31876661.67	1.00E-10	-58.14527816
tr|A0A3Q2HUF7|A0A3Q2HUF7_HORSE	A0A3Q2HUF7	A0A3Q2HUF7_HORSE	OSTF1	206	Equus caballus	1:Experimental evidence at protein level	Osteoclast-stimulating factor 1	1	0.999	6	35	0	35	9	9	8	2	4	3	0	0	0	0	0	0	9	9	8	2	4	3	133629744	134408464	125344896	56537740	124392880	72508616	44562348	47327848	46146592	60502676	51546012	50241844	tr|F7BV78|F7BV78_HORSE, tr|L7MRX8|L7MRX8_HORSE	131127701.3	84479745.33	131127701.3	84479745.33	-0.634295103
tr|A0A3Q2HUK6|A0A3Q2HUK6_HORSE	A0A3Q2HUK6	A0A3Q2HUK6_HORSE	H1-5	211	Equus caballus	1:Experimental evidence at protein level	H1.5 linker histone, cluster member	1	0.999	8	93	0	93	20	25	27	5	8	8	0	0	0	0	0	0	20	25	27	5	8	8	1403966590	1590624000	1547778940	277771456	372555968	339629312	396046336	478187008	464010944	95138488	127360056	118223752	tr|A0A9L0T952|A0A9L0T952_HORSE, tr|A0A9L0TDX4|A0A9L0TDX4_HORSE	1514123177	329985578.7	1514123177	329985578.7	-2.198007695
tr|A0A3Q2HUX1|A0A3Q2HUX1_HORSE	A0A3Q2HUX1	A0A3Q2HUX1_HORSE	NUP93	837	Equus caballus	3:Protein inferred from homology	Nuclear pore complex protein Nup93	1	0.999	16	57	0	57	23	17	17	0	0	0	0	0	0	0	0	0	23	17	17	0	0	0	71876616	73021880	85491032	0	0	0	17680888	17692828	20316818	0	0	0	tr|A0A9L0S9E6|A0A9L0S9E6_HORSE, tr|A0A9L0SDN6|A0A9L0SDN6_HORSE, tr|A0A9L0SGI0|A0A9L0SGI0_HORSE, tr|F6RRU3|F6RRU3_HORSE	76796509.33	0	76796509.33	1.00E-10	-59.41381835
tr|A0A3Q2HUY7|A0A3Q2HUY7_HORSE	A0A3Q2HUY7	A0A3Q2HUY7_HORSE	SLC16A1	570	Equus caballus	1:Experimental evidence at protein level	Monocarboxylate transporter 1	1	0.999	12	51	0	51	13	17	15	1	2	3	0	0	0	0	0	0	13	17	15	1	2	3	122656944	121295584	129250056	31457706	41196588	25118414	23843558	23407018	23068180	31773600	28074558	25370648	tr|A0A9L0SX41|A0A9L0SX41_HORSE, tr|F6Z4S0|F6Z4S0_HORSE, tr|Q6SJP3|Q6SJP3_HORSE, tr|R9W7B0|R9W7B0_HORSE, tr|R9W939|R9W939_HORSE	124400861.3	32590902.67	124400861.3	32590902.67	-1.932455259
tr|A0A3Q2HUY8|A0A3Q2HUY8_HORSE	A0A3Q2HUY8	A0A3Q2HUY8_HORSE	AHCY	404	Equus caballus	1:Experimental evidence at protein level	Adenosylhomocysteinase	1	0.999	19	93	23	93	26	26	23	6	5	7	8	5	7	1	1	1	26	26	23	6	5	7	493069760	556335550	546130180	354241408	313583456	356940608	76253416	74776192	90923528	120943288	104097048	123656960		531845163.3	341588490.7	531845163.3	341588490.7	-0.638746927
tr|A0A3Q2HUZ2|A0A3Q2HUZ2_HORSE	A0A3Q2HUZ2	A0A3Q2HUZ2_HORSE	PFDN1	125	Equus caballus	3:Protein inferred from homology	Prefoldin subunit 1	1	0.999	5	21	0	21	9	6	6	0	0	0	0	0	0	0	0	0	9	6	6	0	0	0	40701044	41404816	39072076	0	0	0	15440635	15586883	16402479	0	0	0		40392645.33	0	40392645.33	1.00E-10	-58.48687024
tr|A0A3Q2HV00|A0A3Q2HV00_HORSE	A0A3Q2HV00	A0A3Q2HV00_HORSE	CCAR1	1135	Equus caballus	4:Protein predicted	Cell division cycle and apoptosis regulator 1	1	0.999	16	47	0	47	8	19	18	0	2	0	0	0	0	0	0	0	8	19	18	0	2	0	50586704	45556324	64315044	0	9207376	0	12089365	13280536	13302709	0	12125169	0	tr|F6XN96|F6XN96_HORSE	53486024	3069125.333	53486024	3069125.333	-4.123262495
tr|A0A3Q2HV04|A0A3Q2HV04_HORSE	A0A3Q2HV04	A0A3Q2HV04_HORSE	RTN4	374	Equus caballus	1:Experimental evidence at protein level	Reticulon	1	0.999	13	100	10	100	27	24	25	7	7	10	3	1	2	1	2	1	27	24	25	7	7	10	571102340	539084420	583871300	302250496	282738400	319233824	115111120	108166232	100655856	158915568	153973632	173355104		564686020	301407573.3	564686020	301407573.3	-0.905733247
tr|A0A3Q2HV42|A0A3Q2HV42_HORSE	A0A3Q2HV42	A0A3Q2HV42_HORSE	GALNT2	598	Equus caballus	3:Protein inferred from homology	Polypeptide N-acetylgalactosaminyltransferase	1	0.999	13	56	0	56	17	18	21	0	0	0	0	0	0	0	0	0	17	18	21	0	0	0	150334560	145700384	161611056	0	0	0	22051922	22791954	23445200	0	0	0	tr|A0A9L0SRA1|A0A9L0SRA1_HORSE, tr|F6T8K4|F6T8K4_HORSE	152548666.7	0	152548666.7	1.00E-10	-60.40397528
tr|A0A3Q2HV44|A0A3Q2HV44_HORSE	A0A3Q2HV44	A0A3Q2HV44_HORSE	BUB3	325	Equus caballus	4:Protein predicted	BUB3 mitotic checkpoint protein	1	0.999	11	37	0	37	14	11	12	0	0	0	0	0	0	0	0	0	14	11	12	0	0	0	70232936	97261648	78222448	0	0	0	23552520	30880154	25027740	0	0	0	tr|A0A3Q2HZV6|A0A3Q2HZV6_HORSE, tr|A0A9L0SRG7|A0A9L0SRG7_HORSE, tr|F7B951|F7B951_HORSE	81905677.33	0	81905677.33	1.00E-10	-59.50674107
tr|A0A3Q2HV53|A0A3Q2HV53_HORSE	A0A3Q2HV53	A0A3Q2HV53_HORSE	HNRNPC	302	Equus caballus	1:Experimental evidence at protein level	RRM domain-containing protein	1	0.999	14	113	0	113	35	37	28	3	7	3	0	0	0	0	0	0	35	37	28	3	7	3	727534270	778335230	745338370	131136336	58622976	77285944	122100704	121514104	118911184	62514308	56660428	88270992	tr|F6SNV2|F6SNV2_HORSE	750402623.3	89015085.33	750402623.3	89015085.33	-3.075543117
tr|A0A3Q2HV64|A0A3Q2HV64_HORSE	A0A3Q2HV64	A0A3Q2HV64_HORSE	HMGCL	325	Equus caballus	1:Experimental evidence at protein level	Hydroxymethylglutaryl-CoA lyase, mitochondrial	1	0.9988	4	5	0	5	2	3	0	0	0	0	0	0	0	0	0	0	2	3	0	0	0	0	3831880	13097418	2628831	0	0	0	2836823.2	4179791.2	3530854.8	0	0	0	tr|A0A9L0R5F7|A0A9L0R5F7_HORSE, tr|F6Q4C8|F6Q4C8_HORSE	6519376.333	0	6519376.333	1.00E-10	-55.85558348
tr|A0A3Q2HV80|A0A3Q2HV80_HORSE	A0A3Q2HV80	A0A3Q2HV80_HORSE	SLC2A1	554	Equus caballus	3:Protein inferred from homology	Solute carrier family 2, facilitated glucose transporter member 1	1	0.999	5	34	0	34	10	10	11	1	1	1	0	0	0	0	0	0	10	10	11	1	1	1	139615696	185908272	185368576	31946916	0	36287580	93437456	108041080	108385256	31946916	0	36287580	tr|A0A9L0TIM3|A0A9L0TIM3_HORSE	170297514.7	22744832	170297514.7	22744832	-2.904446697
tr|A0A3Q2HV87|A0A3Q2HV87_HORSE	A0A3Q2HV87	A0A3Q2HV87_HORSE	TNS1	1800	Equus caballus	1:Experimental evidence at protein level	Tensin 1	1	0.999	30	90	1	90	27	31	32	0	0	0	1	0	0	0	0	0	27	31	32	0	0	0	229016640	345456768	397072800	0	0	0	57640552	64441456	61607500	0	0	0		323848736	0	323848736	1.00E-10	-61.49002582
tr|A0A3Q2HVC3|A0A3Q2HVC3_HORSE	A0A3Q2HVC3	A0A3Q2HVC3_HORSE	CHRDL1	527	Equus caballus	4:Protein predicted	Chordin like 1	1	0.999	8	50	0	50	7	5	7	8	11	12	0	0	0	0	0	0	7	5	7	8	11	12	43728936	34914772	42922796	464295840	557369920	669902080	19287266	12823771	17791700	257115152	250459248	256975392	tr|A0A5F5PJ47|A0A5F5PJ47_HORSE, tr|A0A9L0R4F5|A0A9L0R4F5_HORSE	40522168	563855946.7	40522168	563855946.7	3.798543364
tr|A0A3Q2HVG0|A0A3Q2HVG0_HORSE	A0A3Q2HVG0	A0A3Q2HVG0_HORSE	CNOT3	741	Equus caballus	3:Protein inferred from homology	CCR4-NOT transcription complex subunit 3	1	0.994	2	2	0	2	2	0	0	0	0	0	0	0	0	0	0	0	2	0	0	0	0	0	3580531.2	0	4661402.5	0	0	0	3580531.2	0	4661402.5	0	0	0	tr|A0A3Q2I9W3|A0A3Q2I9W3_HORSE, tr|F6VX59|F6VX59_HORSE	2747311.233	0	2747311.233	1.00E-10	-54.60886988
tr|A0A3Q2HVI2|A0A3Q2HVI2_HORSE	A0A3Q2HVI2	A0A3Q2HVI2_HORSE	CD2AP	607	Equus caballus	1:Experimental evidence at protein level	CD2 associated protein	1	0.998	7	14	0	14	2	5	7	0	0	0	0	0	0	0	0	0	2	5	7	0	0	0	21787872	21050244	12058182	0	0	0	8543796	8357379.5	8951386	0	0	0	tr|A0A3Q2IEX7|A0A3Q2IEX7_HORSE, tr|F7AX25|F7AX25_HORSE	18298766	0	18298766	1.00E-10	-57.34452397
tr|A0A3Q2HVI5|A0A3Q2HVI5_HORSE	A0A3Q2HVI5	A0A3Q2HVI5_HORSE	TM9SF2	602	Equus caballus	3:Protein inferred from homology	Transmembrane 9 superfamily member	1	0.999	10	27	0	27	8	8	11	0	0	0	0	0	0	0	0	0	8	8	11	0	0	0	126316672	130851216	132609176	0	0	0	58524140	60949636	62079676	0	0	0	tr|A0A3Q2KZ08|A0A3Q2KZ08_HORSE, tr|F6Z548|F6Z548_HORSE	129925688	0	129925688	1.00E-10	-60.17239241
tr|A0A3Q2HVK8|A0A3Q2HVK8_HORSE	A0A3Q2HVK8	A0A3Q2HVK8_HORSE	FOXK1	648	Equus caballus	4:Protein predicted	Forkhead box K1	1	0.9956	7	12	3	12	2	5	5	0	0	0	0	1	2	0	0	0	2	5	5	0	0	0	8028543	19430896	15131897	0	0	0	6721162	8398223	7503958	0	0	0		14197112	0	14197112	1.00E-10	-56.9783751
tr|A0A3Q2HVQ4|A0A3Q2HVQ4_HORSE	A0A3Q2HVQ4	A0A3Q2HVQ4_HORSE	PPFIA1	1157	Equus caballus	3:Protein inferred from homology	PTPRF interacting protein alpha 1	1	0.9978	3	3	0	3	1	0	2	0	0	0	0	0	0	0	0	0	1	0	2	0	0	0	0	0	736609.56	0	0	0	0	0	0	0	0	0	tr|A0A9L0TSH1|A0A9L0TSH1_HORSE, tr|H9H035|H9H035_HORSE	245536.52	0	245536.52	1.00E-10	-51.12485904
tr|A0A3Q2HVZ9|A0A3Q2HVZ9_HORSE	A0A3Q2HVZ9	A0A3Q2HVZ9_HORSE	GPS1	594	Equus caballus	1:Experimental evidence at protein level	G protein pathway suppressor 1	1	0.9989	10	45	0	45	10	13	13	2	3	4	0	0	0	0	0	0	10	13	13	2	3	4	58545352	78148720	64277480	29033798	47972876	34143492	12949754	14618386	13049059	43807812	58589052	51517600	tr|F6PQG5|F6PQG5_HORSE	66990517.33	37050055.33	66990517.33	37050055.33	-0.854481196
tr|A0A3Q2HW08|A0A3Q2HW08_HORSE	A0A3Q2HW08	A0A3Q2HW08_HORSE	PIP4K2A	372	Equus caballus	4:Protein predicted	Phosphatidylinositol 5-phosphate 4-kinase type-2 alpha	1	0.999	5	22	0	22	9	6	6	1	0	0	0	0	0	0	0	0	9	6	6	1	0	0	39078612	36849724	32048560	0	0	0	8877165	9867322	9610113	0	0	0	tr|F6T580|F6T580_HORSE	35992298.67	0	35992298.67	1.00E-10	-58.32046586
tr|A0A3Q2HW15|A0A3Q2HW15_HORSE	A0A3Q2HW15	A0A3Q2HW15_HORSE	COPS7B	264	Equus caballus	3:Protein inferred from homology	COP9 signalosome subunit 7B	1	0.999	3	4	0	4	1	2	1	0	0	0	0	0	0	0	0	0	1	2	1	0	0	0	2925797.2	3851158.2	6897040	0	0	0	2925797.2	3851158.2	4320563.5	0	0	0	tr|F7A8Q7|F7A8Q7_HORSE	4557998.467	0	4557998.467	1.00E-10	-55.33924996
tr|A0A3Q2HW39|A0A3Q2HW39_HORSE	A0A3Q2HW39	A0A3Q2HW39_HORSE	CASTOR1	292	Equus caballus	3:Protein inferred from homology	Cytosolic arginine sensor for mTORC1 subunit 1	1	0.9988	5	14	0	14	2	5	7	0	0	0	0	0	0	0	0	0	2	5	7	0	0	0	20383986	23866180	21972752	0	0	0	6561939	8030735	7319729.5	0	0	0	tr|A0A9L0SDL0|A0A9L0SDL0_HORSE, tr|A0A9L0SZK8|A0A9L0SZK8_HORSE, tr|F6YEZ1|F6YEZ1_HORSE	22074306	0	22074306	1.00E-10	-57.61514569
tr|A0A3Q2HW84|A0A3Q2HW84_HORSE	A0A3Q2HW84	A0A3Q2HW84_HORSE	NUDC	332	Equus caballus	1:Experimental evidence at protein level	Nuclear migration protein nudC	1	0.999	20	116	13	116	31	32	33	7	6	7	4	5	4	0	0	0	31	32	33	7	6	7	451180384	467558400	463558464	287182784	149244848	233863552	48647688	48256020	45529112	70712416	77408408	68860832		460765749.3	223430394.7	460765749.3	223430394.7	-1.044208021
tr|A0A3Q2HWA6|A0A3Q2HWA6_HORSE	A0A3Q2HWA6	A0A3Q2HWA6_HORSE	ITGA11	1147	Equus caballus	3:Protein inferred from homology	Integrin subunit alpha 11	1	0.999	26	107	0	107	34	38	35	0	0	0	0	0	0	0	0	0	34	38	35	0	0	0	207403504	281872256	299164032	0	0	0	26490624	28474922	27729262	0	0	0	tr|A0A3Q2HXW0|A0A3Q2HXW0_HORSE	262813264	0	262813264	1.00E-10	-61.1887438
tr|A0A3Q2HWB1|A0A3Q2HWB1_HORSE	A0A3Q2HWB1	A0A3Q2HWB1_HORSE	SEPTIN10	419	Equus caballus	3:Protein inferred from homology	Septin	1	0.9988	4	6	0	11	2	3	1	0	0	0	0	0	0	0	0	0	4	5	2	0	0	0	16418246	10668101	11881774	0	0	0	5451805	7780397.5	8728175	0	0	0	tr|A0A9L0SH66|A0A9L0SH66_HORSE, tr|A0A9L0SXZ6|A0A9L0SXZ6_HORSE, tr|A0A9L0T5S2|A0A9L0T5S2_HORSE, tr|A0A9L0TQ22|A0A9L0TQ22_HORSE, tr|F7DWT9|F7DWT9_HORSE	12989373.67	0	12989373.67	1.00E-10	-56.85010948
tr|A0A3Q2HWB3|A0A3Q2HWB3_HORSE	A0A3Q2HWB3	A0A3Q2HWB3_HORSE	PRKACB	397	Equus caballus	3:Protein inferred from homology	cAMP-dependent protein kinase	1	0.9987	11	10	1	32	5	2	3	0	0	0	1	0	0	0	0	0	11	9	11	0	1	0	7591218	3796489.8	9971125	0	0	0	4183618.5	2796528.2	3459867	0	0	0		7119610.933	0	7119610.933	1.00E-10	-55.98264792
tr|A0A3Q2HWB5|A0A3Q2HWB5_HORSE	A0A3Q2HWB5	A0A3Q2HWB5_HORSE	PDCD6IP	907	Equus caballus	1:Experimental evidence at protein level	Programmed cell death 6 interacting protein	1	0.999	39	216	0	216	50	59	62	19	12	14	0	0	0	0	0	0	50	59	62	19	12	14	531559136	596502210	621060220	689535550	1065091840	651532800	42839144	47985860	48155584	146906048	182692352	149593232		583040522	802053396.7	583040522	802053396.7	0.460102131
tr|A0A3Q2HWB7|A0A3Q2HWB7_HORSE	A0A3Q2HWB7	A0A3Q2HWB7_HORSE	RCN2	345	Equus caballus	3:Protein inferred from homology	Reticulocalbin 2	1	0.999	7	23	9	23	8	7	8	0	0	0	3	2	4	0	0	0	8	7	8	0	0	0	85352336	75110040	74662280	0	0	0	18084248	16415924	16545023	0	0	0		78374885.33	0	78374885.33	1.00E-10	-59.44316904
tr|A0A3Q2HWE7|A0A3Q2HWE7_HORSE	A0A3Q2HWE7	A0A3Q2HWE7_HORSE	MACROH2A1	411	Equus caballus	1:Experimental evidence at protein level	MacroH2A.1 histone	1	0.999	17	114	0	114	37	38	39	0	0	0	0	0	0	0	0	0	37	38	39	0	0	0	548992960	596736260	563589440	0	0	0	98171568	106391320	109018160	0	0	0	tr|A0A5F5PY40|A0A5F5PY40_HORSE	569772886.7	0	569772886.7	1.00E-10	-62.30509268
tr|A0A3Q2HWP9|A0A3Q2HWP9_HORSE	A0A3Q2HWP9	A0A3Q2HWP9_HORSE	VCP	804	Equus caballus	1:Experimental evidence at protein level	Transitional endoplasmic reticulum ATPase	1	0.999	44	339	0	339	86	91	79	30	30	23	0	0	0	0	0	0	86	91	79	30	30	23	1450809860	1408403330	1374305920	906162820	2861734910	835362050	154353824	147554304	142941936	163785888	166895776	161242928	tr|F7BWW6|F7BWW6_HORSE	1411173037	1534419927	1411173037	1534419927	0.12079846
tr|A0A3Q2HWQ6|A0A3Q2HWQ6_HORSE	A0A3Q2HWQ6	A0A3Q2HWQ6_HORSE	C3	1662	Equus caballus	1:Experimental evidence at protein level	Complement C3	1	0.999	19	110	0	110	0	1	0	34	33	42	0	0	0	0	0	0	0	1	0	34	33	42	37469980	45844092	46878520	6601291800	7402876900	7521842700	27746052	35493932	38703860	1086999170	972887940	1008057020	tr|A0A9L0RG95|A0A9L0RG95_HORSE	43397530.67	7175337133	43397530.67	7175337133	7.369289853
tr|A0A3Q2HWR4|A0A3Q2HWR4_HORSE	A0A3Q2HWR4	A0A3Q2HWR4_HORSE	TRAP1	691	Equus caballus	1:Experimental evidence at protein level	TNF receptor associated protein 1	1	0.999	7	14	0	29	4	3	7	0	0	0	0	0	0	0	0	0	9	6	9	2	2	1	17304590	13998932	25317448	0	0	0	7619426.5	6937194	8837546	0	0	0	tr|A0A3Q2KVZ7|A0A3Q2KVZ7_HORSE, tr|A0A9L0RFV7|A0A9L0RFV7_HORSE, tr|A0A9L0RG09|A0A9L0RG09_HORSE, tr|A0A9L0RTL3|A0A9L0RTL3_HORSE, tr|A0A9L0SD52|A0A9L0SD52_HORSE, tr|A0A9L0SWY2|A0A9L0SWY2_HORSE, tr|A0A9L0T9C4|A0A9L0T9C4_HORSE	18873656.67	0	18873656.67	1.00E-10	-57.38915158
tr|A0A3Q2HWU9|A0A3Q2HWU9_HORSE	A0A3Q2HWU9	A0A3Q2HWU9_HORSE	RIMOC1	293	Equus caballus	4:Protein predicted	RAB7A interacting MON1-CCZ1 complex subunit 1	1	0.999	3	8	0	8	3	3	2	0	0	0	0	0	0	0	0	0	3	3	2	0	0	0	7826314	6043398.5	0	0	0	0	3270644.5	3517827	0	0	0	0	tr|A0A9L0RMD2|A0A9L0RMD2_HORSE	4623237.5	0	4623237.5	1.00E-10	-55.359753
tr|A0A3Q2HWV6|A0A3Q2HWV6_HORSE	A0A3Q2HWV6	A0A3Q2HWV6_HORSE	FHL1	297	Equus caballus	1:Experimental evidence at protein level	Four and a half LIM domains 1	1	0.999	15	120	0	120	37	43	36	0	1	3	0	0	0	0	0	0	37	43	36	0	1	3	1347767810	1399625470	1373734530	0	0	0	210075456	219310560	218947312	0	0	0	tr|A0A9L0R1E1|A0A9L0R1E1_HORSE, tr|A0A9L0S3Y0|A0A9L0S3Y0_HORSE, tr|F6RKC6|F6RKC6_HORSE	1373709270	0	1373709270	1.00E-10	-63.57471051
tr|A0A3Q2HWW0|A0A3Q2HWW0_HORSE	A0A3Q2HWW0	A0A3Q2HWW0_HORSE	COPA	1234	Equus caballus	1:Experimental evidence at protein level	Coatomer subunit alpha	1	0.999	58	368	0	368	102	104	100	17	19	26	0	0	0	0	0	0	102	104	100	17	19	26	1357110020	1352875140	1340393470	400261024	436457344	569437500	86286592	84507568	84790288	111070736	127398024	114943464		1350126210	468718622.7	1350126210	468718622.7	-1.526300256
tr|A0A3Q2HWX0|A0A3Q2HWX0_HORSE	A0A3Q2HWX0	A0A3Q2HWX0_HORSE	TUBAL3	467	Equus caballus	3:Protein inferred from homology	Tubulin alpha chain	0.9892	0.9957	4	1	0	69	0	0	1	0	0	0	0	0	0	0	0	0	20	21	19	3	3	3	0	0	0	0	0	0	0	0	0	0	0	0	tr|A0A9L0TPZ1|A0A9L0TPZ1_HORSE, tr|F7C0G3|F7C0G3_HORSE	0	0	1.00E-10	1.00E-10	0
tr|A0A3Q2HX07|A0A3Q2HX07_HORSE	A0A3Q2HX07	A0A3Q2HX07_HORSE	THOC2	1566	Equus caballus	3:Protein inferred from homology	THO complex subunit 2	1	0.999	5	14	0	14	5	3	6	0	0	0	0	0	0	0	0	0	5	3	6	0	0	0	5807230	6264117	7060524	0	0	0	2659424	2916064	3182746.5	0	0	0	tr|F6PLG3|F6PLG3_HORSE	6377290.333	0	6377290.333	1.00E-10	-55.82379308
tr|A0A3Q2HX20|A0A3Q2HX20_HORSE	A0A3Q2HX20	A0A3Q2HX20_HORSE	EPS15	908	Equus caballus	4:Protein predicted	Epidermal growth factor receptor pathway substrate 15	1	0.999	7	17	0	17	8	4	5	0	0	0	0	0	0	0	0	0	8	4	5	0	0	0	16005332	12670342	20113192	0	0	0	5753116	6208749.5	6136671	0	0	0	tr|A0A5F5PQM4|A0A5F5PQM4_HORSE, tr|F6WFQ1|F6WFQ1_HORSE	16262955.33	0	16262955.33	1.00E-10	-57.17436706
tr|A0A3Q2HX27|A0A3Q2HX27_HORSE	A0A3Q2HX27	A0A3Q2HX27_HORSE	FKBP4	463	Equus caballus	1:Experimental evidence at protein level	peptidylprolyl isomerase	1	0.999	9	35	0	35	10	14	11	0	0	0	0	0	0	0	0	0	10	14	11	0	0	0	71406464	75448952	72958760	0	0	0	17234216	18065222	16648794	0	0	0		73271392	0	73271392	1.00E-10	-59.34602764
tr|A0A3Q2HX29|A0A3Q2HX29_HORSE	A0A3Q2HX29	A0A3Q2HX29_HORSE	RP2	342	Equus caballus	3:Protein inferred from homology	Protein XRP2	1	0.9986	2	11	0	11	4	3	4	0	0	0	0	0	0	0	0	0	4	3	4	0	0	0	0	0	2339492.8	0	0	0	0	0	0	0	0	0	tr|A0A9L0RFQ4|A0A9L0RFQ4_HORSE, tr|A0A9L0SHH2|A0A9L0SHH2_HORSE, tr|F6RL28|F6RL28_HORSE	779830.9333	0	779830.9333	1.00E-10	-52.79208281
tr|A0A3Q2HX46|A0A3Q2HX46_HORSE	A0A3Q2HX46	A0A3Q2HX46_HORSE	SRSF7	232	Equus caballus	1:Experimental evidence at protein level	Serine and arginine rich splicing factor 7	1	0.999	6	24	0	51	4	4	4	5	3	4	0	0	0	0	0	0	9	11	10	8	6	7	118764816	105807016	108749584	101023576	105426416	0	44154988	34605744	39253072	129233672	105867280	0	tr|A0A9L0R5L1|A0A9L0R5L1_HORSE, tr|A0A9L0RDR5|A0A9L0RDR5_HORSE, tr|A0A9L0RGF8|A0A9L0RGF8_HORSE, tr|A0A9L0S897|A0A9L0S897_HORSE, tr|A0A9L0STY9|A0A9L0STY9_HORSE, tr|F6SCL4|F6SCL4_HORSE	111107138.7	68816664	111107138.7	68816664	-0.691121651
tr|A0A3Q2HX57|A0A3Q2HX57_HORSE	A0A3Q2HX57	A0A3Q2HX57_HORSE	GRIPAP1	832	Equus caballus	4:Protein predicted	GRIP1 associated protein 1	0.9997	0.9981	2	6	0	6	3	1	2	0	0	0	0	0	0	0	0	0	3	1	2	0	0	0	2090910.8	0	0	0	0	0	0	0	0	0	0	0	tr|A0A5F5PFT3|A0A5F5PFT3_HORSE, tr|A0A5F5PTK2|A0A5F5PTK2_HORSE, tr|A0A9L0RX94|A0A9L0RX94_HORSE, tr|A0A9L0SEK9|A0A9L0SEK9_HORSE, tr|A0A9L0SKY4|A0A9L0SKY4_HORSE, tr|A0A9L0T9A5|A0A9L0T9A5_HORSE, tr|F7DHX3|F7DHX3_HORSE	696970.2667	0	696970.2667	1.00E-10	-52.63001853
tr|A0A3Q2HXB2|A0A3Q2HXB2_HORSE	A0A3Q2HXB2	A0A3Q2HXB2_HORSE	IQGAP1	1849	Equus caballus	1:Experimental evidence at protein level	IQ motif containing GTPase activating protein 1	1	0.999	84	477	0	477	147	150	152	7	10	11	0	0	0	0	0	0	147	150	152	7	10	11	2254973950	2382768640	2263027970	135997136	223511776	214253632	116063928	119633384	118800072	67479000	66050784	70072160		2300256853	191254181.3	2300256853	191254181.3	-3.588231771
tr|A0A3Q2HXD5|A0A3Q2HXD5_HORSE	A0A3Q2HXD5	A0A3Q2HXD5_HORSE	VIM	457	Equus caballus	1:Experimental evidence at protein level	Vimentin	1	0.999	54	1832	32	1832	492	557	567	72	72	72	8	8	10	2	2	2	492	557	567	72	72	72	45080220000	47408214000	46960722000	8249807400	7774260700	6874463700	3576754940	3827180540	3676513020	784335360	785476350	751393410		46483052000	7632843933	46483052000	7632843933	-2.606412198
tr|A0A3Q2HXE5|A0A3Q2HXE5_HORSE	A0A3Q2HXE5	A0A3Q2HXE5_HORSE	CAD	2242	Equus caballus	3:Protein inferred from homology	Carbamoyl-phosphate synthetase 2, aspartate transcarbamylase, and dihydroorotase	1	0.999	30	95	0	95	30	27	28	4	2	4	0	0	0	0	0	0	30	27	28	4	2	4	86401472	95445040	88187536	34069764	19383474	42485624	12162436	12093549	9725835	28923218	28141798	36533416	tr|F6U768|F6U768_HORSE	90011349.33	31979620.67	90011349.33	31979620.67	-1.492954093
tr|A0A3Q2HXF5|A0A3Q2HXF5_HORSE	A0A3Q2HXF5	A0A3Q2HXF5_HORSE	YIPF4	252	Equus caballus	3:Protein inferred from homology	Protein YIPF	1	0.997	2	6	0	6	4	1	1	0	0	0	0	0	0	0	0	0	4	1	1	0	0	0	26602700	22896180	9816389	0	0	0	13584934	12273313	12761524	0	0	0	tr|A0A9L0RFC3|A0A9L0RFC3_HORSE, tr|A0A9L0RZ52|A0A9L0RZ52_HORSE, tr|A0A9L0T9F7|A0A9L0T9F7_HORSE, tr|F7AV77|F7AV77_HORSE	19771756.33	0	19771756.33	1.00E-10	-57.45621865
tr|A0A3Q2HXJ1|A0A3Q2HXJ1_HORSE	A0A3Q2HXJ1	A0A3Q2HXJ1_HORSE	ADGRE5	787	Equus caballus	4:Protein predicted	Adhesion G protein-coupled receptor E5	0.9999	0.9899	2	2	0	2	1	0	1	0	0	0	0	0	0	0	0	0	1	0	1	0	0	0	0	0	800847.5	0	0	0	0	0	0	0	0	0	tr|A0A5F5PIJ9|A0A5F5PIJ9_HORSE, tr|A0A5F5Q152|A0A5F5Q152_HORSE, tr|F6T9B3|F6T9B3_HORSE, tr|F6TFJ4|F6TFJ4_HORSE, tr|F6UB29|F6UB29_HORSE, tr|F7DQH2|F7DQH2_HORSE	266949.1667	0	266949.1667	1.00E-10	-51.24548647
tr|A0A3Q2HXL7|A0A3Q2HXL7_HORSE	A0A3Q2HXL7	A0A3Q2HXL7_HORSE	PPP1R18	644	Equus caballus	1:Experimental evidence at protein level	Protein phosphatase 1 regulatory subunit 18	0.9999	0.999	8	23	0	23	6	9	8	0	0	0	0	0	0	0	0	0	6	9	8	0	0	0	37706692	16267138	41291096	0	0	0	11260796	10595029	10729167	0	0	0	tr|A0A9L0RIA0|A0A9L0RIA0_HORSE	31754975.33	0	31754975.33	1.00E-10	-58.13976026
tr|A0A3Q2HXM5|A0A3Q2HXM5_HORSE	A0A3Q2HXM5	A0A3Q2HXM5_HORSE	NAGA	413	Equus caballus	1:Experimental evidence at protein level	Alpha-galactosidase	1	0.999	8	28	0	28	8	10	10	0	0	0	0	0	0	0	0	0	8	10	10	0	0	0	179683936	185988736	180547216	0	0	0	63328804	61188684	60798636	0	0	0	tr|A0A9L0TLY8|A0A9L0TLY8_HORSE	182073296	0	182073296	1.00E-10	-60.65922505
tr|A0A3Q2HXN8|A0A3Q2HXN8_HORSE	A0A3Q2HXN8	A0A3Q2HXN8_HORSE	PUS1	466	Equus caballus	3:Protein inferred from homology	Pseudouridine synthase 1	0.9999	0.9948	3	4	0	4	1	2	1	0	0	0	0	0	0	0	0	0	1	2	1	0	0	0	0	1782729	2197824.2	0	0	0	0	1782729	2197824.2	0	0	0	tr|F7E3A6|F7E3A6_HORSE	1326851.067	0	1326851.067	1.00E-10	-53.55885596
tr|A0A3Q2HXS7|A0A3Q2HXS7_HORSE	A0A3Q2HXS7	A0A3Q2HXS7_HORSE	BCAT2	427	Equus caballus	3:Protein inferred from homology	Branched-chain-amino-acid aminotransferase	1	0.999	8	22	0	22	6	9	7	0	0	0	0	0	0	0	0	0	6	9	7	0	0	0	47938136	44552716	49097596	0	0	0	12595587	12504184	13041097	0	0	0	tr|A0A5F5PUM8|A0A5F5PUM8_HORSE, tr|A0A9L0SSA9|A0A9L0SSA9_HORSE, tr|A0A9L0TSN4|A0A9L0TSN4_HORSE, tr|F7B9V7|F7B9V7_HORSE	47196149.33	0	47196149.33	1.00E-10	-58.71144677
tr|A0A3Q2HXT6|A0A3Q2HXT6_HORSE	A0A3Q2HXT6	A0A3Q2HXT6_HORSE	GALT	764	Equus caballus	1:Experimental evidence at protein level	Galactose-1-phosphate uridylyltransferase	1	0.9976	2	3	0	3	1	1	1	0	0	0	0	0	0	0	0	0	1	1	1	0	0	0	0	4037452.2	4700306	0	0	0	0	4090066.2	2349957.5	0	0	0	tr|A0A3Q2LH50|A0A3Q2LH50_HORSE, tr|A0A9L0SEX3|A0A9L0SEX3_HORSE, tr|F6Q8J9|F6Q8J9_HORSE	2912586.067	0	2912586.067	1.00E-10	-54.6931502
tr|A0A3Q2HXV6|A0A3Q2HXV6_HORSE	A0A3Q2HXV6	A0A3Q2HXV6_HORSE	TRAPPC12	754	Equus caballus	4:Protein predicted	Trafficking protein particle complex subunit 12	1	0.9987	4	7	0	7	3	1	3	0	0	0	0	0	0	0	0	0	3	1	3	0	0	0	5806674	5775980	6818159.5	0	0	0	5806674	5775980	5815004	0	0	0	tr|A0A9L0SRK0|A0A9L0SRK0_HORSE, tr|A0A9L0THE5|A0A9L0THE5_HORSE, tr|F7B5F6|F7B5F6_HORSE	6133604.5	0	6133604.5	1.00E-10	-55.76758466
tr|A0A3Q2HXX1|A0A3Q2HXX1_HORSE	A0A3Q2HXX1	A0A3Q2HXX1_HORSE	ICAM1	602	Equus caballus	3:Protein inferred from homology	Intercellular adhesion molecule 1	1	0.9985	6	11	0	11	4	3	4	0	0	0	0	0	0	0	0	0	4	3	4	0	0	0	23207452	29178994	30999174	0	0	0	19511710	24769842	24802522	0	0	0	tr|A0A9L0RTN4|A0A9L0RTN4_HORSE, tr|A0A9L0TK47|A0A9L0TK47_HORSE, tr|F6ZQF7|F6ZQF7_HORSE	27795206.67	0	27795206.67	1.00E-10	-57.94761372
tr|A0A3Q2HXX3|A0A3Q2HXX3_HORSE	A0A3Q2HXX3	A0A3Q2HXX3_HORSE	TACC1	727	Equus caballus	3:Protein inferred from homology	Transforming acidic coiled-coil containing protein 1	1	0.9958	4	8	0	8	2	3	3	0	0	0	0	0	0	0	0	0	2	3	3	0	0	0	2257886.5	1443809.5	1558727.8	0	0	0	1197360	1770899.4	1456166.1	0	0	0	tr|A0A3Q2LT52|A0A3Q2LT52_HORSE, tr|A0A5F5PXI4|A0A5F5PXI4_HORSE, tr|A0A9L0SK01|A0A9L0SK01_HORSE, tr|F7DMN7|F7DMN7_HORSE	1753474.6	0	1753474.6	1.00E-10	-53.96106605
tr|A0A3Q2HXX4|A0A3Q2HXX4_HORSE	A0A3Q2HXX4	A0A3Q2HXX4_HORSE	BTAF1	1852	Equus caballus	4:Protein predicted	B-TFIID TATA-box binding protein associated factor 1	1	0.9958	4	5	0	5	0	3	2	0	0	0	0	0	0	0	0	0	0	3	2	0	0	0	0	0	0	0	0	0	0	0	0	0	0	0	tr|A0A3Q2I394|A0A3Q2I394_HORSE, tr|A0A3Q2KTV9|A0A3Q2KTV9_HORSE, tr|A0A5F5PF71|A0A5F5PF71_HORSE, tr|A0A9L0TUA3|A0A9L0TUA3_HORSE, tr|F6VB17|F6VB17_HORSE	0	0	1.00E-10	1.00E-10	0
tr|A0A3Q2HXZ6|A0A3Q2HXZ6_HORSE	A0A3Q2HXZ6	A0A3Q2HXZ6_HORSE	EEF1A2	446	Equus caballus	1:Experimental evidence at protein level	Eukaryotic translation elongation factor 1 alpha 2	1	0.9972	12	22	0	682	7	7	8	0	0	0	0	0	0	0	0	0	173	214	212	31	29	23	97131184	80644520	79739184	0	0	0	80508488	90221280	75226480	0	0	0	tr|F6Q4R1|F6Q4R1_HORSE	85838296	0	85838296	1.00E-10	-59.57439905
tr|A0A3Q2HYF2|A0A3Q2HYF2_HORSE	A0A3Q2HYF2	A0A3Q2HYF2_HORSE	CDC42BPA	1735	Equus caballus	3:Protein inferred from homology	non-specific serine/threonine protein kinase	1	0.999	16	42	0	43	12	14	16	0	0	0	0	0	0	0	0	0	12	15	16	0	0	0	49209012	43142212	32803486	0	0	0	8687626	8579481	8524141	0	0	0	tr|A0A3Q2KRM9|A0A3Q2KRM9_HORSE, tr|A0A3Q2LBI2|A0A3Q2LBI2_HORSE, tr|A0A5F5PN50|A0A5F5PN50_HORSE, tr|F7A5X7|F7A5X7_HORSE	41718236.67	0	41718236.67	1.00E-10	-58.53345579
tr|A0A3Q2HYF4|A0A3Q2HYF4_HORSE	A0A3Q2HYF4	A0A3Q2HYF4_HORSE	NEDD8	118	Equus caballus	3:Protein inferred from homology	Ubiquitin-like protein NEDD8	1	0.999	3	16	0	16	4	5	7	0	0	0	0	0	0	0	0	0	4	5	7	0	0	0	63617952	67795704	26420564	0	0	0	25561288	27671014	27930146	0	0	0	tr|A0A9L0SJT8|A0A9L0SJT8_HORSE, tr|A0A9L0TAB8|A0A9L0TAB8_HORSE	52611406.67	0	52611406.67	1.00E-10	-58.86815324
tr|A0A3Q2HYL9|A0A3Q2HYL9_HORSE	A0A3Q2HYL9	A0A3Q2HYL9_HORSE	PPAT	555	Equus caballus	3:Protein inferred from homology	Amidophosphoribosyltransferase	1	0.9985	2	6	0	6	2	2	2	0	0	0	0	0	0	0	0	0	2	2	2	0	0	0	7913929	0	0	0	0	0	0	0	0	0	0	0	tr|A0A9L0RS18|A0A9L0RS18_HORSE, tr|A0A9L0SXV0|A0A9L0SXV0_HORSE, tr|A0A9L0TR20|A0A9L0TR20_HORSE, tr|K9K2N7|K9K2N7_HORSE	2637976.333	0	2637976.333	1.00E-10	-54.55028114
tr|A0A3Q2HYP0|A0A3Q2HYP0_HORSE	A0A3Q2HYP0	A0A3Q2HYP0_HORSE	CPSF6	588	Equus caballus	3:Protein inferred from homology	Cleavage and polyadenylation specificity factor subunit 6	1	0.999	5	14	0	14	5	5	4	0	0	0	0	0	0	0	0	0	5	5	4	0	0	0	37999520	42148628	41316264	0	0	0	16570772	18802240	18462922	0	0	0		40488137.33	0	40488137.33	1.00E-10	-58.49027689
tr|A0A3Q2HYT6|A0A3Q2HYT6_HORSE	A0A3Q2HYT6	A0A3Q2HYT6_HORSE	LSS	683	Equus caballus	1:Experimental evidence at protein level	Terpene cyclase/mutase family member	1	0.999	9	26	0	26	8	8	10	0	0	0	0	0	0	0	0	0	8	8	10	0	0	0	59442196	53975244	74204936	0	0	0	45381360	39003992	37888100	0	0	0	tr|A0A5F5PKW5|A0A5F5PKW5_HORSE	62540792	0	62540792	1.00E-10	-59.1175751
tr|A0A3Q2HYU2|A0A3Q2HYU2_HORSE	A0A3Q2HYU2	A0A3Q2HYU2_HORSE	EIF3F	369	Equus caballus	3:Protein inferred from homology	Eukaryotic translation initiation factor 3 subunit F	1	0.999	10	71	0	71	21	17	24	4	3	2	0	0	0	0	0	0	21	17	24	4	3	2	145491840	132736376	122858072	106486752	123499200	112836704	39600444	37227092	36275916	53583576	60359548	59451600	tr|A0A5F5PL96|A0A5F5PL96_HORSE	133695429.3	114274218.7	133695429.3	114274218.7	-0.22645019
tr|A0A3Q2HYV5|A0A3Q2HYV5_HORSE	A0A3Q2HYV5	A0A3Q2HYV5_HORSE	NHLRC2	672	Equus caballus	1:Experimental evidence at protein level	NHL repeat containing 2	1	0.9983	2	6	0	6	2	2	2	0	0	0	0	0	0	0	0	0	2	2	2	0	0	0	7125623	10464491	9916380	0	0	0	7125623	10464491	9916380	0	0	0	tr|A0A9L0QZZ4|A0A9L0QZZ4_HORSE, tr|A0A9L0S295|A0A9L0S295_HORSE, tr|A0A9L0T0E6|A0A9L0T0E6_HORSE, tr|A0A9L0TFU0|A0A9L0TFU0_HORSE, tr|F7AV53|F7AV53_HORSE	9168831.333	0	9168831.333	1.00E-10	-56.34758738
tr|A0A3Q2HYY9|A0A3Q2HYY9_HORSE	A0A3Q2HYY9	A0A3Q2HYY9_HORSE	FKBP15	1178	Equus caballus	4:Protein predicted	peptidylprolyl isomerase	1	0.999	2	12	0	12	5	3	4	0	0	0	0	0	0	0	0	0	5	3	4	0	0	0	3683402.5	2335406.2	62941572	0	0	0	11450854	7260242.5	6302948	0	0	0	tr|A0A3Q2KPU7|A0A3Q2KPU7_HORSE, tr|A0A9L0TID6|A0A9L0TID6_HORSE, tr|F6PHS4|F6PHS4_HORSE	22986793.57	0	22986793.57	1.00E-10	-57.67358285
tr|A0A3Q2HYZ2|A0A3Q2HYZ2_HORSE	A0A3Q2HYZ2	A0A3Q2HYZ2_HORSE	PUS7	679	Equus caballus	3:Protein inferred from homology	Pseudouridine synthase 7	1	0.9987	5	9	0	9	3	3	3	0	0	0	0	0	0	0	0	0	3	3	3	0	0	0	3321335.5	3530991	3183932.2	0	0	0	3450865.5	3093724	2224614.2	0	0	0	tr|A0A3Q2I2T0|A0A3Q2I2T0_HORSE, tr|A0A9L0RCY5|A0A9L0RCY5_HORSE, tr|A0A9L0RXV6|A0A9L0RXV6_HORSE, tr|A0A9L0S6T3|A0A9L0S6T3_HORSE	3345419.567	0	3345419.567	1.00E-10	-54.89303668
tr|A0A3Q2HZ06|A0A3Q2HZ06_HORSE	A0A3Q2HZ06	A0A3Q2HZ06_HORSE	NRDC	1179	Equus caballus	3:Protein inferred from homology	Nardilysin convertase	0.9996	0.9874	2	2	0	2	0	0	1	1	0	0	0	0	0	0	0	0	0	0	1	1	0	0	0	594176.7	752141.6	0	0	0	0	594176.7	752141.6	0	0	0	tr|A0A3Q2LG09|A0A3Q2LG09_HORSE, tr|A0A9L0R8W8|A0A9L0R8W8_HORSE, tr|A0A9L0S5G7|A0A9L0S5G7_HORSE, tr|A0A9L0S7S6|A0A9L0S7S6_HORSE, tr|A0A9L0SMC5|A0A9L0SMC5_HORSE, tr|F7BR07|F7BR07_HORSE	448772.7667	0	448772.7667	1.00E-10	-51.99490655
tr|A0A3Q2HZ39|A0A3Q2HZ39_HORSE	A0A3Q2HZ39	A0A3Q2HZ39_HORSE	APAF1	1214	Equus caballus	4:Protein predicted	Apoptotic protease-activating factor 1	1	0.9926	3	6	0	6	3	2	0	1	0	0	0	0	0	0	0	0	3	2	0	1	0	0	39064588	41350932	34095244	0	0	0	39064588	38153336	34095244	0	0	0	tr|A0A3Q2I1Z2|A0A3Q2I1Z2_HORSE, tr|A0A3Q2I4Y2|A0A3Q2I4Y2_HORSE, tr|F6R500|F6R500_HORSE, tr|F6R504|F6R504_HORSE	38170254.67	0	38170254.67	1.00E-10	-58.40522643
tr|A0A3Q2HZ42|A0A3Q2HZ42_HORSE	A0A3Q2HZ42	A0A3Q2HZ42_HORSE	PTP4A1	170	Equus caballus	4:Protein predicted	Protein tyrosine phosphatase 4A1	1	0.9984	3	8	0	8	2	2	4	0	0	0	0	0	0	0	0	0	2	2	4	0	0	0	5761469.5	9116709	8770048	0	0	0	5761469.5	5358791	5749962.5	0	0	0	tr|A0A9L0R8Z1|A0A9L0R8Z1_HORSE, tr|A0A9L0T912|A0A9L0T912_HORSE, tr|F7A5M3|F7A5M3_HORSE, tr|K9K3S1|K9K3S1_HORSE, tr|K9K410|K9K410_HORSE	7882742.167	0	7882742.167	1.00E-10	-56.1295471
tr|A0A3Q2HZB8|A0A3Q2HZB8_HORSE	A0A3Q2HZB8	A0A3Q2HZB8_HORSE	ETFA	329	Equus caballus	1:Experimental evidence at protein level	Electron transfer flavoprotein subunit alpha	1	0.999	7	20	0	20	7	6	7	0	0	0	0	0	0	0	0	0	7	6	7	0	0	0	25331500	19049878	20607702	0	0	0	11862500	8745249	9325102	0	0	0	tr|A0A3Q2I152|A0A3Q2I152_HORSE, tr|A0A3Q2L527|A0A3Q2L527_HORSE, tr|A0A5F5PT04|A0A5F5PT04_HORSE, tr|A0A5F5Q2D8|A0A5F5Q2D8_HORSE, tr|A0A9L0SK58|A0A9L0SK58_HORSE, tr|F7E3M1|F7E3M1_HORSE	21663026.67	0	21663026.67	1.00E-10	-57.58801244
tr|A0A3Q2HZD2|A0A3Q2HZD2_HORSE	A0A3Q2HZD2	A0A3Q2HZD2_HORSE	ACO2	777	Equus caballus	1:Experimental evidence at protein level	Aconitate hydratase, mitochondrial	1	0.999	25	84	0	84	32	26	26	0	0	0	0	0	0	0	0	0	32	26	26	0	0	0	202490560	218413024	203249776	0	0	0	28427168	30328904	28572170	0	0	0	tr|A0A9L0RCV1|A0A9L0RCV1_HORSE, tr|A0A9L0RDF4|A0A9L0RDF4_HORSE, tr|A0A9L0SKY9|A0A9L0SKY9_HORSE, tr|F6Z4G8|F6Z4G8_HORSE	208051120	0	208051120	1.00E-10	-60.85164376
tr|A0A3Q2HZH7|A0A3Q2HZH7_HORSE	A0A3Q2HZH7	A0A3Q2HZH7_HORSE	NUDT9	350	Equus caballus	1:Experimental evidence at protein level	Nudix hydrolase 9	1	0.999	8	18	0	18	5	4	9	0	0	0	0	0	0	0	0	0	5	4	9	0	0	0	51935348	55702824	58341888	0	0	0	13324789	12845647	12482891	0	0	0	tr|K9K433|K9K433_HORSE	55326686.67	0	55326686.67	1.00E-10	-58.94075314
tr|A0A3Q2HZK3|A0A3Q2HZK3_HORSE	A0A3Q2HZK3	A0A3Q2HZK3_HORSE	ASPH	715	Equus caballus	1:Experimental evidence at protein level	Aspartate beta-hydroxylase	1	0.999	21	69	0	69	26	24	19	0	0	0	0	0	0	0	0	0	26	24	19	0	0	0	234262352	204653408	183015296	0	0	0	41710872	41560672	41081248	0	0	0	tr|A0A3Q2L504|A0A3Q2L504_HORSE, tr|A0A3Q2LSJ6|A0A3Q2LSJ6_HORSE, tr|A0A9R1SPE9|A0A9R1SPE9_HORSE, tr|F6R694|F6R694_HORSE	207310352	0	207310352	1.00E-10	-60.84649787
tr|A0A3Q2HZM2|A0A3Q2HZM2_HORSE	A0A3Q2HZM2	A0A3Q2HZM2_HORSE	ERC1	1083	Equus caballus	4:Protein predicted	ELKS/RAB6-interacting/CAST family member 1	1	0.999	11	24	0	24	4	10	10	0	0	0	0	0	0	0	0	0	4	10	10	0	0	0	116851832	109299416	104542568	0	0	0	92012768	85684136	78398304	0	0	0	tr|A0A3Q2IEP3|A0A3Q2IEP3_HORSE, tr|F6PID4|F6PID4_HORSE, tr|F6PIE1|F6PIE1_HORSE	110231272	0	110231272	1.00E-10	-59.93523927
tr|A0A3Q2HZR9|A0A3Q2HZR9_HORSE	A0A3Q2HZR9	A0A3Q2HZR9_HORSE	UGDH	503	Equus caballus	1:Experimental evidence at protein level	UDP-glucose 6-dehydrogenase	1	0.999	16	68	0	68	23	22	21	1	1	0	0	0	0	0	0	0	23	22	21	1	1	0	213710176	241448240	232148528	0	0	0	28998192	31726710	30892426	0	0	0	tr|A0A5F5PEQ6|A0A5F5PEQ6_HORSE, tr|A0A9L0TG41|A0A9L0TG41_HORSE	229102314.7	0	229102314.7	1.00E-10	-60.99069774
tr|A0A3Q2HZS8|A0A3Q2HZS8_HORSE	A0A3Q2HZS8	A0A3Q2HZS8_HORSE	GOLGB1	3224	Equus caballus	4:Protein predicted	Golgin B1	1	0.999	61	142	0	142	44	48	50	0	0	0	0	0	0	0	0	0	44	48	50	0	0	0	633640700	761893180	699913020	0	1871508610	1848653180	110166184	111698064	120134672	0	23595020300	23306870800		698482300	1240053930	698482300	1240053930	0.828107402
tr|A0A3Q2HZT8|A0A3Q2HZT8_HORSE	A0A3Q2HZT8	A0A3Q2HZT8_HORSE	LGMN	393	Equus caballus	1:Experimental evidence at protein level	Legumain	1	0.9989	3	14	0	14	5	4	5	0	0	0	0	0	0	0	0	0	5	4	5	0	0	0	57626328	43318720	52538644	0	0	0	25277020	24976652	22928262	0	0	0	tr|A0A5F5PHZ5|A0A5F5PHZ5_HORSE, tr|A0A5F5PT09|A0A5F5PT09_HORSE, tr|F6QSX9|F6QSX9_HORSE	51161230.67	0	51161230.67	1.00E-10	-58.82782858
tr|A0A3Q2HZV8|A0A3Q2HZV8_HORSE	A0A3Q2HZV8	A0A3Q2HZV8_HORSE	PRDX4	302	Equus caballus	1:Experimental evidence at protein level	thioredoxin-dependent peroxiredoxin	1	0.999	15	85	0	136	29	27	29	0	0	0	0	0	0	0	0	0	45	42	45	1	1	2	1521134590	1534995970	1542606720	0	0	0	405009600	375627616	387507296	0	0	0	tr|A0A3Q2LAP8|A0A3Q2LAP8_HORSE, tr|A0A3Q2LQ80|A0A3Q2LQ80_HORSE, tr|A0A9L0RFI8|A0A9L0RFI8_HORSE, tr|A0A9L0RZN8|A0A9L0RZN8_HORSE, tr|A0A9L0S0R6|A0A9L0S0R6_HORSE, tr|A0A9L0SAE6|A0A9L0SAE6_HORSE, tr|A0A9L0T805|A0A9L0T805_HORSE	1532912427	0	1532912427	1.00E-10	-63.73290908
tr|A0A3Q2HZW1|A0A3Q2HZW1_HORSE	A0A3Q2HZW1	A0A3Q2HZW1_HORSE	HSPA2	636	Equus caballus	1:Experimental evidence at protein level	Heat shock protein family A (Hsp70) member 2	1	0.999	35	181	148	321	56	57	59	3	2	4	42	47	50	3	2	4	90	90	98	12	14	17	1320523650	1219799040	1259686530	91787920	68269664	104824816	158038000	150824528	146650560	54868180	50829756	49775336		1266669740	88294133.33	1266669740	88294133.33	-3.842579026
tr|A0A3Q2HZZ8|A0A3Q2HZZ8_HORSE	A0A3Q2HZZ8	A0A3Q2HZZ8_HORSE	NIBAN2	737	Equus caballus	3:Protein inferred from homology	Niban apoptosis regulator 2	1	0.999	25	108	0	108	35	36	34	1	2	0	0	0	0	0	0	0	35	36	34	1	2	0	241720208	217583200	273945568	0	0	0	42234628	37910588	38683632	0	0	0	tr|A0A3Q2LLH1|A0A3Q2LLH1_HORSE, tr|A0A9L0RX16|A0A9L0RX16_HORSE, tr|A0A9L0TT21|A0A9L0TT21_HORSE	244416325.3	0	244416325.3	1.00E-10	-61.08404636
tr|A0A3Q2I003|A0A3Q2I003_HORSE	A0A3Q2I003	A0A3Q2I003_HORSE	PNN	719	Equus caballus	3:Protein inferred from homology	Pinin	1	0.9989	7	28	0	28	8	10	10	0	0	0	0	0	0	0	0	0	8	10	10	0	0	0	30650322	23313734	25219854	0	0	0	8326709	6797161	6763679	0	0	0	tr|A0A9L0SJI2|A0A9L0SJI2_HORSE, tr|F6TER4|F6TER4_HORSE	26394636.67	0	26394636.67	1.00E-10	-57.87302242
tr|A0A3Q2I008|A0A3Q2I008_HORSE	A0A3Q2I008	A0A3Q2I008_HORSE	RAP2B	183	Equus caballus	3:Protein inferred from homology	Ras-related protein Rap-2	0.9998	0.9979	3	1	1	14	0	1	0	0	0	0	0	1	0	0	0	0	5	4	3	0	1	1	1919430.2	2107739	1890172.8	0	0	0	1919430.2	2107739	1890172.8	0	0	0		1972447.333	0	1972447.333	1.00E-10	-54.1308363
tr|A0A3Q2I030|A0A3Q2I030_HORSE	A0A3Q2I030	A0A3Q2I030_HORSE	ZNF207	493	Equus caballus	4:Protein predicted	Zinc finger protein 207	1	0.999	3	8	0	8	2	3	3	0	0	0	0	0	0	0	0	0	2	3	3	0	0	0	33577136	30525514	38013764	0	0	0	17879944	17238212	20887794	0	0	0	tr|A0A3Q2L5I7|A0A3Q2L5I7_HORSE, tr|A0A5F5PKV0|A0A5F5PKV0_HORSE, tr|A0A5F5PT44|A0A5F5PT44_HORSE, tr|F6QFK5|F6QFK5_HORSE	34038804.67	0	34038804.67	1.00E-10	-58.23995799
tr|A0A3Q2I053|A0A3Q2I053_HORSE	A0A3Q2I053	A0A3Q2I053_HORSE	RAB11A	216	Equus caballus	1:Experimental evidence at protein level	RAB11A, member RAS onco family	1	0.999	11	84	0	84	25	27	28	0	3	1	0	0	0	0	0	0	25	27	28	0	3	1	427589792	458741408	448164544	0	68374704	0	98618152	98584776	100356016	0	44717488	0	tr|K9KCI9|K9KCI9_HORSE	444831914.7	22791568	444831914.7	22791568	-4.286688212
tr|A0A3Q2I060|A0A3Q2I060_HORSE	A0A3Q2I060	A0A3Q2I060_HORSE	FLOT2	348	Equus caballus	3:Protein inferred from homology	Flotillin	0.9999	0.999	14	52	0	52	19	18	15	0	0	0	0	0	0	0	0	0	19	18	15	0	0	0	98239232	112060240	159947488	0	0	0	33436156	34300404	34635852	0	0	0	tr|A0A9L0RAL2|A0A9L0RAL2_HORSE, tr|A0A9L0S2N0|A0A9L0S2N0_HORSE, tr|F6QQL7|F6QQL7_HORSE	123415653.3	0	123415653.3	1.00E-10	-60.0982311
tr|A0A3Q2I078|A0A3Q2I078_HORSE	A0A3Q2I078	A0A3Q2I078_HORSE	SHMT2	512	Equus caballus	1:Experimental evidence at protein level	Serine hydroxymethyltransferase	0	0.999	20	104	0	109	39	30	35	0	0	0	0	0	0	0	0	0	41	31	37	0	0	0	373438976	388574080	384791104	0	0	0	41209036	41181584	40961776	0	0	0		382268053.3	0	382268053.3	1.00E-10	-61.72929035
tr|A0A3Q2I0B1|A0A3Q2I0B1_HORSE	A0A3Q2I0B1	A0A3Q2I0B1_HORSE	HM13	384	Equus caballus	3:Protein inferred from homology	Histocompatibility minor 13	1	0.999	7	39	0	39	11	14	14	0	0	0	0	0	0	0	0	0	11	14	14	0	0	0	112364976	120861352	59652348	0	0	0	42909872	49054640	50198760	0	0	0	tr|A0A3Q2KKI1|A0A3Q2KKI1_HORSE	97626225.33	0	97626225.33	1.00E-10	-59.76004636
tr|A0A3Q2I0B3|A0A3Q2I0B3_HORSE	A0A3Q2I0B3	A0A3Q2I0B3_HORSE	CD81	259	Equus caballus	3:Protein inferred from homology	Tetraspanin	1	0.999	2	14	0	14	5	1	2	2	2	2	0	0	0	0	0	0	5	1	2	2	2	2	16666924	11193443	8553622	149937696	149678112	151725008	10722642	11193443	8553622	96226856	96389936	97203440	tr|F6Q9S8|F6Q9S8_HORSE	12137996.33	150446938.7	12137996.33	150446938.7	3.631652556
tr|A0A3Q2I0E0|A0A3Q2I0E0_HORSE	A0A3Q2I0E0	A0A3Q2I0E0_HORSE	RAB14	215	Equus caballus	1:Experimental evidence at protein level	Ras-related protein Rab-14	1	0.999	15	82	4	82	26	23	26	2	1	4	2	1	1	0	0	0	26	23	26	2	1	4	513441696	523350528	525133856	0	124193000	0	285962304	298899072	300630944	0	124193000	0		520642026.7	41397666.67	520642026.7	41397666.67	-3.652670413
tr|A0A3Q2I0I0|A0A3Q2I0I0_HORSE	A0A3Q2I0I0	A0A3Q2I0I0_HORSE	FRYL	3043	Equus caballus	4:Protein predicted	FRY like transcription coactivator	1	0.9985	9	19	0	19	9	6	4	0	0	0	0	0	0	0	0	0	9	6	4	0	0	0	15804078	6120631.5	14534328	0	0	0	5141147	4097478	4371201	0	0	0	tr|A0A3Q2I613|A0A3Q2I613_HORSE, tr|A0A9L0RUI8|A0A9L0RUI8_HORSE, tr|A0A9L0S427|A0A9L0S427_HORSE, tr|A0A9L0SGC8|A0A9L0SGC8_HORSE, tr|A0A9L0STG3|A0A9L0STG3_HORSE, tr|F6SV16|F6SV16_HORSE	12153012.5	0	12153012.5	1.00E-10	-56.75409159
tr|A0A3Q2I0L2|A0A3Q2I0L2_HORSE	A0A3Q2I0L2	A0A3Q2I0L2_HORSE	MACF1	7587	Equus caballus	4:Protein predicted	Microtubule actin crosslinking factor 1	0.9999	0.999	69	132	0	139	48	46	38	0	0	0	0	0	0	0	0	0	50	48	38	1	2	0	82855032	87014880	108622464	0	0	0	8026013	7991277.5	8871743	0	0	0	tr|A0A3Q2I8I4|A0A3Q2I8I4_HORSE	92830792	0	92830792	1.00E-10	-59.68738104
tr|A0A3Q2I0U0|A0A3Q2I0U0_HORSE	A0A3Q2I0U0	A0A3Q2I0U0_HORSE	VPS33A	557	Equus caballus	3:Protein inferred from homology	VPS33A core subunit of CORVET and HOPS complexes	1	0.9984	4	10	4	10	2	4	4	0	0	0	0	2	2	0	0	0	2	4	4	0	0	0	8028073	9133667	8943099	0	0	0	4629028.5	4969980.5	6020625	0	0	0		8701613	0	8701613	1.00E-10	-56.27213237
tr|A0A3Q2I0U9|A0A3Q2I0U9_HORSE	A0A3Q2I0U9	A0A3Q2I0U9_HORSE	RBMS1	420	Equus caballus	4:Protein predicted	RNA binding motif single stranded interacting protein 1	1	0.999	2	5	0	5	1	2	2	0	0	0	0	0	0	0	0	0	1	2	2	0	0	0	6330197	7575892.5	7767647.5	0	0	0	6330197	7575892.5	7767647.5	0	0	0	tr|A0A3Q2I983|A0A3Q2I983_HORSE, tr|A0A9L0SG89|A0A9L0SG89_HORSE, tr|F7CPM0|F7CPM0_HORSE, tr|F7DCK5|F7DCK5_HORSE	7224579	0	7224579	1.00E-10	-56.00376304
tr|A0A3Q2I0V0|A0A3Q2I0V0_HORSE	A0A3Q2I0V0	A0A3Q2I0V0_HORSE	ZYX	578	Equus caballus	1:Experimental evidence at protein level	Zyxin	0.9987	0.999	20	109	0	109	35	37	37	0	0	0	0	0	0	0	0	0	35	37	37	0	0	0	720087940	781275970	763226430	0	0	0	116925992	132895672	128538368	0	0	0	tr|A0A9L0T2G0|A0A9L0T2G0_HORSE, tr|F7DZB2|F7DZB2_HORSE	754863446.7	0	754863446.7	1.00E-10	-62.7109214
tr|A0A3Q2I0X0|A0A3Q2I0X0_HORSE	A0A3Q2I0X0	A0A3Q2I0X0_HORSE	UROD	459	Equus caballus	1:Experimental evidence at protein level	Uroporphyrinogen decarboxylase	1	0.999	9	35	0	35	12	9	14	0	0	0	0	0	0	0	0	0	12	9	14	0	0	0	107109504	88980736	95702648	0	0	0	29084722	26233826	26335214	0	0	0	tr|A0A9L0RYH1|A0A9L0RYH1_HORSE, tr|F6ZR32|F6ZR32_HORSE	97264296	0	97264296	1.00E-10	-59.75468793
tr|A0A3Q2I0Z2|A0A3Q2I0Z2_HORSE	A0A3Q2I0Z2	A0A3Q2I0Z2_HORSE	GYS1	673	Equus caballus	1:Experimental evidence at protein level	Glycogen [starch] synthase	1	0.999	9	38	0	38	9	15	13	1	0	0	0	0	0	0	0	0	9	15	13	1	0	0	72220544	67242312	82517792	0	0	0	20065226	16703245	18993044	0	0	0	tr|A0A3Q2IA17|A0A3Q2IA17_HORSE, tr|A0A9L0R5Z0|A0A9L0R5Z0_HORSE, tr|A0A9L0SQU8|A0A9L0SQU8_HORSE, tr|B2L109|B2L109_HORSE, tr|B2L110|B2L110_HORSE	73993549.33	0	73993549.33	1.00E-10	-59.36017712
tr|A0A3Q2I0Z9|A0A3Q2I0Z9_HORSE	A0A3Q2I0Z9	A0A3Q2I0Z9_HORSE	MTA1	764	Equus caballus	4:Protein predicted	Metastasis associated 1	1	0.9989	2	10	0	10	3	4	3	0	0	0	0	0	0	0	0	0	3	4	3	0	0	0	15918984	14746027	12499390	0	0	0	10167732	9210938	8776454	0	0	0	tr|A0A5F5PM87|A0A5F5PM87_HORSE, tr|A0A5F5PMB7|A0A5F5PMB7_HORSE, tr|A0A9L0QYQ9|A0A9L0QYQ9_HORSE, tr|A0A9L0RP54|A0A9L0RP54_HORSE, tr|A0A9L0RSK1|A0A9L0RSK1_HORSE, tr|A0A9L0RYB0|A0A9L0RYB0_HORSE, tr|A0A9L0S181|A0A9L0S181_HORSE, tr|H9GZV4|H9GZV4_HORSE	14388133.67	0	14388133.67	1.00E-10	-56.99765708
tr|A0A3Q2I112|A0A3Q2I112_HORSE	A0A3Q2I112	A0A3Q2I112_HORSE	GCN1	2671	Equus caballus	3:Protein inferred from homology	GCN1 activator of EIF2AK4	1	0.999	59	224	0	224	76	71	77	0	0	0	0	0	0	0	0	0	76	71	77	0	0	0	352280960	320997024	266871232	0	0	0	26800880	24316258	25940574	0	0	0	tr|A0A3Q2LAU2|A0A3Q2LAU2_HORSE, tr|A0A9L0RKF3|A0A9L0RKF3_HORSE	313383072	0	313383072	1.00E-10	-61.44263296
tr|A0A3Q2I129|A0A3Q2I129_HORSE	A0A3Q2I129	A0A3Q2I129_HORSE	TRIM28	834	Equus caballus	4:Protein predicted	Tripartite motif containing 28	1	0.999	16	63	1	63	17	23	23	0	0	0	0	1	0	0	0	0	17	23	23	0	0	0	138002336	141283216	129210976	0	0	0	21210844	18246700	18839276	0	0	0		136165509.3	0	136165509.3	1.00E-10	-60.24006702
tr|A0A3Q2I160|A0A3Q2I160_HORSE	A0A3Q2I160	A0A3Q2I160_HORSE	LTBP1	1409	Equus caballus	3:Protein inferred from homology	Latent transforming growth factor beta binding protein 1	1	0.9988	4	10	0	10	3	3	3	1	0	0	0	0	0	0	0	0	3	3	3	1	0	0	5363705	8141757	7038390	0	0	0	3878834.8	5626611.5	5030864.5	0	0	0	tr|F6W6E8|F6W6E8_HORSE, tr|F6W6Y4|F6W6Y4_HORSE	6847950.667	0	6847950.667	1.00E-10	-55.92652183
tr|A0A3Q2I189|A0A3Q2I189_HORSE	A0A3Q2I189	A0A3Q2I189_HORSE	GNS	553	Equus caballus	1:Experimental evidence at protein level	N-acetylglucosamine-6-sulfatase	1	0.999	9	40	0	40	13	13	14	0	0	0	0	0	0	0	0	0	13	13	14	0	0	0	162547232	166032736	158441568	0	0	0	34733192	33542516	31220806	0	0	0		162340512	0	162340512	1.00E-10	-60.49372878
tr|A0A3Q2I1B5|A0A3Q2I1B5_HORSE	A0A3Q2I1B5	A0A3Q2I1B5_HORSE	RAB38	211	Equus caballus	3:Protein inferred from homology	Ras-related protein Rab	1	0.9982	2	7	0	7	3	2	2	0	0	0	0	0	0	0	0	0	3	2	2	0	0	0	25498010	0	0	0	0	0	0	0	0	0	0	0		8499336.667	0	8499336.667	1.00E-10	-56.23819977
tr|A0A3Q2I1F4|A0A3Q2I1F4_HORSE	A0A3Q2I1F4	A0A3Q2I1F4_HORSE	RRP1	475	Equus caballus	3:Protein inferred from homology	Ribosomal RNA processing 1	0.9999	0.9964	2	2	0	2	1	1	0	0	0	0	0	0	0	0	0	0	1	1	0	0	0	0	9082375	0	0	0	0	0	0	0	0	0	0	0	tr|A0A9L0SE91|A0A9L0SE91_HORSE, tr|A0A9L0T8K1|A0A9L0T8K1_HORSE	3027458.333	0	3027458.333	1.00E-10	-54.74895662
tr|A0A3Q2I1G9|A0A3Q2I1G9_HORSE	A0A3Q2I1G9	A0A3Q2I1G9_HORSE	COPS4	406	Equus caballus	1:Experimental evidence at protein level	COP9 signalosome complex subunit 4	1	0.999	15	63	0	63	18	17	18	3	4	3	0	0	0	0	0	0	18	17	18	3	4	3	89888728	128147024	127584608	29063892	26813680	37200960	20624432	20915256	20849242	35911576	18752526	26027028	tr|A0A9L0SPX3|A0A9L0SPX3_HORSE	115206786.7	31026177.33	115206786.7	31026177.33	-1.892667845
tr|A0A3Q2I1K7|A0A3Q2I1K7_HORSE	A0A3Q2I1K7	A0A3Q2I1K7_HORSE	ATP11C	1105	Equus caballus	3:Protein inferred from homology	Phospholipid-transporting ATPase	0.9999	0.9898	2	2	0	2	0	2	0	0	0	0	0	0	0	0	0	0	0	2	0	0	0	0	0	0	0	0	0	0	0	0	0	0	0	0	tr|A0A3Q2KRJ3|A0A3Q2KRJ3_HORSE, tr|A0A9L0R893|A0A9L0R893_HORSE, tr|A0A9L0RX64|A0A9L0RX64_HORSE, tr|A0A9L0SS27|A0A9L0SS27_HORSE, tr|A0A9L0TK27|A0A9L0TK27_HORSE, tr|F7E385|F7E385_HORSE	0	0	1.00E-10	1.00E-10	0
tr|A0A3Q2I1L2|A0A3Q2I1L2_HORSE	A0A3Q2I1L2	A0A3Q2I1L2_HORSE	TMEM43	395	Equus caballus	3:Protein inferred from homology	Transmembrane protein 43	1	0.999	17	84	84	84	26	29	29	0	0	0	26	29	29	0	0	0	26	29	29	0	0	0	315191296	355430816	346185408	0	0	0	62228052	71663144	71694832	0	0	0		338935840	0	338935840	1.00E-10	-61.55571791
tr|A0A3Q2I1M9|A0A3Q2I1M9_HORSE	A0A3Q2I1M9	A0A3Q2I1M9_HORSE	PABPC1	636	Equus caballus	1:Experimental evidence at protein level	Polyadenylate-binding protein	1	0.999	23	114	0	114	33	39	37	2	2	1	0	0	0	0	0	0	33	39	37	2	2	1	510365888	583198140	551330750	9980408	107164432	19359430	57429096	61590892	58932708	22032148	94921904	26417810	tr|A0A9L0SU87|A0A9L0SU87_HORSE	548298259.3	45501423.33	548298259.3	45501423.33	-3.590977313
tr|A0A3Q2I1N3|A0A3Q2I1N3_HORSE	A0A3Q2I1N3	A0A3Q2I1N3_HORSE	PARVA	338	Equus caballus	3:Protein inferred from homology	Parvin alpha	1	0.999	15	79	0	79	27	24	27	1	0	0	0	0	0	0	0	0	27	24	27	1	0	0	416522240	343689696	348609504	0	0	0	55902628	50887588	51378812	0	0	0	tr|A0A9L0SEV0|A0A9L0SEV0_HORSE, tr|F6Z8S8|F6Z8S8_HORSE	369607146.7	0	369607146.7	1.00E-10	-61.68069836
tr|A0A3Q2I1P2|A0A3Q2I1P2_HORSE	A0A3Q2I1P2	A0A3Q2I1P2_HORSE	DLG1	875	Equus caballus	1:Experimental evidence at protein level	Disks large homolog 1	1	0.9989	5	11	0	11	3	5	3	0	0	0	0	0	0	0	0	0	3	5	3	0	0	0	15272275	15436756	18509050	0	0	0	6667620	7006749.5	7114618	0	0	0	tr|A0A3Q2I4R1|A0A3Q2I4R1_HORSE, tr|A0A3Q2KRT3|A0A3Q2KRT3_HORSE, tr|A0A3Q2LA49|A0A3Q2LA49_HORSE, tr|F6RVF2|F6RVF2_HORSE	16406027	0	16406027	1.00E-10	-57.18700352
tr|A0A3Q2I1R5|A0A3Q2I1R5_HORSE	A0A3Q2I1R5	A0A3Q2I1R5_HORSE	DCTN4	467	Equus caballus	3:Protein inferred from homology	Dynactin subunit 4	1	0.999	6	19	0	19	8	5	6	0	0	0	0	0	0	0	0	0	8	5	6	0	0	0	37086832	38272348	37424296	0	0	0	8882140	10352213	10893205	0	0	0	tr|F7BMP0|F7BMP0_HORSE	37594492	0	37594492	1.00E-10	-58.38329892
tr|A0A3Q2I1W2|A0A3Q2I1W2_HORSE	A0A3Q2I1W2	A0A3Q2I1W2_HORSE	KLHL18	579	Equus caballus	4:Protein predicted	Kelch like family member 18	0.9997	0.9867	2	4	0	4	1	1	2	0	0	0	0	0	0	0	0	0	1	1	2	0	0	0	5148863	6262506	6067085.5	0	0	0	5148863	6262506	6067085.5	0	0	0	tr|F6QQP1|F6QQP1_HORSE	5826151.5	0	5826151.5	1.00E-10	-55.69339274
tr|A0A3Q2I1Y0|A0A3Q2I1Y0_HORSE	A0A3Q2I1Y0	A0A3Q2I1Y0_HORSE	PLEKHO2	499	Equus caballus	4:Protein predicted	Pleckstrin homology domain containing O2	1	0.999	8	18	0	18	6	6	6	0	0	0	0	0	0	0	0	0	6	6	6	0	0	0	27675924	26608324	25912752	0	0	0	8367336.5	8155922.5	7632051.5	0	0	0		26732333.33	0	26732333.33	1.00E-10	-57.89136338
tr|A0A3Q2I1Y9|A0A3Q2I1Y9_HORSE	A0A3Q2I1Y9	A0A3Q2I1Y9_HORSE	SEC11A	164	Equus caballus	3:Protein inferred from homology	Signal peptidase complex catalytic subunit SEC11	1	0.9986	4	13	0	13	5	4	4	0	0	0	0	0	0	0	0	0	5	4	4	0	0	0	82812224	66885548	81204944	0	0	0	46999136	42300920	43524216	0	0	0	tr|A0A9L0SND8|A0A9L0SND8_HORSE	76967572	0	76967572	1.00E-10	-59.41702835
tr|A0A3Q2I212|A0A3Q2I212_HORSE	A0A3Q2I212	A0A3Q2I212_HORSE	CYP51A1	579	Equus caballus	1:Experimental evidence at protein level	Lanosterol 14-alpha demethylase	1	0.999	13	58	0	58	17	19	22	0	0	0	0	0	0	0	0	0	17	19	22	0	0	0	133520016	143415632	131070088	0	0	0	25508154	29356754	26951384	0	0	0	tr|A0A9L0SXH5|A0A9L0SXH5_HORSE, tr|A0A9L0TT51|A0A9L0TT51_HORSE, tr|A0A9L0TT82|A0A9L0TT82_HORSE	136001912	0	136001912	1.00E-10	-60.23833264
tr|A0A3Q2I292|A0A3Q2I292_HORSE	A0A3Q2I292	A0A3Q2I292_HORSE	API5	510	Equus caballus	3:Protein inferred from homology	Apoptosis inhibitor 5	1	0.999	14	65	0	65	23	24	17	1	0	0	0	0	0	0	0	0	23	24	17	1	0	0	157319072	183392176	189668864	0	0	0	63880044	72137392	72131248	0	0	0	tr|A0A5F5PF62|A0A5F5PF62_HORSE, tr|A0A5F5PLI6|A0A5F5PLI6_HORSE, tr|F6U2A1|F6U2A1_HORSE	176793370.7	0	176793370.7	1.00E-10	-60.61676989
tr|A0A3Q2I294|A0A3Q2I294_HORSE	A0A3Q2I294	A0A3Q2I294_HORSE	XPO5	1191	Equus caballus	3:Protein inferred from homology	Exportin 5	1	0.9988	3	7	0	7	2	3	2	0	0	0	0	0	0	0	0	0	2	3	2	0	0	0	5430742	4132511.2	3995893.5	0	0	0	3250205.5	2580629.2	2474379.5	0	0	0	tr|A0A5F5PK53|A0A5F5PK53_HORSE, tr|A0A5F5Q0P0|A0A5F5Q0P0_HORSE	4519715.567	0	4519715.567	1.00E-10	-55.3270815
tr|A0A3Q2I2B6|A0A3Q2I2B6_HORSE	A0A3Q2I2B6	A0A3Q2I2B6_HORSE	DERL2	238	Equus caballus	3:Protein inferred from homology	Derlin	1	0.9989	2	3	2	3	1	1	1	0	0	0	1	1	0	0	0	0	1	1	1	0	0	0	0	1876328.2	1484691.9	0	0	0	0	0	0	0	0	0		1120340.033	0	1120340.033	1.00E-10	-53.31478619
tr|A0A3Q2I2F3|A0A3Q2I2F3_HORSE	A0A3Q2I2F3	A0A3Q2I2F3_HORSE	NECAP1	367	Equus caballus	3:Protein inferred from homology	Adaptin ear-binding coat-associated protein 1	1	0.9989	2	5	0	5	2	1	2	0	0	0	0	0	0	0	0	0	2	1	2	0	0	0	873961.94	0	1889356.1	0	0	0	873961.94	0	1889356.1	0	0	0	tr|A0A9L0R7C5|A0A9L0R7C5_HORSE, tr|A0A9L0T8Y9|A0A9L0T8Y9_HORSE, tr|F6QUQ3|F6QUQ3_HORSE, tr|F6T0N8|F6T0N8_HORSE	921106.0133	0	921106.0133	1.00E-10	-53.03228863
tr|A0A3Q2I2F7|A0A3Q2I2F7_HORSE	A0A3Q2I2F7	A0A3Q2I2F7_HORSE	ACOT11	608	Equus caballus	4:Protein predicted	Acyl-CoA thioesterase 11	1	0.9989	2	8	0	8	1	3	4	0	0	0	0	0	0	0	0	0	1	3	4	0	0	0	7660303	5375423	5945166.5	0	0	0	4168407.2	2907300.5	3236526.2	0	0	0	tr|A0A3Q2KSX2|A0A3Q2KSX2_HORSE, tr|A0A3Q2LDC8|A0A3Q2LDC8_HORSE, tr|A0A5F5PME8|A0A5F5PME8_HORSE, tr|A0A9L0RJ38|A0A9L0RJ38_HORSE, tr|A0A9L0RXM7|A0A9L0RXM7_HORSE, tr|A0A9L0T8F0|A0A9L0T8F0_HORSE, tr|F7DTU6|F7DTU6_HORSE	6326964.167	0	6326964.167	1.00E-10	-55.81236294
tr|A0A3Q2I2G1|A0A3Q2I2G1_HORSE	A0A3Q2I2G1	A0A3Q2I2G1_HORSE	GSN	774	Equus caballus	3:Protein inferred from homology	Gelsolin	1	0.999	17	181	0	181	30	30	36	25	29	31	0	0	0	0	0	0	30	30	36	25	29	31	206792336	247939760	280126656	2057337220	1872938880	1913928450	33863356	35800268	36268208	522628800	473992000	435495104	tr|A0A9L0TSS0|A0A9L0TSS0_HORSE	244952917.3	1948068183	244952917.3	1948068183	2.991467794
tr|A0A3Q2I2H4|A0A3Q2I2H4_HORSE	A0A3Q2I2H4	A0A3Q2I2H4_HORSE	PSAT1	324	Equus caballus	1:Experimental evidence at protein level	phosphoserine transaminase	0.9902	0.999	17	5	0	111	2	2	1	0	0	0	0	0	0	0	0	0	37	37	37	0	0	0	5531603.5	6190585.5	4270267	0	0	0	5531603.5	6190585.5	4270267	0	0	0		5330818.667	0	5330818.667	1.00E-10	-55.56520663
tr|A0A3Q2I2I5|A0A3Q2I2I5_HORSE	A0A3Q2I2I5	A0A3Q2I2I5_HORSE	GOLGA3	1372	Equus caballus	4:Protein predicted	Golgin A3	1	0.9985	6	11	0	11	2	5	4	0	0	0	0	0	0	0	0	0	2	5	4	0	0	0	7443712	38680536	6566580.5	0	0	0	12277948	9222071	10831173	0	0	0	tr|F6T175|F6T175_HORSE	17563609.5	0	17563609.5	1.00E-10	-57.28536698
tr|A0A3Q2I2M2|A0A3Q2I2M2_HORSE	A0A3Q2I2M2	A0A3Q2I2M2_HORSE	SEC13	321	Equus caballus	1:Experimental evidence at protein level	Protein SEC13 homolog	1	0.999	11	46	0	46	15	15	16	0	0	0	0	0	0	0	0	0	15	15	16	0	0	0	140821600	146423520	143993712	0	0	0	29113858	26467414	28417492	0	0	0	tr|A0A9L0SB37|A0A9L0SB37_HORSE, tr|A0A9L0SUG2|A0A9L0SUG2_HORSE	143746277.3	0	143746277.3	1.00E-10	-60.3182303
tr|A0A3Q2I2N3|A0A3Q2I2N3_HORSE	A0A3Q2I2N3	A0A3Q2I2N3_HORSE	CHID1	359	Equus caballus	3:Protein inferred from homology	Chitinase domain-containing protein 1	1	0.999	6	19	0	19	6	7	6	0	0	0	0	0	0	0	0	0	6	7	6	0	0	0	45756088	30804166	43922756	0	0	0	14368151	16661575	16074479	0	0	0	tr|A0A9L0RFS0|A0A9L0RFS0_HORSE, tr|A0A9L0RME4|A0A9L0RME4_HORSE, tr|F7BGW7|F7BGW7_HORSE	40161003.33	0	40161003.33	1.00E-10	-58.47857293
tr|A0A3Q2I2R7|A0A3Q2I2R7_HORSE	A0A3Q2I2R7	A0A3Q2I2R7_HORSE	SCYL1	931	Equus caballus	3:Protein inferred from homology	N-terminal kinase-like protein	1	0.999	12	26	0	26	8	10	8	0	0	0	0	0	0	0	0	0	8	10	8	0	0	0	43536884	34738620	35448316	0	0	0	8426124	7431345.5	7719754	0	0	0	tr|A0A5F5PZY0|A0A5F5PZY0_HORSE, tr|A0A5F5Q2P8|A0A5F5Q2P8_HORSE	37907940	0	37907940	1.00E-10	-58.39527767
tr|A0A3Q2I2V3|A0A3Q2I2V3_HORSE	A0A3Q2I2V3	A0A3Q2I2V3_HORSE	CTSD	411	Equus caballus	1:Experimental evidence at protein level	Cathepsin D	1	0.999	15	114	0	114	36	34	33	3	6	2	0	0	0	0	0	0	36	34	33	3	6	2	988979260	1012497660	1006692800	754912830	779118720	696101760	216810432	213778864	197801664	901996740	332782816	831727170	tr|A0A3Q2KW49|A0A3Q2KW49_HORSE	1002723240	743377770	1002723240	743377770	-0.431756013
tr|A0A3Q2I2V7|A0A3Q2I2V7_HORSE	A0A3Q2I2V7	A0A3Q2I2V7_HORSE	STX7	275	Equus caballus	1:Experimental evidence at protein level	Syntaxin-7	1	0.999	8	31	0	31	9	11	11	0	0	0	0	0	0	0	0	0	9	11	11	0	0	0	149436592	155784864	151882848	0	0	0	55274348	56627388	55613812	0	0	0	tr|F7BYV5|F7BYV5_HORSE	152368101.3	0	152368101.3	1.00E-10	-60.40226661
tr|A0A3Q2I2W8|A0A3Q2I2W8_HORSE	A0A3Q2I2W8	A0A3Q2I2W8_HORSE	CDC42EP1	360	Equus caballus	3:Protein inferred from homology	CDC42 effector protein 1	0.9996	0.9982	2	5	5	5	0	3	2	0	0	0	0	3	2	0	0	0	0	3	2	0	0	0	0	0	7782570	0	0	0	0	0	0	0	0	0		2594190	0	2594190	1.00E-10	-54.52613367
tr|A0A3Q2I2Y1|A0A3Q2I2Y1_HORSE	A0A3Q2I2Y1	A0A3Q2I2Y1_HORSE	TBC1D5	823	Equus caballus	4:Protein predicted	TBC1 domain family member 5	1	0.9989	3	8	3	8	2	3	3	0	0	0	1	1	1	0	0	0	2	3	3	0	0	0	0	0	0	0	0	0	0	0	0	0	0	0		0	0	1.00E-10	1.00E-10	0
tr|A0A3Q2I2Z3|A0A3Q2I2Z3_HORSE	A0A3Q2I2Z3	A0A3Q2I2Z3_HORSE	EMC2	460	Equus caballus	3:Protein inferred from homology	ER membrane protein complex subunit 2	1	0.999	6	12	0	12	4	4	4	0	0	0	0	0	0	0	0	0	4	4	4	0	0	0	25490704	25761780	19925800	0	0	0	8501051	7937411	8017510	0	0	0	tr|A0A3Q2I318|A0A3Q2I318_HORSE, tr|K9K9D0|K9K9D0_HORSE	23726094.67	0	23726094.67	1.00E-10	-57.71925226
tr|A0A3Q2I364|A0A3Q2I364_HORSE	A0A3Q2I364	A0A3Q2I364_HORSE	PGRMC2	246	Equus caballus	3:Protein inferred from homology	Progesterone receptor membrane component 2	1	0.999	6	17	17	20	4	6	7	0	0	0	4	6	7	0	0	0	5	7	8	0	0	0	104346984	92103480	120532400	0	0	0	32652978	38513848	40334548	0	0	0		105660954.7	0	105660954.7	1.00E-10	-59.87414806
tr|A0A3Q2I395|A0A3Q2I395_HORSE	A0A3Q2I395	A0A3Q2I395_HORSE	NDUFS2	466	Equus caballus	3:Protein inferred from homology	NADH dehydrogenase [ubiquinone] iron-sulfur protein 2, mitochondrial	1	0.9983	7	24	0	24	6	11	7	0	0	0	0	0	0	0	0	0	6	11	7	0	0	0	40621100	42654836	48474300	0	0	0	18963784	30037660	26007168	0	0	0	tr|A0A9L0SFL8|A0A9L0SFL8_HORSE, tr|F6XJY4|F6XJY4_HORSE	43916745.33	0	43916745.33	1.00E-10	-58.60754875
tr|A0A3Q2I3F6|A0A3Q2I3F6_HORSE	A0A3Q2I3F6	A0A3Q2I3F6_HORSE	TUBGCP3	879	Equus caballus	3:Protein inferred from homology	Tubulin gamma complex associated protein 3	1	0.9977	4	5	0	5	0	2	3	0	0	0	0	0	0	0	0	0	0	2	3	0	0	0	0	2289820.8	0	0	0	0	0	0	0	0	0	0	tr|A0A9L0REJ5|A0A9L0REJ5_HORSE, tr|A0A9L0RZD4|A0A9L0RZD4_HORSE, tr|A0A9L0SKV5|A0A9L0SKV5_HORSE, tr|A0A9L0SQ82|A0A9L0SQ82_HORSE, tr|A0A9L0TA14|A0A9L0TA14_HORSE, tr|A0A9L0TCW2|A0A9L0TCW2_HORSE, tr|A0A9L0TL39|A0A9L0TL39_HORSE, tr|A0A9L0TM42|A0A9L0TM42_HORSE, tr|F7DGU0|F7DGU0_HORSE	763273.6	0	763273.6	1.00E-10	-52.76112172
tr|A0A3Q2I3G5|A0A3Q2I3G5_HORSE	A0A3Q2I3G5	A0A3Q2I3G5_HORSE	CDH13	705	Equus caballus	1:Experimental evidence at protein level	Cadherin-13	1	0.999	8	45	0	45	5	6	6	10	10	8	0	0	0	0	0	0	5	6	6	10	10	8	30484086	26162028	24544108	408158656	347575808	375200352	8621106	9564988	8991558	102623240	102593336	100792128	tr|A0A3Q2I839|A0A3Q2I839_HORSE, tr|A0A9L0RCK4|A0A9L0RCK4_HORSE, tr|A0A9L0TPS3|A0A9L0TPS3_HORSE	27063407.33	376978272	27063407.33	376978272	3.800065979
tr|A0A3Q2I3I2|A0A3Q2I3I2_HORSE	A0A3Q2I3I2	A0A3Q2I3I2_HORSE	MICAL2	1625	Equus caballus	3:Protein inferred from homology	F-actin monooxygenase	0.9813	0.999	26	51	0	75	17	18	16	0	0	0	0	0	0	0	0	0	23	27	25	0	0	0	144706800	148280048	144875072	0	0	0	22054250	23775368	23599750	0	0	0		145953973.3	0	145953973.3	1.00E-10	-60.34021919
tr|A0A3Q2I3L4|A0A3Q2I3L4_HORSE	A0A3Q2I3L4	A0A3Q2I3L4_HORSE	ABCB1	1233	Equus caballus	3:Protein inferred from homology	ATP binding cassette subfamily B member 1	1	0.9979	5	7	0	7	1	2	4	0	0	0	0	0	0	0	0	0	1	2	4	0	0	0	4345734.5	4200430	6165519.5	0	0	0	4345734.5	4200430	6165519.5	0	0	0	tr|A0A3Q2KSZ8|A0A3Q2KSZ8_HORSE, tr|A0A9L0S5M8|A0A9L0S5M8_HORSE, tr|A0A9L0SKN0|A0A9L0SKN0_HORSE	4903894.667	0	4903894.667	1.00E-10	-55.44477751
tr|A0A3Q2I3N1|A0A3Q2I3N1_HORSE	A0A3Q2I3N1	A0A3Q2I3N1_HORSE	MALT1	839	Equus caballus	4:Protein predicted	MALT1 paracaspase	1	0.9987	2	2	0	2	1	1	0	0	0	0	0	0	0	0	0	0	1	1	0	0	0	0	1635168	1400491.6	1576042.6	0	0	0	1635168	1400491.6	1576042.6	0	0	0	tr|F7BI14|F7BI14_HORSE, tr|K9KBZ9|K9KBZ9_HORSE	1537234.067	0	1537234.067	1.00E-10	-53.77118637
tr|A0A3Q2I3N3|A0A3Q2I3N3_HORSE	A0A3Q2I3N3	A0A3Q2I3N3_HORSE	COL4A2	1712	Equus caballus	4:Protein predicted	Collagen type IV alpha 2 chain	1	0.999	9	44	0	44	5	9	4	10	8	8	0	0	0	0	0	0	5	9	4	10	8	8	18500548	24561892	20131906	105161136	251877776	110281184	7141108	7431647	6064930	59292688	63089732	62222788	tr|A0A9L0RSP4|A0A9L0RSP4_HORSE, tr|F6Q0M8|F6Q0M8_HORSE	21064782	155773365.3	21064782	155773365.3	2.886543687
tr|A0A3Q2I3P3|A0A3Q2I3P3_HORSE	A0A3Q2I3P3	A0A3Q2I3P3_HORSE	SMARCC1	1085	Equus caballus	3:Protein inferred from homology	SWI/SNF related, matrix associated, actin dependent regulator of chromatin subfamily c member 1	1	0.9865	7	6	0	21	1	3	2	0	0	0	0	0	0	0	0	0	7	8	6	0	0	0	2368787.5	4096757.8	6387996	0	0	0	2368787.5	4096757.8	3921482.5	0	0	0	tr|A0A3Q2IEV5|A0A3Q2IEV5_HORSE, tr|A0A5F5Q159|A0A5F5Q159_HORSE, tr|A0A9L0R3H7|A0A9L0R3H7_HORSE, tr|A0A9L0RK21|A0A9L0RK21_HORSE, tr|A0A9L0RNF0|A0A9L0RNF0_HORSE, tr|A0A9L0RPS1|A0A9L0RPS1_HORSE, tr|A0A9L0TH73|A0A9L0TH73_HORSE, tr|A0A9L0TQV9|A0A9L0TQV9_HORSE, tr|F6UZL9|F6UZL9_HORSE	4284513.767	0	4284513.767	1.00E-10	-55.24998101
tr|A0A3Q2I3R5|A0A3Q2I3R5_HORSE	A0A3Q2I3R5	A0A3Q2I3R5_HORSE	CCDC22	633	Equus caballus	3:Protein inferred from homology	Coiled-coil domain-containing protein 22	1	0.9987	5	6	0	6	1	2	3	0	0	0	0	0	0	0	0	0	1	2	3	0	0	0	0	0	2625969.8	0	0	0	0	0	0	0	0	0	tr|A0A3Q2LJJ2|A0A3Q2LJJ2_HORSE, tr|A0A9L0RIZ7|A0A9L0RIZ7_HORSE, tr|A0A9L0RRP9|A0A9L0RRP9_HORSE, tr|A0A9L0SCK4|A0A9L0SCK4_HORSE, tr|A0A9L0SLK8|A0A9L0SLK8_HORSE, tr|A0A9L0T5F1|A0A9L0T5F1_HORSE	875323.2667	0	875323.2667	1.00E-10	-52.95873734
tr|A0A3Q2I3T2|A0A3Q2I3T2_HORSE	A0A3Q2I3T2	A0A3Q2I3T2_HORSE	DDOST	509	Equus caballus	3:Protein inferred from homology	Dolichyl-diphosphooligosaccharide--protein glycosyltransferase 48 kDa subunit	1	0.999	18	112	0	112	34	34	40	1	1	2	0	0	0	0	0	0	34	34	40	1	1	2	1813334400	1774852610	1663380860	24521048	39441152	187011936	457740864	435348064	440868416	104834536	168622272	79042064	tr|F7CBX0|F7CBX0_HORSE	1750522623	83658045.33	1750522623	83658045.33	-4.387137607
tr|A0A3Q2I484|A0A3Q2I484_HORSE	A0A3Q2I484	A0A3Q2I484_HORSE	LYPLA1	262	Equus caballus	1:Experimental evidence at protein level	Acyl-protein thioesterase 1	0.9998	0.9892	2	3	0	3	1	1	1	0	0	0	0	0	0	0	0	0	1	1	1	0	0	0	6170673	0	3131423.8	0	0	0	6170673	0	3131423.8	0	0	0	tr|A0A9L0SIR8|A0A9L0SIR8_HORSE, tr|A0A9L0SMY9|A0A9L0SMY9_HORSE, tr|A0A9L0TQ66|A0A9L0TQ66_HORSE, tr|F6WUK8|F6WUK8_HORSE, tr|K9K450|K9K450_HORSE	3100698.933	0	3100698.933	1.00E-10	-54.78344297
tr|A0A3Q2I489|A0A3Q2I489_HORSE	A0A3Q2I489	A0A3Q2I489_HORSE	PGRMC1	195	Equus caballus	1:Experimental evidence at protein level	Membrane-associated progesterone receptor component 1	1	0.999	9	42	0	42	14	12	16	0	0	0	0	0	0	0	0	0	14	12	16	0	0	0	148559120	174301392	192726416	0	0	0	33698324	34985628	38854468	0	0	0		171862309.3	0	171862309.3	1.00E-10	-60.57595889
tr|A0A3Q2I4D1|A0A3Q2I4D1_HORSE	A0A3Q2I4D1	A0A3Q2I4D1_HORSE	FKBP11	201	Equus caballus	4:Protein predicted	peptidylprolyl isomerase	1	0.9989	6	26	17	26	5	8	12	0	1	0	4	4	8	0	1	0	5	8	12	0	1	0	154618912	187216208	182247040	0	0	0	53054568	71674824	65131780	0	0	0		174694053.3	0	174694053.3	1.00E-10	-60.59953621
tr|A0A3Q2I4E0|A0A3Q2I4E0_HORSE	A0A3Q2I4E0	A0A3Q2I4E0_HORSE	ADD1	754	Equus caballus	1:Experimental evidence at protein level	Adducin 1	0.9997	0.999	4	6	0	6	2	2	2	0	0	0	0	0	0	0	0	0	2	2	2	0	0	0	7854255	16130778	6177708	0	0	0	8970411	7399568	7055612.5	0	0	0	tr|A0A9L0S6Z9|A0A9L0S6Z9_HORSE, tr|A0A9L0SXM5|A0A9L0SXM5_HORSE, tr|F7AM06|F7AM06_HORSE	10054247	0	10054247	1.00E-10	-56.48058265
tr|A0A3Q2I4E5|A0A3Q2I4E5_HORSE	A0A3Q2I4E5	A0A3Q2I4E5_HORSE	PHLDB1	1748	Equus caballus	4:Protein predicted	Pleckstrin homology like domain family B member 1	1	0.9988	6	13	0	13	6	4	3	0	0	0	0	0	0	0	0	0	6	4	3	0	0	0	5468665	3259892.2	2152626.2	0	0	0	3459601.2	3259892.2	2152626.2	0	0	0	tr|A0A9L0R918|A0A9L0R918_HORSE, tr|F6XR97|F6XR97_HORSE	3627061.133	0	3627061.133	1.00E-10	-55.00965058
tr|A0A3Q2I4E9|A0A3Q2I4E9_HORSE	A0A3Q2I4E9	A0A3Q2I4E9_HORSE	SPAG9	1325	Equus caballus	1:Experimental evidence at protein level	Sperm associated antigen 9	1	0.999	22	45	0	45	14	12	18	1	0	0	0	0	0	0	0	0	14	12	18	1	0	0	33136906	40739424	58383776	0	0	0	7099760.5	8607110	8967419	0	0	0	tr|A0A3Q2I8C4|A0A3Q2I8C4_HORSE	44086702	0	44086702	1.00E-10	-58.61312117
tr|A0A3Q2I4F2|A0A3Q2I4F2_HORSE	A0A3Q2I4F2	A0A3Q2I4F2_HORSE	SIRPA	494	Equus caballus	4:Protein predicted	Ig-like domain-containing protein	1	0.9987	4	12	0	12	3	5	4	0	0	0	0	0	0	0	0	0	3	5	4	0	0	0	10517697	14362600	11472433	0	0	0	10517697	11653556	10230748	0	0	0	tr|A0A3Q2KN11|A0A3Q2KN11_HORSE	12117576.67	0	12117576.67	1.00E-10	-56.74987882
tr|A0A3Q2I4L2|A0A3Q2I4L2_HORSE	A0A3Q2I4L2	A0A3Q2I4L2_HORSE	HGS	817	Equus caballus	4:Protein predicted	Hepatocyte growth factor-regulated tyrosine kinase substrate	1	0.999	16	64	0	64	21	22	21	0	0	0	0	0	0	0	0	0	21	22	21	0	0	0	126591216	125734248	141721952	0	0	0	30611140	33746852	34655176	0	0	0	tr|A0A9L0SPA9|A0A9L0SPA9_HORSE, tr|F7ALM2|F7ALM2_HORSE	131349138.7	0	131349138.7	1.00E-10	-60.18811245
tr|A0A3Q2I4T2|A0A3Q2I4T2_HORSE	A0A3Q2I4T2	A0A3Q2I4T2_HORSE	PYGL	882	Equus caballus	1:Experimental evidence at protein level	Alpha-1,4 glucan phosphorylase	1	0.999	49	299	0	299	96	94	101	2	1	5	0	0	0	0	0	0	96	94	101	2	1	5	1992671740	2004011900	2040690180	36182980	0	207190816	139709680	142991360	140927360	50666684	0	48230980	tr|A0A9L0R1W9|A0A9L0R1W9_HORSE, tr|A0A9L0S346|A0A9L0S346_HORSE, tr|A0A9L0TGD1|A0A9L0TGD1_HORSE, tr|A0A9L0TSV9|A0A9L0TSV9_HORSE, tr|A0A9R1SD49|A0A9R1SD49_HORSE, tr|B9A9Y7|B9A9Y7_HORSE	2012457940	81124598.67	2012457940	81124598.67	-4.632675385
tr|A0A3Q2I4V9|A0A3Q2I4V9_HORSE	A0A3Q2I4V9	A0A3Q2I4V9_HORSE	MYL12B	171	Equus caballus	4:Protein predicted	Myosin light chain 12B	1	0.999	9	149	0	149	34	38	42	14	10	11	0	0	0	0	0	0	34	38	42	14	10	11	1706955260	1597222270	1626089730	1466287740	1589131260	1131888900	693011580	622828480	644388220	485713024	440037856	469712992	tr|F6YAZ9|F6YAZ9_HORSE	1643422420	1395769300	1643422420	1395769300	-0.235642849
tr|A0A3Q2I4X9|A0A3Q2I4X9_HORSE	A0A3Q2I4X9	A0A3Q2I4X9_HORSE	KANK4	1011	Equus caballus	4:Protein predicted	KN motif and ankyrin repeat domains 4	1	0.9971	3	4	0	4	1	0	3	0	0	0	0	0	0	0	0	0	1	0	3	0	0	0	1670652.8	1948911.6	2336193	0	0	0	1670652.8	1948911.6	2336193	0	0	0	tr|F6Q7K7|F6Q7K7_HORSE	1985252.467	0	1985252.467	1.00E-10	-54.14017201
tr|A0A3Q2I4Z5|A0A3Q2I4Z5_HORSE	A0A3Q2I4Z5	A0A3Q2I4Z5_HORSE	MTPN	118	Equus caballus	1:Experimental evidence at protein level	Myotrophin	1	0.999	7	44	0	44	17	11	16	0	0	0	0	0	0	0	0	0	17	11	16	0	0	0	177728880	173266624	167198384	0	0	0	61547212	60023740	57600400	0	0	0		172731296	0	172731296	1.00E-10	-60.58323521
tr|A0A3Q2I544|A0A3Q2I544_HORSE	A0A3Q2I544	A0A3Q2I544_HORSE	RPL14	275	Equus caballus	1:Experimental evidence at protein level	Large ribosomal subunit protein eL14	1	0.999	5	55	50	55	12	11	14	6	6	6	11	10	11	6	6	6	12	11	14	6	6	6	575706820	632518400	626261630	253970928	279422016	265052256	223694272	250785328	246961248	109209296	120241408	100081168		611495616.7	266148400	611495616.7	266148400	-1.200111264
tr|A0A3Q2I576|A0A3Q2I576_HORSE	A0A3Q2I576	A0A3Q2I576_HORSE	PPM1B	387	Equus caballus	1:Experimental evidence at protein level	protein-serine/threonine phosphatase	1	0.9989	3	6	0	6	3	1	2	0	0	0	0	0	0	0	0	0	3	1	2	0	0	0	1610630	0	0	0	0	0	0	0	0	0	0	0	tr|F6WVS9|F6WVS9_HORSE	536876.6667	0	536876.6667	1.00E-10	-52.25351213
tr|A0A3Q2I591|A0A3Q2I591_HORSE	A0A3Q2I591	A0A3Q2I591_HORSE	ARPC1B	408	Equus caballus	1:Experimental evidence at protein level	Actin-related protein 2/3 complex subunit	1	0.999	17	95	0	95	29	34	32	0	0	0	0	0	0	0	0	0	29	34	32	0	0	0	757013250	774460670	692093500	0	0	0	98785000	101910904	100451976	0	0	0	tr|A0A5F5Q1I9|A0A5F5Q1I9_HORSE, tr|F6RKT2|F6RKT2_HORSE	741189140	0	741189140	1.00E-10	-62.68454745
tr|A0A3Q2I592|A0A3Q2I592_HORSE	A0A3Q2I592	A0A3Q2I592_HORSE	ATAD3A	616	Equus caballus	3:Protein inferred from homology	ATPase family AAA domain containing 3A	1	0.9987	4	10	0	10	4	2	4	0	0	0	0	0	0	0	0	0	4	2	4	0	0	0	3698316	5731668	6363916.5	0	0	0	2762673.2	3015876.5	3165676.5	0	0	0	tr|A0A3Q2LEH6|A0A3Q2LEH6_HORSE, tr|A0A9L0RU17|A0A9L0RU17_HORSE, tr|A0A9L0T198|A0A9L0T198_HORSE, tr|A0A9L0TPC1|A0A9L0TPC1_HORSE	5264633.5	0	5264633.5	1.00E-10	-55.54718262
tr|A0A3Q2I598|A0A3Q2I598_HORSE	A0A3Q2I598	A0A3Q2I598_HORSE	RBPJ	491	Equus caballus	3:Protein inferred from homology	Recombination signal binding protein for immunoglobulin kappa J region	1	0.9957	4	6	0	6	2	1	3	0	0	0	0	0	0	0	0	0	2	1	3	0	0	0	3631024.8	6990650	4330472	0	0	0	2676640.2	3297586	3455740.8	0	0	0	tr|A0A3Q2LRG0|A0A3Q2LRG0_HORSE, tr|A0A5F5PFG0|A0A5F5PFG0_HORSE, tr|A0A9L0R1V9|A0A9L0R1V9_HORSE, tr|A0A9L0RB64|A0A9L0RB64_HORSE, tr|A0A9L0T282|A0A9L0T282_HORSE, tr|F7E3E6|F7E3E6_HORSE	4984048.933	0	4984048.933	1.00E-10	-55.46816775
tr|A0A3Q2I5B1|A0A3Q2I5B1_HORSE	A0A3Q2I5B1	A0A3Q2I5B1_HORSE	H1-0	194	Equus caballus	1:Experimental evidence at protein level	Histone H1.0	1	0.999	5	19	3	19	5	7	7	0	0	0	1	1	1	0	0	0	5	7	7	0	0	0	88903720	121344296	115531072	0	0	0	46251304	44035848	39645504	0	0	0		108593029.3	0	108593029.3	1.00E-10	-59.91363721
tr|A0A3Q2I5D5|A0A3Q2I5D5_HORSE	A0A3Q2I5D5	A0A3Q2I5D5_HORSE	EEFSEC	540	Equus caballus	4:Protein predicted	Eukaryotic elongation factor, selenocysteine-tRNA specific	1	0.9985	2	6	0	6	4	1	1	0	0	0	0	0	0	0	0	0	4	1	1	0	0	0	0	850263.94	0	0	0	0	0	0	0	0	0	0	tr|A0A5F5PKD6|A0A5F5PKD6_HORSE, tr|F6XR35|F6XR35_HORSE	283421.3133	0	283421.3133	1.00E-10	-51.33186968
tr|A0A3Q2I5E1|A0A3Q2I5E1_HORSE	A0A3Q2I5E1	A0A3Q2I5E1_HORSE	DDX3X	661	Equus caballus	1:Experimental evidence at protein level	RNA helicase	1	0.999	29	173	0	173	59	52	55	0	4	3	0	0	0	0	0	0	59	52	55	0	4	3	518972192	507832320	518841088	0	38905724	21910108	41902684	39995192	40195936	0	24231610	21792010	tr|A0A5F5PNU7|A0A5F5PNU7_HORSE	515215200	20271944	515215200	20271944	-4.667618807
tr|A0A3Q2I5N4|A0A3Q2I5N4_HORSE	A0A3Q2I5N4	A0A3Q2I5N4_HORSE	SPP1	300	Equus caballus	4:Protein predicted	Secreted phosphoprotein 1	1	0.999	8	40	0	40	0	0	0	12	15	13	0	0	0	0	0	0	0	0	0	12	15	13	0	0	0	2364266500	2285622020	2285250300	0	0	0	735312510	726273340	734270270	tr|F7AYC1|F7AYC1_HORSE	0	2311712940	1.00E-10	2311712940	64.32559606
tr|A0A3Q2I5N9|A0A3Q2I5N9_HORSE	A0A3Q2I5N9	A0A3Q2I5N9_HORSE	HNRNPA0	301	Equus caballus	4:Protein predicted	Heterogeneous nuclear ribonucleoprotein A0	1	0.999	6	18	18	33	7	5	6	0	0	0	7	5	6	0	0	0	13	8	12	0	0	0	97611856	81027864	77632168	0	0	0	40456552	34227604	33010078	0	0	0		85423962.67	0	85423962.67	1.00E-10	-59.56741844
tr|A0A3Q2I5Q7|A0A3Q2I5Q7_HORSE	A0A3Q2I5Q7	A0A3Q2I5Q7_HORSE	EGFR	1193	Equus caballus	3:Protein inferred from homology	Receptor protein-tyrosine kinase	0.9967	0.9863	2	2	1	2	0	1	1	0	0	0	0	0	1	0	0	0	0	1	1	0	0	0	0	0	0	0	0	0	0	0	0	0	0	0		0	0	1.00E-10	1.00E-10	0
tr|A0A3Q2I5S2|A0A3Q2I5S2_HORSE	A0A3Q2I5S2	A0A3Q2I5S2_HORSE	PREB	600	Equus caballus	3:Protein inferred from homology	Prolactin regulatory element-binding protein	1	0.999	10	43	0	43	12	19	12	0	0	0	0	0	0	0	0	0	12	19	12	0	0	0	54831296	73324936	57198812	0	0	0	13290842	15897229	15023922	0	0	0	tr|A0A3Q2LBV9|A0A3Q2LBV9_HORSE	61785014.67	0	61785014.67	1.00E-10	-59.10003458
tr|A0A3Q2I5S5|A0A3Q2I5S5_HORSE	A0A3Q2I5S5	A0A3Q2I5S5_HORSE	SNRPE	110	Equus caballus	3:Protein inferred from homology	Small nuclear ribonucleoprotein E	1	0.999	2	21	0	21	5	8	8	0	0	0	0	0	0	0	0	0	5	8	8	0	0	0	17805752	16348794	14831434	0	0	0	7827941.5	7242277	6497048	0	0	0	tr|A0A9L0TD65|A0A9L0TD65_HORSE	16328660	0	16328660	1.00E-10	-57.18018402
tr|A0A3Q2I5S7|A0A3Q2I5S7_HORSE	A0A3Q2I5S7	A0A3Q2I5S7_HORSE	OSBPL9	736	Equus caballus	3:Protein inferred from homology	Oxysterol-binding protein	1	0.9981	3	7	0	7	2	2	3	0	0	0	0	0	0	0	0	0	2	2	3	0	0	0	13012380	8301059.5	5663442	0	0	0	7717529	5047868.5	5663442	0	0	0	tr|A0A3Q2I5T3|A0A3Q2I5T3_HORSE, tr|A0A3Q2L1W1|A0A3Q2L1W1_HORSE, tr|A0A9L0RIJ2|A0A9L0RIJ2_HORSE, tr|A0A9L0RRK2|A0A9L0RRK2_HORSE, tr|A0A9L0SF68|A0A9L0SF68_HORSE, tr|A0A9L0TPR6|A0A9L0TPR6_HORSE, tr|F6V0N8|F6V0N8_HORSE, tr|F7A9A2|F7A9A2_HORSE	8992293.833	0	8992293.833	1.00E-10	-56.3195387
tr|A0A3Q2I5S8|A0A3Q2I5S8_HORSE	A0A3Q2I5S8	A0A3Q2I5S8_HORSE	ACTN4	906	Equus caballus	1:Experimental evidence at protein level	Actinin alpha 4	1	0.999	63	493	0	867	161	155	143	8	16	10	0	0	0	0	0	0	266	261	259	23	31	27	6444463100	5974658600	5922435100	227571552	351477280	241801920	318477664	271781152	286723328	78587056	77580768	73034272		6113852267	273616917.3	6113852267	273616917.3	-4.481852354
tr|A0A3Q2I636|A0A3Q2I636_HORSE	A0A3Q2I636	A0A3Q2I636_HORSE	PSMD13	347	Equus caballus	1:Experimental evidence at protein level	26S proteasome non-ATPase regulatory subunit 13	0	0.999	15	78	0	78	20	25	25	2	3	3	0	0	0	0	0	0	20	25	25	2	3	3	227779760	218638816	216357424	36145504	83321648	70877344	36703572	36512396	34800168	36762812	47907532	43145388		220925333.3	63448165.33	220925333.3	63448165.33	-1.799908508
tr|A0A3Q2I637|A0A3Q2I637_HORSE	A0A3Q2I637	A0A3Q2I637_HORSE	RPS19	133	Equus caballus	1:Experimental evidence at protein level	Small ribosomal subunit protein eS19	1	0.999	9	80	34	80	29	28	22	0	1	0	12	12	9	0	1	0	29	28	22	0	1	0	495280160	571071360	557578240	0	22412038	0	125359392	142107472	137774928	0	22412038	0		541309920	7470679.333	541309920	7470679.333	-6.179071579
tr|A0A3Q2I645|A0A3Q2I645_HORSE	A0A3Q2I645	A0A3Q2I645_HORSE	RPS6KA3	718	Equus caballus	3:Protein inferred from homology	non-specific serine/threonine protein kinase	1	0.9989	5	16	0	16	3	6	7	0	0	0	0	0	0	0	0	0	3	6	7	0	0	0	18791420	11965628	20430968	0	0	0	8075553.5	6665423.5	8496777	0	0	0	tr|A0A9L0R125|A0A9L0R125_HORSE, tr|A0A9L0RE16|A0A9L0RE16_HORSE, tr|A0A9L0RJJ0|A0A9L0RJJ0_HORSE, tr|A0A9L0T9V1|A0A9L0T9V1_HORSE, tr|A0A9L0TC02|A0A9L0TC02_HORSE, tr|A0A9L0TRJ3|A0A9L0TRJ3_HORSE, tr|F6RET3|F6RET3_HORSE	17062672	0	17062672	1.00E-10	-57.2436212
tr|A0A3Q2I677|A0A3Q2I677_HORSE	A0A3Q2I677	A0A3Q2I677_HORSE	PFDN5	109	Equus caballus	1:Experimental evidence at protein level	Prefoldin subunit 5	1	0.999	6	19	3	19	2	10	7	0	0	0	0	3	0	0	0	0	2	10	7	0	0	0	45054344	53427372	54183432	0	0	0	13021865	15971117	16666340	0	0	0		50888382.67	0	50888382.67	1.00E-10	-58.82011395
tr|A0A3Q2I679|A0A3Q2I679_HORSE	A0A3Q2I679	A0A3Q2I679_HORSE	TAOK2	1070	Equus caballus	3:Protein inferred from homology	non-specific serine/threonine protein kinase	1	0.993	2	2	0	2	0	1	1	0	0	0	0	0	0	0	0	0	0	1	1	0	0	0	1529321.1	10565669	2933585.2	0	0	0	2208657	3803191.8	4236706	0	0	0	tr|A0A5F5PYI2|A0A5F5PYI2_HORSE, tr|A0A5F5Q019|A0A5F5Q019_HORSE, tr|F6Q1X1|F6Q1X1_HORSE	5009525.1	0	5009525.1	1.00E-10	-55.47552336
tr|A0A3Q2I6B9|A0A3Q2I6B9_HORSE	A0A3Q2I6B9	A0A3Q2I6B9_HORSE	EIF3I	294	Equus caballus	1:Experimental evidence at protein level	Eukaryotic translation initiation factor 3 subunit I	1	0.999	9	63	0	63	20	21	20	0	0	2	0	0	0	0	0	0	20	21	20	0	0	2	221727616	232971680	241372896	0	0	8253230.5	46128892	45862564	48605744	0	0	21452204	tr|A0A9L0SVW7|A0A9L0SVW7_HORSE, tr|A0A9L0TF78|A0A9L0TF78_HORSE	232024064	2751076.833	232024064	2751076.833	-6.398134197
tr|A0A3Q2I6C1|A0A3Q2I6C1_HORSE	A0A3Q2I6C1	A0A3Q2I6C1_HORSE	SYVN1	609	Equus caballus	3:Protein inferred from homology	RING-type E3 ubiquitin transferase	1	0.9949	3	7	0	7	4	1	2	0	0	0	0	0	0	0	0	0	4	1	2	0	0	0	3392649.2	0	0	0	0	0	0	0	0	0	0	0	tr|A0A5F5PNY0|A0A5F5PNY0_HORSE, tr|A0A9L0RG16|A0A9L0RG16_HORSE, tr|F7BSW4|F7BSW4_HORSE	1130883.067	0	1130883.067	1.00E-10	-53.32829928
tr|A0A3Q2I6H6|A0A3Q2I6H6_HORSE	A0A3Q2I6H6	A0A3Q2I6H6_HORSE	DDR2	845	Equus caballus	4:Protein predicted	receptor protein-tyrosine kinase	0.9989	0.9941	2	3	0	3	0	0	3	0	0	0	0	0	0	0	0	0	0	0	3	0	0	0	0	0	0	0	0	0	0	0	0	0	0	0	tr|A0A9L0R1Q9|A0A9L0R1Q9_HORSE, tr|A0A9L0RI17|A0A9L0RI17_HORSE, tr|A0A9L0T4Y1|A0A9L0T4Y1_HORSE, tr|A0A9L0T6E2|A0A9L0T6E2_HORSE, tr|A0A9L0T839|A0A9L0T839_HORSE, tr|A0A9L0TE65|A0A9L0TE65_HORSE	0	0	1.00E-10	1.00E-10	0
tr|A0A3Q2I6L9|A0A3Q2I6L9_HORSE	A0A3Q2I6L9	A0A3Q2I6L9_HORSE	CACNA2D1	1062	Equus caballus	3:Protein inferred from homology	Calcium voltage-gated channel auxiliary subunit alpha2delta 1	1	0.9988	4	10	0	10	2	3	5	0	0	0	0	0	0	0	0	0	2	3	5	0	0	0	0	2690545	9782086	0	0	0	0	3941621.5	3472688.2	0	0	0	tr|A0A9L0S7J3|A0A9L0S7J3_HORSE, tr|A0A9L0SUJ1|A0A9L0SUJ1_HORSE	4157543.667	0	4157543.667	1.00E-10	-55.20658093
tr|A0A3Q2I6P6|A0A3Q2I6P6_HORSE	A0A3Q2I6P6	A0A3Q2I6P6_HORSE	THRAP3	945	Equus caballus	3:Protein inferred from homology	Thyroid hormone receptor associated protein 3	1	0.999	20	72	0	72	25	24	23	0	0	0	0	0	0	0	0	0	25	24	23	0	0	0	86467336	109860240	121755280	0	0	0	14128811	16335360	15574412	0	0	0	tr|F6U4J8|F6U4J8_HORSE	106027618.7	0	106027618.7	1.00E-10	-59.87914582
tr|A0A3Q2I6W1|A0A3Q2I6W1_HORSE	A0A3Q2I6W1	A0A3Q2I6W1_HORSE	PAWR	349	Equus caballus	4:Protein predicted	Pro-apoptotic WT1 regulator	1	0.999	6	23	0	23	7	8	8	0	0	0	0	0	0	0	0	0	7	8	8	0	0	0	61831480	41999840	47445380	0	0	0	17427916	21346594	23779960	0	0	0	tr|A0A9L0R9P3|A0A9L0R9P3_HORSE, tr|A0A9L0TLE3|A0A9L0TLE3_HORSE, tr|F6UHS4|F6UHS4_HORSE	50425566.67	0	50425566.67	1.00E-10	-58.806933
tr|A0A3Q2I6Z2|A0A3Q2I6Z2_HORSE	A0A3Q2I6Z2	A0A3Q2I6Z2_HORSE	AARS1	955	Equus caballus	1:Experimental evidence at protein level	Alanine--tRNA ligase	1	0.999	37	199	0	199	68	67	63	1	0	0	0	0	0	0	0	0	68	67	63	1	0	0	885510400	1895788930	1929011200	34549252	0	0	279348928	285471488	291311488	113909176	0	0	tr|F6XX28|F6XX28_HORSE	1570103510	11516417.33	1570103510	11516417.33	-7.091023887
tr|A0A3Q2I711|A0A3Q2I711_HORSE	A0A3Q2I711	A0A3Q2I711_HORSE	COPS7A	292	Equus caballus	3:Protein inferred from homology	COP9 signalosome subunit 7A	1	0.999	6	11	2	11	3	5	3	0	0	0	0	1	1	0	0	0	3	5	3	0	0	0	8861210	11458300	9021448	0	0	0	4896796.5	5294198.5	4782607	0	0	0		9780319.333	0	9780319.333	1.00E-10	-56.44073109
tr|A0A3Q2I739|A0A3Q2I739_HORSE	A0A3Q2I739	A0A3Q2I739_HORSE	ATXN2L	973	Equus caballus	3:Protein inferred from homology	Ataxin 2 like	1	0.9987	13	39	0	39	14	14	11	0	0	0	0	0	0	0	0	0	14	14	11	0	0	0	42188620	45095576	37767404	0	0	0	18151034	17254958	19875938	0	0	0	tr|A0A5F5PWA2|A0A5F5PWA2_HORSE, tr|A0A9L0SPB0|A0A9L0SPB0_HORSE, tr|A0A9L0TMV7|A0A9L0TMV7_HORSE	41683866.67	0	41683866.67	1.00E-10	-58.53226672
tr|A0A3Q2I784|A0A3Q2I784_HORSE	A0A3Q2I784	A0A3Q2I784_HORSE	APEH	704	Equus caballus	1:Experimental evidence at protein level	Acylamino-acid-releasing enzyme	1	0.999	2	4	0	4	2	1	1	0	0	0	0	0	0	0	0	0	2	1	1	0	0	0	20817914	4967464	5294974	0	0	0	7498455	7170310.5	7643056.5	0	0	0	tr|A0A9L0T0T0|A0A9L0T0T0_HORSE, tr|F6PH66|F6PH66_HORSE	10360117.33	0	10360117.33	1.00E-10	-56.52381796
tr|A0A3Q2I789|A0A3Q2I789_HORSE	A0A3Q2I789	A0A3Q2I789_HORSE	PATL1	793	Equus caballus	3:Protein inferred from homology	Protein PAT1 homolog 1	1	0.9942	2	7	0	7	3	3	1	0	0	0	0	0	0	0	0	0	3	3	1	0	0	0	4839569	7327806	3949194	0	0	0	4839569	7327806	3949194	0	0	0	tr|A0A3Q2IFT8|A0A3Q2IFT8_HORSE, tr|F6ZK93|F6ZK93_HORSE	5372189.667	0	5372189.667	1.00E-10	-55.57635976
tr|A0A3Q2I7A4|A0A3Q2I7A4_HORSE	A0A3Q2I7A4	A0A3Q2I7A4_HORSE	MAMDC4	125	Equus caballus	3:Protein inferred from homology	14 kDa phosphohistidine phosphatase	1	0.999	5	27	0	27	8	11	8	0	0	0	0	0	0	0	0	0	8	11	8	0	0	0	52221396	51403004	51740856	0	0	0	18344958	17864182	17168400	0	0	0	tr|F6S9L8|F6S9L8_HORSE	51788418.67	0	51788418.67	1.00E-10	-58.84540712
tr|A0A3Q2I7B5|A0A3Q2I7B5_HORSE	A0A3Q2I7B5	A0A3Q2I7B5_HORSE	MAP4K4	1304	Equus caballus	3:Protein inferred from homology	Mitogen-activated protein kinase kinase kinase kinase 4	1	0.9971	4	6	0	6	2	1	3	0	0	0	0	0	0	0	0	0	2	1	3	0	0	0	4622040.5	3494030.5	3998963.5	0	0	0	2953415	3494030.5	3998963.5	0	0	0	tr|A0A9L0SLZ4|A0A9L0SLZ4_HORSE, tr|A0A9L0TD03|A0A9L0TD03_HORSE	4038344.833	0	4038344.833	1.00E-10	-55.16461363
tr|A0A3Q2I7B7|A0A3Q2I7B7_HORSE	A0A3Q2I7B7	A0A3Q2I7B7_HORSE	TOP2B	1578	Equus caballus	3:Protein inferred from homology	DNA topoisomerase 2	1	0.999	20	45	0	45	14	19	12	0	0	0	0	0	0	0	0	0	14	19	12	0	0	0	76273216	81620976	73956872	0	0	0	15171238	15206942	14706846	0	0	0	tr|A0A9L0RWB1|A0A9L0RWB1_HORSE, tr|A0A9L0S7P4|A0A9L0S7P4_HORSE, tr|F7CL38|F7CL38_HORSE	77283688	0	77283688	1.00E-10	-59.42294155
tr|A0A3Q2I7G4|A0A3Q2I7G4_HORSE	A0A3Q2I7G4	A0A3Q2I7G4_HORSE	MINPP1	488	Equus caballus	3:Protein inferred from homology	Multiple inositol polyphosphate phosphatase 1	1	0.9986	3	10	0	10	3	3	4	0	0	0	0	0	0	0	0	0	3	3	4	0	0	0	47406768	35291144	40883620	0	0	0	32779274	39043276	33035492	0	0	0	tr|A0A3Q2L464|A0A3Q2L464_HORSE, tr|A0A3Q2LAH2|A0A3Q2LAH2_HORSE, tr|A0A5F5PNM0|A0A5F5PNM0_HORSE, tr|A0A5F5PPY0|A0A5F5PPY0_HORSE, tr|A0A9L0RKR5|A0A9L0RKR5_HORSE, tr|A0A9L0RYA5|A0A9L0RYA5_HORSE, tr|A0A9L0RZH1|A0A9L0RZH1_HORSE, tr|A0A9L0TIY7|A0A9L0TIY7_HORSE, tr|F6SUL8|F6SUL8_HORSE	41193844	0	41193844	1.00E-10	-58.51520637
tr|A0A3Q2I7K2|A0A3Q2I7K2_HORSE	A0A3Q2I7K2	A0A3Q2I7K2_HORSE	SCYL2	933	Equus caballus	3:Protein inferred from homology	SCY1 like pseudokinase 2	1	0.9989	5	15	1	15	7	3	5	0	0	0	1	0	0	0	0	0	7	3	5	0	0	0	10326185	8983640	9566298	0	0	0	4983663	3909642.8	4072572.5	0	0	0		9625374.333	0	9625374.333	1.00E-10	-56.41769217
tr|A0A3Q2I7P9|A0A3Q2I7P9_HORSE	A0A3Q2I7P9	A0A3Q2I7P9_HORSE	SSR4	148	Equus caballus	3:Protein inferred from homology	Translocon-associated protein subunit delta	1	0.999	3	40	19	40	12	11	12	2	1	2	6	5	6	1	0	1	12	11	12	2	1	2	275104992	236762208	231344912	55847168	45929464	70440664	154448992	132923312	126916856	32326634	50035236	41042420		247737370.7	57405765.33	247737370.7	57405765.33	-2.109543972
tr|A0A3Q2I7V9|A0A3Q2I7V9_HORSE	A0A3Q2I7V9	A0A3Q2I7V9_HORSE	IARS2	1012	Equus caballus	1:Experimental evidence at protein level	isoleucine--tRNA ligase	1	0.9957	4	7	0	7	2	4	1	0	0	0	0	0	0	0	0	0	2	4	1	0	0	0	9704842	11720095	0	0	0	0	8886515	11720095	0	0	0	0	tr|A0A9L0ST49|A0A9L0ST49_HORSE, tr|F6UP76|F6UP76_HORSE	7141645.667	0	7141645.667	1.00E-10	-55.98710607
tr|A0A3Q2I7X2|A0A3Q2I7X2_HORSE	A0A3Q2I7X2	A0A3Q2I7X2_HORSE	NDUFB5	136	Equus caballus	3:Protein inferred from homology	NADH dehydrogenase [ubiquinone] 1 beta subcomplex subunit 5, mitochondrial	1	0.9988	4	17	0	17	7	5	5	0	0	0	0	0	0	0	0	0	7	5	5	0	0	0	10973677	9693268	11126268	0	0	0	7451417	6444841.5	7868453	0	0	0	tr|F7CB31|F7CB31_HORSE	10597737.67	0	10597737.67	1.00E-10	-56.55653393
tr|A0A3Q2I7X5|A0A3Q2I7X5_HORSE	A0A3Q2I7X5	A0A3Q2I7X5_HORSE	SLC12A4	992	Equus caballus	3:Protein inferred from homology	Solute carrier family 12 member 4	1	0.999	14	6	6	33	1	2	3	0	0	0	1	2	3	0	0	0	10	10	13	0	0	0	5421150.5	4691157.5	14032894	0	0	0	6470229.5	5598971.5	6202901	0	0	0		8048400.667	0	8048400.667	1.00E-10	-56.15955165
tr|A0A3Q2I7X7|A0A3Q2I7X7_HORSE	A0A3Q2I7X7	A0A3Q2I7X7_HORSE	UBA3	487	Equus caballus	3:Protein inferred from homology	NEDD8-activating enzyme E1 catalytic subunit	1	0.999	8	14	0	14	4	3	6	1	0	0	0	0	0	0	0	0	4	3	6	1	0	0	8283895	8882722	10242078	5927880200	5918527000	5735974900	5306688	5366966	6196159.5	5927880200	5918527000	5735974900		9136231.667	5860794033	9136231.667	5860794033	9.325281189
tr|A0A3Q2I864|A0A3Q2I864_HORSE	A0A3Q2I864	A0A3Q2I864_HORSE	JAM3	351	Equus caballus	4:Protein predicted	Junctional adhesion molecule 3	1	0.997	4	16	0	16	3	7	6	0	0	0	0	0	0	0	0	0	3	7	6	0	0	0	0	8521061	8090102.5	0	0	0	0	8521061	8090102.5	0	0	0	tr|A0A3Q2LC58|A0A3Q2LC58_HORSE, tr|A0A9L0S1N3|A0A9L0S1N3_HORSE, tr|A0A9L0SH07|A0A9L0SH07_HORSE, tr|A0A9L0SMU2|A0A9L0SMU2_HORSE, tr|A0A9L0T3Z4|A0A9L0T3Z4_HORSE, tr|A0A9L0TJ15|A0A9L0TJ15_HORSE, tr|A0A9L0TJ41|A0A9L0TJ41_HORSE, tr|A0A9L0TMB7|A0A9L0TMB7_HORSE, tr|F6V5A8|F6V5A8_HORSE	5537054.5	0	5537054.5	1.00E-10	-55.61996824
tr|A0A3Q2I888|A0A3Q2I888_HORSE	A0A3Q2I888	A0A3Q2I888_HORSE	SRSF6	344	Equus caballus	1:Experimental evidence at protein level	Serine and arginine rich splicing factor 6	1	0.999	11	45	25	58	12	11	12	3	3	4	5	4	7	3	2	4	14	13	15	5	5	6	124164128	128975592	131025224	144948192	211376048	178494416	40993912	44609176	45813764	77740688	99622672	99873848		128054981.3	178272885.3	128054981.3	178272885.3	0.477323916
tr|A0A3Q2I892|A0A3Q2I892_HORSE	A0A3Q2I892	A0A3Q2I892_HORSE	ERGIC3	388	Equus caballus	3:Protein inferred from homology	Endoplasmic reticulum-Golgi intermediate compartment protein	1	0.999	6	13	0	13	5	3	5	0	0	0	0	0	0	0	0	0	5	3	5	0	0	0	31699492	41921916	32015020	0	0	0	21636316	20864520	21739508	0	0	0	tr|A0A9L0S2K0|A0A9L0S2K0_HORSE, tr|A0A9L0T1I4|A0A9L0T1I4_HORSE, tr|F6PRG0|F6PRG0_HORSE, tr|K9K2C1|K9K2C1_HORSE	35212142.67	0	35212142.67	1.00E-10	-58.28885063
tr|A0A3Q2I8C9|A0A3Q2I8C9_HORSE	A0A3Q2I8C9	A0A3Q2I8C9_HORSE	ACO1	889	Equus caballus	1:Experimental evidence at protein level	Aconitase 1	1	0.9988	6	12	1	12	5	5	2	0	0	0	1	0	0	0	0	0	5	5	2	0	0	0	5511188.5	5315946	3165990	0	0	0	2812745.2	2300243	1613985.6	0	0	0		4664374.833	0	4664374.833	1.00E-10	-55.37253325
tr|A0A3Q2I8J5|A0A3Q2I8J5_HORSE	A0A3Q2I8J5	A0A3Q2I8J5_HORSE	ECPAS	1844	Equus caballus	4:Protein predicted	Ecm29 proteasome adaptor and scaffold	1	0.999	21	53	7	53	13	24	16	0	0	0	0	5	2	0	0	0	13	24	16	0	0	0	54532448	58235604	59511344	0	0	0	19742050	18162258	19222350	0	0	0		57426465.33	0	57426465.33	1.00E-10	-58.99449338
tr|A0A3Q2I8K9|A0A3Q2I8K9_HORSE	A0A3Q2I8K9	A0A3Q2I8K9_HORSE	BMP1	662	Equus caballus	4:Protein predicted	Metalloendopeptidase	1	0.9969	5	8	0	8	0	0	0	3	2	3	0	0	0	0	0	0	0	0	0	3	2	3	0	0	0	46074624	33311776	59737444	0	0	0	0	0	0	tr|F6YTB8|F6YTB8_HORSE	0	46374614.67	1.00E-10	46374614.67	58.68611291
tr|A0A3Q2I8L7|A0A3Q2I8L7_HORSE	A0A3Q2I8L7	A0A3Q2I8L7_HORSE	TM9SF3	545	Equus caballus	3:Protein inferred from homology	Transmembrane 9 superfamily member	1	0.999	10	46	0	46	15	15	16	0	0	0	0	0	0	0	0	0	15	15	16	0	0	0	116617312	121611728	138089072	0	0	0	40131560	44820156	44483844	0	0	0	tr|F7BAR6|F7BAR6_HORSE	125439370.7	0	125439370.7	1.00E-10	-60.12169593
tr|A0A3Q2I8L9|A0A3Q2I8L9_HORSE	A0A3Q2I8L9	A0A3Q2I8L9_HORSE	ADAM9	783	Equus caballus	4:Protein predicted	ADAM metallopeptidase domain 9	1	0.9984	8	22	0	22	6	10	6	0	0	0	0	0	0	0	0	0	6	10	6	0	0	0	15607869	31480184	22924382	0	0	0	12584169	15151569	14429977	0	0	0	tr|A0A9L0SLL5|A0A9L0SLL5_HORSE, tr|A0A9L0SUX8|A0A9L0SUX8_HORSE, tr|A0A9L0TQR7|A0A9L0TQR7_HORSE, tr|F7D9Z8|F7D9Z8_HORSE	23337478.33	0	23337478.33	1.00E-10	-57.6954263
tr|A0A3Q2I8P1|A0A3Q2I8P1_HORSE	A0A3Q2I8P1	A0A3Q2I8P1_HORSE	RIPOR1	1223	Equus caballus	3:Protein inferred from homology	RHO family interacting cell polarization regulator 1	1	0.9946	2	4	0	4	1	2	1	0	0	0	0	0	0	0	0	0	1	2	1	0	0	0	1153131.6	0	0	0	0	0	0	0	0	0	0	0	tr|A0A9L0RC82|A0A9L0RC82_HORSE, tr|A0A9L0RNX3|A0A9L0RNX3_HORSE, tr|A0A9L0S0D4|A0A9L0S0D4_HORSE, tr|A0A9L0SYN5|A0A9L0SYN5_HORSE, tr|A0A9L0TM14|A0A9L0TM14_HORSE, tr|F6ZET7|F6ZET7_HORSE, tr|F7A3H1|F7A3H1_HORSE	384377.2	0	384377.2	1.00E-10	-51.77144419
tr|A0A3Q2I8P4|A0A3Q2I8P4_HORSE	A0A3Q2I8P4	A0A3Q2I8P4_HORSE	MYH10	2002	Equus caballus	1:Experimental evidence at protein level	Myosin heavy chain 10	1	0.999	120	689	0	1020	194	199	203	35	29	29	0	0	0	0	0	0	275	297	284	59	50	55	3503921920	3595831550	3528179460	892620540	954744260	3656249600	284354208	283552416	284194688	248850256	233824624	216405968	tr|A0A9L0RDG9|A0A9L0RDG9_HORSE, tr|F6YX05|F6YX05_HORSE	3542644310	1834538133	3542644310	1834538133	-0.949409729
tr|A0A3Q2I8R0|A0A3Q2I8R0_HORSE	A0A3Q2I8R0	A0A3Q2I8R0_HORSE	STK25	467	Equus caballus	3:Protein inferred from homology	non-specific serine/threonine protein kinase	0.9971	0.9867	4	3	0	13	2	1	0	0	0	0	0	0	0	0	0	0	5	5	3	0	0	0	0	0	0	0	0	0	0	0	0	0	0	0	tr|A0A9L0SA53|A0A9L0SA53_HORSE, tr|F6R393|F6R393_HORSE	0	0	1.00E-10	1.00E-10	0
tr|A0A3Q2I8U4|A0A3Q2I8U4_HORSE	A0A3Q2I8U4	A0A3Q2I8U4_HORSE	PON2	336	Equus caballus	3:Protein inferred from homology	Paraoxonase	1	0.999	4	16	0	16	5	6	5	0	0	0	0	0	0	0	0	0	5	6	5	0	0	0	46896304	40164624	37652364	0	0	0	14595044	12180253	11568085	0	0	0	tr|A0A9L0RRL1|A0A9L0RRL1_HORSE, tr|F6R1T9|F6R1T9_HORSE	41571097.33	0	41571097.33	1.00E-10	-58.52835844
tr|A0A3Q2I8X8|A0A3Q2I8X8_HORSE	A0A3Q2I8X8	A0A3Q2I8X8_HORSE	CLUH	1332	Equus caballus	1:Experimental evidence at protein level	Clustered mitochondria protein homolog	1	0.9959	3	6	0	6	1	3	2	0	0	0	0	0	0	0	0	0	1	3	2	0	0	0	0	909534.25	2468919.8	0	0	0	0	1054906	1221020.9	0	0	0	tr|A0A9L0R6Y2|A0A9L0R6Y2_HORSE, tr|A0A9L0RF78|A0A9L0RF78_HORSE, tr|A0A9L0S5F7|A0A9L0S5F7_HORSE, tr|A0A9L0T934|A0A9L0T934_HORSE, tr|F6XR71|F6XR71_HORSE, tr|F6YIK7|F6YIK7_HORSE	1126151.35	0	1126151.35	1.00E-10	-53.32225025
tr|A0A3Q2I939|A0A3Q2I939_HORSE	A0A3Q2I939	A0A3Q2I939_HORSE	EIF3M	356	Equus caballus	3:Protein inferred from homology	Eukaryotic translation initiation factor 3 subunit M	0.9999	0.999	9	3	0	32	1	1	1	0	0	0	0	0	0	0	0	0	10	9	12	1	0	0	17193970	13806402	14611751	0	0	0	17193970	13806402	14611751	0	0	0	tr|A0A3Q2I9F9|A0A3Q2I9F9_HORSE, tr|A0A9L0RHS0|A0A9L0RHS0_HORSE, tr|A0A9L0S5D9|A0A9L0S5D9_HORSE, tr|A0A9L0S884|A0A9L0S884_HORSE, tr|A0A9L0SGD9|A0A9L0SGD9_HORSE, tr|A0A9L0TB90|A0A9L0TB90_HORSE, tr|F6UQ25|F6UQ25_HORSE	15204041	0	15204041	1.00E-10	-57.07723243
tr|A0A3Q2I995|A0A3Q2I995_HORSE	A0A3Q2I995	A0A3Q2I995_HORSE	UGGT2	1468	Equus caballus	3:Protein inferred from homology	UDP-glucose glycoprotein glucosyltransferase 2	0	0.9989	23	51	0	58	20	14	17	0	0	0	0	0	0	0	0	0	22	16	20	0	0	0	57530176	86908048	93238912	0	0	0	14202602	13415310	15306440	0	0	0		79225712	0	79225712	1.00E-10	-59.45874633
tr|A0A3Q2I9A2|A0A3Q2I9A2_HORSE	A0A3Q2I9A2	A0A3Q2I9A2_HORSE	TOR1AIP1	611	Equus caballus	3:Protein inferred from homology	Torsin-1A-interacting protein 1	1	0.9989	4	15	0	15	5	4	6	0	0	0	0	0	0	0	0	0	5	4	6	0	0	0	14187716	8593204	13352730	0	0	0	9935871	5518684.5	8415002	0	0	0	tr|A0A5F5Q3U6|A0A5F5Q3U6_HORSE, tr|A0A9L0SGT4|A0A9L0SGT4_HORSE	12044550	0	12044550	1.00E-10	-56.74115811
tr|A0A3Q2I9C8|A0A3Q2I9C8_HORSE	A0A3Q2I9C8	A0A3Q2I9C8_HORSE	STAG1	1294	Equus caballus	3:Protein inferred from homology	Cohesin subunit SA	0.9996	0.9966	4	11	0	11	4	3	4	0	0	0	0	0	0	0	0	0	4	3	4	0	0	0	3605417.2	5724382	6081281.5	0	0	0	3605417.2	5724382	6081281.5	0	0	0	tr|A0A3Q2IDW0|A0A3Q2IDW0_HORSE, tr|A0A9L0RA76|A0A9L0RA76_HORSE, tr|A0A9L0RG17|A0A9L0RG17_HORSE, tr|A0A9L0SFG2|A0A9L0SFG2_HORSE, tr|A0A9L0SKL6|A0A9L0SKL6_HORSE, tr|A0A9L0T489|A0A9L0T489_HORSE, tr|A0A9L0TL30|A0A9L0TL30_HORSE, tr|F6VX79|F6VX79_HORSE	5137026.9	0	5137026.9	1.00E-10	-55.51178315
tr|A0A3Q2I9I9|A0A3Q2I9I9_HORSE	A0A3Q2I9I9	A0A3Q2I9I9_HORSE	U2SURP	991	Equus caballus	4:Protein predicted	U2 snRNP associated SURP domain containing	1	0.9988	6	11	0	11	3	3	5	0	0	0	0	0	0	0	0	0	3	3	5	0	0	0	4632767	10111724	9644254	0	0	0	3105185.8	4837241.5	4852140	0	0	0	tr|A0A9L0RSB4|A0A9L0RSB4_HORSE, tr|F6VVF0|F6VVF0_HORSE	8129581.667	0	8129581.667	1.00E-10	-56.17403063
tr|A0A3Q2I9L3|A0A3Q2I9L3_HORSE	A0A3Q2I9L3	A0A3Q2I9L3_HORSE	PLRG1	540	Equus caballus	3:Protein inferred from homology	Pleiotropic regulator 1	1	0.999	10	26	0	26	8	9	9	0	0	0	0	0	0	0	0	0	8	9	9	0	0	0	17967028	20299594	18208752	0	0	0	4206412	4700791.5	4435781	0	0	0	tr|A0A9L0R392|A0A9L0R392_HORSE	18825124.67	0	18825124.67	1.00E-10	-57.38543703
tr|A0A3Q2I9L5|A0A3Q2I9L5_HORSE	A0A3Q2I9L5	A0A3Q2I9L5_HORSE	CD109	1467	Equus caballus	3:Protein inferred from homology	CD109 molecule	1	0.9962	8	13	1	13	1	0	3	2	4	3	0	0	1	0	0	0	1	0	3	2	4	3	0	0	0	0	12819582	13143545	0	0	0	0	0	0		0	8654375.667	1.00E-10	8654375.667	56.26427926
tr|A0A3Q2I9P7|A0A3Q2I9P7_HORSE	A0A3Q2I9P7	A0A3Q2I9P7_HORSE	NUP153	1466	Equus caballus	4:Protein predicted	Nucleoporin 153	1	0.9984	4	7	0	7	2	3	2	0	0	0	0	0	0	0	0	0	2	3	2	0	0	0	0	0	2600879.8	0	0	0	0	0	0	0	0	0	tr|A0A5F5PR77|A0A5F5PR77_HORSE, tr|A0A5F5PZ34|A0A5F5PZ34_HORSE, tr|A0A9L0RDC7|A0A9L0RDC7_HORSE, tr|A0A9L0RJL0|A0A9L0RJL0_HORSE, tr|A0A9L0S4A6|A0A9L0S4A6_HORSE, tr|A0A9L0SUQ7|A0A9L0SUQ7_HORSE, tr|A0A9L0SUW1|A0A9L0SUW1_HORSE, tr|A0A9L0TJ55|A0A9L0TJ55_HORSE, tr|F7DUR1|F7DUR1_HORSE	866959.9333	0	866959.9333	1.00E-10	-52.94488674
tr|A0A3Q2I9P9|A0A3Q2I9P9_HORSE	A0A3Q2I9P9	A0A3Q2I9P9_HORSE	NMT1	469	Equus caballus	3:Protein inferred from homology	Glycylpeptide N-tetradecanoyltransferase	1	0.999	8	30	0	30	9	9	12	0	0	0	0	0	0	0	0	0	9	9	12	0	0	0	50513232	38119296	37015840	0	0	0	14290422	22542710	23319514	0	0	0	tr|A0A9L0RAA8|A0A9L0RAA8_HORSE, tr|A0A9L0S1U3|A0A9L0S1U3_HORSE, tr|A0A9L0S5A2|A0A9L0S5A2_HORSE, tr|F7A039|F7A039_HORSE	41882789.33	0	41882789.33	1.00E-10	-58.53913514
tr|A0A3Q2I9S1|A0A3Q2I9S1_HORSE	A0A3Q2I9S1	A0A3Q2I9S1_HORSE	RAB1B	288	Equus caballus	1:Experimental evidence at protein level	RAB1B, member RAS oncogene family	0.9998	0.9987	8	3	0	101	2	0	1	0	0	0	0	0	0	0	0	0	29	23	25	7	7	10	17867360	0	13262333	0	0	0	17867360	0	13262333	0	0	0	tr|A0A9L0R126|A0A9L0R126_HORSE, tr|A0A9L0RBA6|A0A9L0RBA6_HORSE, tr|A0A9L0SHZ8|A0A9L0SHZ8_HORSE	10376564.33	0	10376564.33	1.00E-10	-56.52610646
tr|A0A3Q2IA04|A0A3Q2IA04_HORSE	A0A3Q2IA04	A0A3Q2IA04_HORSE	ACAA1	385	Equus caballus	1:Experimental evidence at protein level	Acetyl-CoA acyltransferase 1	1	0.9944	2	3	0	3	2	0	1	0	0	0	0	0	0	0	0	0	2	0	1	0	0	0	0	0	1153159.9	0	0	0	0	0	0	0	0	0	tr|A0A5F5PIG6|A0A5F5PIG6_HORSE, tr|A0A9L0RN67|A0A9L0RN67_HORSE, tr|A0A9L0SGB0|A0A9L0SGB0_HORSE, tr|A0A9L0T2W6|A0A9L0T2W6_HORSE	384386.6333	0	384386.6333	1.00E-10	-51.77147959
tr|A0A3Q2IA43|A0A3Q2IA43_HORSE	A0A3Q2IA43	A0A3Q2IA43_HORSE	RPL7	261	Equus caballus	1:Experimental evidence at protein level	Large ribosomal subunit protein uL30	1	0.999	18	181	167	181	44	44	39	16	20	18	40	40	34	16	20	17	44	44	39	16	20	18	1410633600	1478071550	1450987780	808765500	893152960	771549440	280658048	286686176	272229984	268865664	250222864	255556208		1446564310	824489300	1446564310	824489300	-0.811057787
tr|A0A3Q2IA51|A0A3Q2IA51_HORSE	A0A3Q2IA51	A0A3Q2IA51_HORSE	HNRNPDL	363	Equus caballus	4:Protein predicted	Heteroous nuclear ribonucleoprotein D like	1	0.999	9	35	0	65	11	12	12	0	0	0	0	0	0	0	0	0	18	23	24	0	0	0	89194880	92245336	93994272	0	0	0	24838428	23311552	23585922	0	0	0	tr|A0A3Q2KRY3|A0A3Q2KRY3_HORSE, tr|A0A3Q2LIC8|A0A3Q2LIC8_HORSE	91811496	0	91811496	1.00E-10	-59.67145242
tr|A0A3Q2IA57|A0A3Q2IA57_HORSE	A0A3Q2IA57	A0A3Q2IA57_HORSE	DIDO1	2272	Equus caballus	4:Protein predicted	Death inducer-obliterator 1	1	0.9952	2	4	2	4	1	3	0	0	0	0	0	2	0	0	0	0	1	3	0	0	0	0	0	0	0	0	0	0	0	0	0	0	0	0		0	0	1.00E-10	1.00E-10	0
tr|A0A3Q2IA67|A0A3Q2IA67_HORSE	A0A3Q2IA67	A0A3Q2IA67_HORSE	COG1	936	Equus caballus	3:Protein inferred from homology	Conserved oligomeric Golgi complex subunit 1	1	0.9989	3	7	0	7	3	1	3	0	0	0	0	0	0	0	0	0	3	1	3	0	0	0	10940661	8886961	2596288	0	0	0	4459292.5	3947028.5	2993073.5	0	0	0	tr|A0A5F5PU39|A0A5F5PU39_HORSE, tr|A0A9L0SLX9|A0A9L0SLX9_HORSE, tr|F6WB16|F6WB16_HORSE	7474636.667	0	7474636.667	1.00E-10	-56.05285297
tr|A0A3Q2IA74|A0A3Q2IA74_HORSE	A0A3Q2IA74	A0A3Q2IA74_HORSE	MPC1	67	Equus caballus	3:Protein inferred from homology	Mitochondrial pyruvate carrier	1	0.9988	2	4	0	4	2	1	1	0	0	0	0	0	0	0	0	0	2	1	1	0	0	0	20645264	5753887.5	11483657	0	0	0	20645264	5753887.5	11483657	0	0	0	tr|A0A9L0SC82|A0A9L0SC82_HORSE, tr|F7DLH8|F7DLH8_HORSE	12627602.83	0	12627602.83	1.00E-10	-56.8093584
tr|A0A3Q2IA93|A0A3Q2IA93_HORSE	A0A3Q2IA93	A0A3Q2IA93_HORSE	APPL1	655	Equus caballus	1:Experimental evidence at protein level	Adaptor protein, phosphotyrosine interacting with PH domain and leucine zipper 1	1	0.999	5	17	0	17	6	5	6	0	0	0	0	0	0	0	0	0	6	5	6	0	0	0	41185888	43953096	47459292	0	0	0	13786236	16208075	17035756	0	0	0	tr|A0A9L0TL05|A0A9L0TL05_HORSE, tr|F6PPE5|F6PPE5_HORSE	44199425.33	0	44199425.33	1.00E-10	-58.61680523
tr|A0A3Q2IA95|A0A3Q2IA95_HORSE	A0A3Q2IA95	A0A3Q2IA95_HORSE	CSNK1A1	336	Equus caballus	3:Protein inferred from homology	non-specific serine/threonine protein kinase	1	0.9985	2	8	0	8	4	1	3	0	0	0	0	0	0	0	0	0	4	1	3	0	0	0	17705256	19587390	17801938	0	0	0	11123542	12392611	10487096	0	0	0	tr|A0A3Q2KKX3|A0A3Q2KKX3_HORSE, tr|A0A3Q2L8N3|A0A3Q2L8N3_HORSE, tr|A0A3Q2LBA4|A0A3Q2LBA4_HORSE, tr|A0A9L0RV00|A0A9L0RV00_HORSE, tr|A0A9L0SKM7|A0A9L0SKM7_HORSE, tr|A0A9L0SXZ8|A0A9L0SXZ8_HORSE, tr|F6SHV6|F6SHV6_HORSE	18364861.33	0	18364861.33	1.00E-10	-57.34972562
tr|A0A3Q2IA99|A0A3Q2IA99_HORSE	A0A3Q2IA99	A0A3Q2IA99_HORSE	VDAC1	306	Equus caballus	1:Experimental evidence at protein level	Non-selective voltage-gated ion channel VDAC1	1	0.999	16	22	0	97	7	8	6	0	1	0	0	0	0	0	0	0	31	33	32	0	1	0	388962784	384223968	368645408	0	5677489	0	192654320	191764016	192117216	0	5677489	0	tr|A0A9L0RQ54|A0A9L0RQ54_HORSE, tr|A0A9L0T1A2|A0A9L0T1A2_HORSE, tr|F6PQT9|F6PQT9_HORSE	380610720	1892496.333	380610720	1892496.333	-7.651881881
tr|A0A3Q2IAB4|A0A3Q2IAB4_HORSE	A0A3Q2IAB4	A0A3Q2IAB4_HORSE	UTP14A	721	Equus caballus	3:Protein inferred from homology	UTP14A small subunit processome component	1	0.9932	4	7	0	7	2	3	2	0	0	0	0	0	0	0	0	0	2	3	2	0	0	0	0	322123.53	0	0	0	0	0	0	0	0	0	0	tr|A0A9L0TUU2|A0A9L0TUU2_HORSE, tr|F6UWY3|F6UWY3_HORSE	107374.51	0	107374.51	1.00E-10	-49.93157297
tr|A0A3Q2IAD9|A0A3Q2IAD9_HORSE	A0A3Q2IAD9	A0A3Q2IAD9_HORSE	P4HA1	538	Equus caballus	3:Protein inferred from homology	Prolyl 4-hydroxylase subunit alpha-1	1	0.999	33	151	0	324	42	48	46	6	5	4	0	0	0	0	0	0	95	98	101	8	10	12	1917527420	2012585220	1989164030	236899424	151235296	206626432	241173072	253003632	244375408	104063136	90233520	97341088		1973092223	198253717.3	1973092223	198253717.3	-3.315038568
tr|A0A3Q2IAF1|A0A3Q2IAF1_HORSE	A0A3Q2IAF1	A0A3Q2IAF1_HORSE	CUL5	748	Equus caballus	3:Protein inferred from homology	Cullin 5	1	0.9977	3	4	0	4	1	2	1	0	0	0	0	0	0	0	0	0	1	2	1	0	0	0	6740668	7851660.5	8844291	0	0	0	4736173.5	5521824.5	5828049.5	0	0	0	tr|A0A9L0RFW6|A0A9L0RFW6_HORSE, tr|A0A9L0RU23|A0A9L0RU23_HORSE, tr|A0A9L0SHQ6|A0A9L0SHQ6_HORSE, tr|A0A9L0SJW5|A0A9L0SJW5_HORSE, tr|A0A9L0T9V3|A0A9L0T9V3_HORSE, tr|F6SD05|F6SD05_HORSE	7812206.5	0	7812206.5	1.00E-10	-56.1165796
tr|A0A3Q2IAN7|A0A3Q2IAN7_HORSE	A0A3Q2IAN7	A0A3Q2IAN7_HORSE	WASHC4	1181	Equus caballus	4:Protein predicted	WASH complex subunit 4	1	0.999	9	14	0	14	3	4	7	0	0	0	0	0	0	0	0	0	3	4	7	0	0	0	5964560.5	309271904	330187328	0	0	0	58141296	73142488	77089208	0	0	0	tr|A0A3Q2IB18|A0A3Q2IB18_HORSE, tr|A0A3Q2LDT2|A0A3Q2LDT2_HORSE, tr|A0A9L0R513|A0A9L0R513_HORSE, tr|A0A9L0RD10|A0A9L0RD10_HORSE, tr|A0A9L0SJ61|A0A9L0SJ61_HORSE, tr|F7A3Z1|F7A3Z1_HORSE	215141264.2	0	215141264.2	1.00E-10	-60.89998997
tr|A0A3Q2IAR6|A0A3Q2IAR6_HORSE	A0A3Q2IAR6	A0A3Q2IAR6_HORSE	CYBC1	173	Equus caballus	3:Protein inferred from homology	Essential for reactive oxygen species protein	1	0.999	4	18	5	18	6	6	6	0	0	0	2	1	2	0	0	0	6	6	6	0	0	0	29343878	33130898	28874828	0	0	0	13892503	14342110	14778091	0	0	0		30449868	0	30449868	1.00E-10	-58.07921359
tr|A0A3Q2IAX1|A0A3Q2IAX1_HORSE	A0A3Q2IAX1	A0A3Q2IAX1_HORSE	TOM1	477	Equus caballus	1:Experimental evidence at protein level	Target of myb1 membrane trafficking protein	1	0.999	9	25	0	25	8	11	6	0	0	0	0	0	0	0	0	0	8	11	6	0	0	0	33752728	32552806	27099824	0	0	0	7354043.5	8118234.5	7808825.5	0	0	0	tr|A0A5F5PVK5|A0A5F5PVK5_HORSE, tr|F6SCH8|F6SCH8_HORSE	31135119.33	0	31135119.33	1.00E-10	-58.11132042
tr|A0A3Q2IAX4|A0A3Q2IAX4_HORSE	A0A3Q2IAX4	A0A3Q2IAX4_HORSE	LUC7L3	469	Equus caballus	3:Protein inferred from homology	Luc7-like protein	1	0.999	4	18	0	18	7	5	4	1	0	1	0	0	0	0	0	0	7	5	4	1	0	1	39448148	39514032	34953280	26163480	0	31721594	9684111	10084071	9915995	43453600	0	52684788	tr|A0A9L0RZM7|A0A9L0RZM7_HORSE, tr|F6QD00|F6QD00_HORSE	37971820	19295024.67	37971820	19295024.67	-0.976700261
tr|A0A3Q2IAY3|A0A3Q2IAY3_HORSE	A0A3Q2IAY3	A0A3Q2IAY3_HORSE	GNAQ	359	Equus caballus	3:Protein inferred from homology	Guanine nucleotide-binding protein subunit alpha	1	0.999	9	10	0	26	3	2	5	0	0	0	0	0	0	0	0	0	8	6	12	0	0	0	5885469	8407712	12823848	0	0	0	4244253	3250220.5	3539260	0	0	0		9039009.667	0	9039009.667	1.00E-10	-56.32701423
tr|A0A3Q2IB36|A0A3Q2IB36_HORSE	A0A3Q2IB36	A0A3Q2IB36_HORSE	VWA1	434	Equus caballus	4:Protein predicted	von Willebrand factor A domain-containing protein 1	1	0.9982	6	10	0	10	1	3	6	0	0	0	0	0	0	0	0	0	1	3	6	0	0	0	0	6141415	11929001	0	0	0	0	4159132	5100007	0	0	0	tr|A0A9L0SYE1|A0A9L0SYE1_HORSE	6023472	0	6023472	1.00E-10	-55.74144483
tr|A0A3Q2IB81|A0A3Q2IB81_HORSE	A0A3Q2IB81	A0A3Q2IB81_HORSE	PALS2	568	Equus caballus	3:Protein inferred from homology	Protein associated with LIN7 2, MAGUK p55 family member	1	0.9989	11	20	0	27	4	7	9	0	0	0	0	0	0	0	0	0	6	8	13	0	0	0	16009626	20621882	19315362	0	0	0	3983375.2	4428510.5	4241989	0	0	0	tr|A0A9L0RJ37|A0A9L0RJ37_HORSE, tr|A0A9L0RJN9|A0A9L0RJN9_HORSE, tr|A0A9L0SAP6|A0A9L0SAP6_HORSE, tr|A0A9L0SF23|A0A9L0SF23_HORSE, tr|A0A9L0TEQ0|A0A9L0TEQ0_HORSE, tr|A0A9L0TFC1|A0A9L0TFC1_HORSE, tr|F6RN35|F6RN35_HORSE, tr|F6RN93|F6RN93_HORSE	18648956.67	0	18648956.67	1.00E-10	-57.37187253
tr|A0A3Q2IB89|A0A3Q2IB89_HORSE	A0A3Q2IB89	A0A3Q2IB89_HORSE	COPS2	443	Equus caballus	1:Experimental evidence at protein level	COP9 signalosome subunit 2	1	0.999	11	38	0	38	10	14	14	0	0	0	0	0	0	0	0	0	10	14	14	0	0	0	64398400	68852800	81002504	0	0	0	17023616	17849342	20840746	0	0	0	tr|K9KB56|K9KB56_HORSE	71417901.33	0	71417901.33	1.00E-10	-59.30906335
tr|A0A3Q2IBB5|A0A3Q2IBB5_HORSE	A0A3Q2IBB5	A0A3Q2IBB5_HORSE	GLG1	1159	Equus caballus	4:Protein predicted	Golgi apparatus protein 1	1	0.999	19	63	0	63	22	18	23	0	0	0	0	0	0	0	0	0	22	18	23	0	0	0	162066960	204686912	166430848	0	0	0	42705116	42619628	40499732	0	0	0	tr|F6XBM5|F6XBM5_HORSE, tr|F6Z3Z4|F6Z3Z4_HORSE	177728240	0	177728240	1.00E-10	-60.62437864
tr|A0A3Q2IBE3|A0A3Q2IBE3_HORSE	A0A3Q2IBE3	A0A3Q2IBE3_HORSE	UGP2	466	Equus caballus	1:Experimental evidence at protein level	UTP--glucose-1-phosphate uridylyltransferase	0.9999	0.9989	18	2	0	99	0	1	1	0	0	0	0	0	0	0	0	0	30	33	32	0	3	1	7913043.5	7010318	4752753	0	0	0	7913043.5	7010318	4752753	0	0	0		6558704.833	0	6558704.833	1.00E-10	-55.86426047
tr|A0A3Q2IBH4|A0A3Q2IBH4_HORSE	A0A3Q2IBH4	A0A3Q2IBH4_HORSE	IQGAP2	1536	Equus caballus	1:Experimental evidence at protein level	IQ motif containing GTPase activating protein 2	1	0.9979	6	4	0	18	1	3	0	0	0	0	0	0	0	0	0	0	5	8	5	0	0	0	0	0	0	0	0	0	0	0	0	0	0	0	tr|A0A9L0R1V0|A0A9L0R1V0_HORSE, tr|A0A9L0RE46|A0A9L0RE46_HORSE, tr|A0A9L0S7X8|A0A9L0S7X8_HORSE, tr|A0A9L0T073|A0A9L0T073_HORSE, tr|A0A9L0T7T5|A0A9L0T7T5_HORSE, tr|F6V6L8|F6V6L8_HORSE	0	0	1.00E-10	1.00E-10	0
tr|A0A3Q2IBK4|A0A3Q2IBK4_HORSE	A0A3Q2IBK4	A0A3Q2IBK4_HORSE	AHCTF1	2158	Equus caballus	4:Protein predicted	AT-hook containing transcription factor 1	1	0.987	2	3	0	3	1	2	0	0	0	0	0	0	0	0	0	0	1	2	0	0	0	0	0	0	0	0	0	0	0	0	0	0	0	0	tr|A0A9L0RUI6|A0A9L0RUI6_HORSE, tr|A0A9L0S8C7|A0A9L0S8C7_HORSE, tr|A0A9L0TNI0|A0A9L0TNI0_HORSE, tr|F7AEG8|F7AEG8_HORSE	0	0	1.00E-10	1.00E-10	0
[truncated: 2,172 more rows]
[truncated: 3 more columns]
